# Supplementary material for: Lepidosaurian diversity in the Mesozoic–Palaeogene: the potential roles of sampling biases and environmental drivers
Source: R Soc Open Sci. 2018 Mar 21;5(3):171830. doi: 10.1098/rsos.171830 (PMC5882712; doi:10.1098/rsos.171830)
Supplement: PBDB and GLS data [file rsos171830supp2.xlsx]

## Sheet: CONTENTS
	Lepidosaurian diversity through time: the potential roles of sampling biases and environmental drivers
	T.J. Cleary, R.B.J. Benson, S.E. Evans and P.M. Barrett
	Lepidosaurian diversity through time: the potential roles of sampling biases and environmental drivers
	Appendix 2: Raw data, GLS analyses and associated references
	Sheet 1: PBDB lepidosaur data included in the analyses
	Sheet 2: Full PBDB credits for lepidosaur dataset
	Sheet 3:	PBDB tetrapod data included in the analyses
	Sheet 4:	Full PBDB credits for tetrapod dataset
	Sheet 5: Variables for GLS analyses
	Sheet 6: Original and interpolated delta 18O (Prokoph) data used in this study
	Sheet 7: GLS results
	Sheet 8: References for GLS variable data

## Sheet: Sheet 1 - Lepido occurrences
collection_no	order_name	family_name	parent_rank	parent_name	occurrence.genus_reso	occurrence.genus_name	occurrence.species_reso	occurrence.species_name	occurrence.reference_no	collection.reference_no	collection_name	country	state	county	latdec	lngdec	paleolatdec	paleolngdec	period	epoch	subepoch	stage	X10_my_bin	max_interval	min_interval	interval_base	interval_top	ma_max	ma_min	formation	member	localsection
98627	Rhynchocephalia	Sphenodontidae	genus	Polysphenodon	n. gen.	Polysphenodon	n. sp.	muelleri	29851	29851	Hoffmannsthal near Fallersleben	Germany	Niedersachsen	Wolfsburg	52.42	10.72	32.61	10.49	Triassic	Late/Upper Triassic				Carnian	Norian	237	208.5	237	208.5
57948	Rhynchocephalia	Sphenodontidae	family	Sphenodontidae	n. gen.	Brachyrhinodon	n. sp.	taylori	29851	29859	Lossiemouth West & East Quarries, Elgin	United Kingdom	Scotland	Moray	57.7172	-3.29167	34.05	-0.85	Triassic	Late/Upper Triassic				Carnian	Norian	237	208.5	237	208.5	Lossiemouth Sandstone
55446	Other		genus	Cargninia	n. gen.	Cargninia	n. sp.	enigmatica	35593	14939	Faxinal do Soturno, Linha São Luiz	Brazil	Rio Grande do Sul	Faxinal do Soturno County	-29.5689	-53.3397	-37.03	-15.61	Triassic	Late/Upper Triassic		Norian	Triassic 4	Norian		227	208.5	227	208.5	Caturrita
176414	Rhynchocephalia	Sphenodontidae	genus	Sphenotitan	n. gen.	Sphenotitan	n. sp.	leyesi	58021	58021	Balde de Leyes (Norian, Quebrada del Barro)	Argentina	San Juan	Caucete Department	-31.6	-67.4	-40.61	-30.34	Triassic	Late/Upper Triassic		Norian	Triassic 4	Norian		227	208.5	227	208.5	Quebrada del Barro
55446	Rhynchocephalia	Clevosauridae	genus	Clevosaurus		Clevosaurus	n. sp.	brasiliensis	29906	14939	Faxinal do Soturno, Linha São Luiz	Brazil	Rio Grande do Sul	Faxinal do Soturno County	-29.5689	-53.3397	-37.03	-15.61	Triassic	Late/Upper Triassic		Norian	Triassic 4	Norian		227	208.5	227	208.5	Caturrita
105530	Rhynchocephalia	Clevosauridae	genus	Clevosaurus		Clevosaurus		brasiliensis	35591	35257	8 km west Candelaria, BR 287, Sesmaria do Pinhal 1	Brazil	Rio Grande do Sul		-29.6858	-52.8458	-37.03	-15.05	Triassic	Late/Upper Triassic		Norian	Triassic 4	Norian		227	208.5	227	208.5	Caturrita
59639	Rhynchocephalia		unranked clade	Sphenodontia		Diphydontosaurus		sp.	35611	32008	Cene, Seriana Valley	Italy	Lombardia	Bergamo	45.783	9.817	27.1	13.8	Triassic	Late/Upper Triassic		Norian	Triassic 4	Alaunian		227	208.5	227	208.5	Zorzino Limestone
56047	Rhynchocephalia	Clevosauridae	family	Clevosauridae		Clevosaurus		sp.	15111	15111	Medernach bonebed	Luxembourg	Diekirch		49.811	6.211	33.41	7.92	Triassic	Late/Upper Triassic		Norian	Triassic 4	Alaunian		227	208.5	227	208.5
13273	Rhynchocephalia	Clevosauridae	family	Clevosauridae	cf.	Clevosaurus		sp.	29602	4400	Miller's Ranch Quarry	United States	Texas	Garza	33.5214	-101.315	8.22	-41.46	Triassic	Late/Upper Triassic		Norian	Triassic 4	Norian		227	208.5	227	208.5	Cooper Canyon
13266	Rhynchocephalia		unranked clade	Sphenodontia	aff.	Diphydontosaurus		sp.	17273	3846	NMMNH L-1430, Upper Kalgary	United States	Texas	Crosby	33.4339	-101.164	8.12	-41.35	Triassic	Late/Upper Triassic		Norian	Triassic 4	Norian		227	208.5	227	208.5	Tecovas		Tecovas
13266	Rhynchocephalia		genus	Planocephalosaurus		Planocephalosaurus	n. sp.	lucasi	17273	3846	NMMNH L-1430, Upper Kalgary	United States	Texas	Crosby	33.4339	-101.164	8.12	-41.35	Triassic	Late/Upper Triassic		Norian	Triassic 4	Norian		227	208.5	227	208.5	Tecovas		Tecovas
13266	Rhynchocephalia	Clevosauridae	genus	Clevosaurus	aff.	Clevosaurus		latidens	17273	3846	NMMNH L-1430, Upper Kalgary	United States	Texas	Crosby	33.4339	-101.164	8.12	-41.35	Triassic	Late/Upper Triassic		Norian	Triassic 4	Norian		227	208.5	227	208.5	Tecovas		Tecovas
48424	Rhynchocephalia	Sphenodontidae	genus	Paleollanosaurus	n. gen.	Paleollanosaurus	n. sp.	fraseri	17273	13249	NMMNH L-1312, Lower Kalgary	United States	Texas	Crosby	33.4492	-101.169	8.14	-41.35	Triassic	Late/Upper Triassic		Norian	Triassic 4	Norian		227	208.5	227	208.5	Tecovas
114131	Rhynchocephalia		unranked clade	Sphenodontia	cf.	Diphydontosaurus		sp.	57880	37036	HLV-2, Habay-la-Vieille II	Belgium	Gaume		49.7083	5.61667	36.28	7.64	Triassic	Late/Upper Triassic		Rhaetian	Triassic 4	Rhaetian		208.5	201.3	208.5	201.3	Sables de Mortinsart
114131	Rhynchocephalia	Clevosauridae	family	Clevosauridae		Clevosaurus		sp.	57880	37036	HLV-2, Habay-la-Vieille II	Belgium	Gaume		49.7083	5.61667	36.28	7.64	Triassic	Late/Upper Triassic		Rhaetian	Triassic 4	Rhaetian		208.5	201.3	208.5	201.3	Sables de Mortinsart
51970	Rhynchocephalia		genus	Diphydontosaurus		Diphydontosaurus		avonis	13887	31172	Durdham Down, Quarry Steps	United Kingdom	England		51.4692	-2.61667	35.94	0.83	Triassic	Late/Upper Triassic		Rhaetian	Triassic 4	Rhaetian		208.5	201.3	208.5	201.3	Magnesian Conglomerate
51970	Rhynchocephalia	Clevosauridae	family	Clevosauridae		Clevosaurus		sp.	57931	31172	Durdham Down, Quarry Steps	United Kingdom	England		51.4692	-2.61667	35.94	0.83	Triassic	Late/Upper Triassic		Rhaetian	Triassic 4	Rhaetian		208.5	201.3	208.5	201.3	Magnesian Conglomerate
51970	Rhynchocephalia		unranked clade	Sphenodontia	?	Planocephalosaurus		sp.	57931	31172	Durdham Down, Quarry Steps	United Kingdom	England		51.4692	-2.61667	35.94	0.83	Triassic	Late/Upper Triassic		Rhaetian	Triassic 4	Rhaetian		208.5	201.3	208.5	201.3	Magnesian Conglomerate
46146	Rhynchocephalia		order	Rhynchocephalia		Gephyrosaurus		sp.	12169	4202	Cnap Twt Fissure 1 (St. Bride's Island)	United Kingdom	South Wales	Glamorgan	51.4653	-3.57056	37.73	1.81	Jurassic	Early/Lower Jurassic			Jurassic 1	Rhaetian	Hettangian	208.5	199.3	208.5	199.3
12858	Rhynchocephalia	Clevosauridae	family	Clevosauridae		Clevosaurus		sp.	25869	12302	Emborough Quarry	United Kingdom	England	Somerset	51.2528	-2.54361	35.76	0.98	Triassic	Late/Upper Triassic		Rhaetian	Triassic 4	Rhaetian		208.5	201.3	208.5	201.3
13173	Rhynchocephalia	Clevosauridae	genus	Clevosaurus	n. gen.	Clevosaurus	n. sp.	hudsoni	4380	53178	Cromhall Quarry Site 1	United Kingdom	England	Gloucestershire	51.6231	-2.42833	36.13	0.9	Triassic	Late/Upper Triassic		Rhaetian	Triassic 4	Rhaetian		208.5	201.3	208.5	201.3
13173	Rhynchocephalia		unranked clade	Sphenodontia		Diphydontosaurus		sp.	12289	53178	Cromhall Quarry Site 1	United Kingdom	England	Gloucestershire	51.6231	-2.42833	36.13	0.9	Triassic	Late/Upper Triassic		Rhaetian	Triassic 4	Rhaetian		208.5	201.3	208.5	201.3
13174	Rhynchocephalia	Sphenodontidae	genus	Sigmala		Sigmala		sigmala	44066	4380	Cromhall Quarry Site 2	United Kingdom	England	Gloucestershire	51.6231	-2.42833	36.13	0.9	Triassic	Late/Upper Triassic		Rhaetian	Triassic 4	Rhaetian		208.5	201.3	208.5	201.3
13174	Rhynchocephalia		unranked clade	Sphenodontia		Diphydontosaurus		sp.	12289	4380	Cromhall Quarry Site 2	United Kingdom	England	Gloucestershire	51.6231	-2.42833	36.13	0.9	Triassic	Late/Upper Triassic		Rhaetian	Triassic 4	Rhaetian		208.5	201.3	208.5	201.3
13174	Rhynchocephalia		genus	Planocephalosaurus		Planocephalosaurus		robinsonae	12289	4380	Cromhall Quarry Site 2	United Kingdom	England	Gloucestershire	51.6231	-2.42833	36.13	0.9	Triassic	Late/Upper Triassic		Rhaetian	Triassic 4	Rhaetian		208.5	201.3	208.5	201.3
13175	Rhynchocephalia	Sphenodontidae	genus	Pelecymala		Pelecymala		robustus	12289	4380	Cromhall Quarry Site 3	United Kingdom	England	Gloucestershire	51.6231	-2.42833	36.13	0.9	Triassic	Late/Upper Triassic		Rhaetian	Triassic 4	Rhaetian		208.5	201.3	208.5	201.3
13175	Rhynchocephalia	Clevosauridae	genus	Clevosaurus		Clevosaurus		minor	12289	4380	Cromhall Quarry Site 3	United Kingdom	England	Gloucestershire	51.6231	-2.42833	36.13	0.9	Triassic	Late/Upper Triassic		Rhaetian	Triassic 4	Rhaetian		208.5	201.3	208.5	201.3
13175	Rhynchocephalia		genus	Planocephalosaurus		Planocephalosaurus		robinsonae	12289	4380	Cromhall Quarry Site 3	United Kingdom	England	Gloucestershire	51.6231	-2.42833	36.13	0.9	Triassic	Late/Upper Triassic		Rhaetian	Triassic 4	Rhaetian		208.5	201.3	208.5	201.3
13175	Rhynchocephalia		unranked clade	Sphenodontia		Diphydontosaurus		sp.	12289	4380	Cromhall Quarry Site 3	United Kingdom	England	Gloucestershire	51.6231	-2.42833	36.13	0.9	Triassic	Late/Upper Triassic		Rhaetian	Triassic 4	Rhaetian		208.5	201.3	208.5	201.3
13175	Rhynchocephalia	Sphenodontidae	genus	Sigmala		Sigmala		sigmala	44066	4380	Cromhall Quarry Site 3	United Kingdom	England	Gloucestershire	51.6231	-2.42833	36.13	0.9	Triassic	Late/Upper Triassic		Rhaetian	Triassic 4	Rhaetian		208.5	201.3	208.5	201.3
13176	Rhynchocephalia	Sphenodontidae	genus	Pelecymala		Pelecymala		robustus	12289	4380	Cromhall Quarry Site 4	United Kingdom	England	Gloucestershire	51.6231	-2.42833	36.13	0.9	Triassic	Late/Upper Triassic		Rhaetian	Triassic 4	Rhaetian		208.5	201.3	208.5	201.3
13176	Rhynchocephalia		genus	Planocephalosaurus		Planocephalosaurus		robinsonae	12289	4380	Cromhall Quarry Site 4	United Kingdom	England	Gloucestershire	51.6231	-2.42833	36.13	0.9	Triassic	Late/Upper Triassic		Rhaetian	Triassic 4	Rhaetian		208.5	201.3	208.5	201.3
13176	Rhynchocephalia	Clevosauridae	genus	Clevosaurus		Clevosaurus		minor	12289	4380	Cromhall Quarry Site 4	United Kingdom	England	Gloucestershire	51.6231	-2.42833	36.13	0.9	Triassic	Late/Upper Triassic		Rhaetian	Triassic 4	Rhaetian		208.5	201.3	208.5	201.3
13176	Rhynchocephalia		unranked clade	Sphenodontia		Diphydontosaurus		sp.	12289	4380	Cromhall Quarry Site 4	United Kingdom	England	Gloucestershire	51.6231	-2.42833	36.13	0.9	Triassic	Late/Upper Triassic		Rhaetian	Triassic 4	Rhaetian		208.5	201.3	208.5	201.3
13176	Rhynchocephalia	Sphenodontidae	genus	Sigmala		Sigmala		sigmala	44066	4380	Cromhall Quarry Site 4	United Kingdom	England	Gloucestershire	51.6231	-2.42833	36.13	0.9	Triassic	Late/Upper Triassic		Rhaetian	Triassic 4	Rhaetian		208.5	201.3	208.5	201.3
13177	Rhynchocephalia	Sphenodontidae	genus	Sigmala	n. gen.	Sigmala	n. sp.	sigmala	44066	44063	Cromhall Quarry general	United Kingdom	England	Gloucestershire	51.6231	-2.42833	36.13	0.9	Triassic	Late/Upper Triassic		Rhaetian	Triassic 4	Rhaetian		208.5	201.3	208.5	201.3
13177	Rhynchocephalia	Sphenodontidae	genus	Pelecymala	n. gen.	Pelecymala	n. sp.	robustus	44066	44063	Cromhall Quarry general	United Kingdom	England	Gloucestershire	51.6231	-2.42833	36.13	0.9	Triassic	Late/Upper Triassic		Rhaetian	Triassic 4	Rhaetian		208.5	201.3	208.5	201.3
13177	Rhynchocephalia		genus	Planocephalosaurus	n. gen.	Planocephalosaurus	n. sp.	robinsonae	44063	44063	Cromhall Quarry general	United Kingdom	England	Gloucestershire	51.6231	-2.42833	36.13	0.9	Triassic	Late/Upper Triassic		Rhaetian	Triassic 4	Rhaetian		208.5	201.3	208.5	201.3
13178	Rhynchocephalia		unranked clade	Sphenodontia		Planocephalosaurus		sp.	4380	4380	Cromhall Quarry Site 4 Level K	United Kingdom	Gloucestershire		51.6167	-2.45	36.12	0.89	Triassic	Late/Upper Triassic		Rhaetian	Triassic 4	Rhaetian		208.5	201.3	208.5	201.3
13178	Rhynchocephalia	Clevosauridae	family	Clevosauridae		Clevosaurus		sp.	4380	4380	Cromhall Quarry Site 4 Level K	United Kingdom	Gloucestershire		51.6167	-2.45	36.12	0.89	Triassic	Late/Upper Triassic		Rhaetian	Triassic 4	Rhaetian		208.5	201.3	208.5	201.3
13178	Rhynchocephalia	Sphenodontidae	family	Sphenodontidae		Sigmala		sp.	4380	4380	Cromhall Quarry Site 4 Level K	United Kingdom	Gloucestershire		51.6167	-2.45	36.12	0.89	Triassic	Late/Upper Triassic		Rhaetian	Triassic 4	Rhaetian		208.5	201.3	208.5	201.3
13179	Rhynchocephalia		unranked clade	Sphenodontia		Planocephalosaurus		sp.	4380	4380	Cromhall Quarry Site 4 Level J	United Kingdom	Gloucestershire		51.6167	-2.45	36.12	0.89	Triassic	Late/Upper Triassic		Rhaetian	Triassic 4	Rhaetian		208.5	201.3	208.5	201.3			Cromhall
13179	Rhynchocephalia	Clevosauridae	family	Clevosauridae		Clevosaurus		sp.	4380	4380	Cromhall Quarry Site 4 Level J	United Kingdom	Gloucestershire		51.6167	-2.45	36.12	0.89	Triassic	Late/Upper Triassic		Rhaetian	Triassic 4	Rhaetian		208.5	201.3	208.5	201.3			Cromhall
13179	Rhynchocephalia	Sphenodontidae	family	Sphenodontidae		Sigmala		sp.	4380	4380	Cromhall Quarry Site 4 Level J	United Kingdom	Gloucestershire		51.6167	-2.45	36.12	0.89	Triassic	Late/Upper Triassic		Rhaetian	Triassic 4	Rhaetian		208.5	201.3	208.5	201.3			Cromhall
13180	Rhynchocephalia		unranked clade	Sphenodontia		Planocephalosaurus		sp.	4380	4380	Cromhall Quarry Site 4 Level I	United Kingdom	Gloucestershire		51.6167	-2.45	36.12	0.89	Triassic	Late/Upper Triassic		Rhaetian	Triassic 4	Rhaetian		208.5	201.3	208.5	201.3			Cromhall
13180	Rhynchocephalia	Clevosauridae	family	Clevosauridae		Clevosaurus		sp.	4380	4380	Cromhall Quarry Site 4 Level I	United Kingdom	Gloucestershire		51.6167	-2.45	36.12	0.89	Triassic	Late/Upper Triassic		Rhaetian	Triassic 4	Rhaetian		208.5	201.3	208.5	201.3			Cromhall
13180	Rhynchocephalia	Sphenodontidae	family	Sphenodontidae		Sigmala		sp.	4380	4380	Cromhall Quarry Site 4 Level I	United Kingdom	Gloucestershire		51.6167	-2.45	36.12	0.89	Triassic	Late/Upper Triassic		Rhaetian	Triassic 4	Rhaetian		208.5	201.3	208.5	201.3			Cromhall
13181	Rhynchocephalia		unranked clade	Sphenodontia		Planocephalosaurus		sp.	4380	4380	Cromhall Quarry Site 4 Level G	United Kingdom	Gloucestershire		51.6167	-2.45	36.12	0.89	Triassic	Late/Upper Triassic		Rhaetian	Triassic 4	Rhaetian		208.5	201.3	208.5	201.3			Cromhall
13181	Rhynchocephalia	Clevosauridae	family	Clevosauridae		Clevosaurus		sp.	4380	4380	Cromhall Quarry Site 4 Level G	United Kingdom	Gloucestershire		51.6167	-2.45	36.12	0.89	Triassic	Late/Upper Triassic		Rhaetian	Triassic 4	Rhaetian		208.5	201.3	208.5	201.3			Cromhall
13181	Rhynchocephalia	Sphenodontidae	family	Sphenodontidae		Sigmala		sp.	4380	4380	Cromhall Quarry Site 4 Level G	United Kingdom	Gloucestershire		51.6167	-2.45	36.12	0.89	Triassic	Late/Upper Triassic		Rhaetian	Triassic 4	Rhaetian		208.5	201.3	208.5	201.3			Cromhall
13182	Rhynchocephalia		unranked clade	Sphenodontia		Diphydontosaurus		sp.	12289	4380	Cromhall Quarry Site 5	United Kingdom	England	Gloucestershire	51.6231	-2.42833	36.13	0.9	Triassic	Late/Upper Triassic		Rhaetian	Triassic 4	Rhaetian		208.5	201.3	208.5	201.3
13182	Rhynchocephalia	Clevosauridae	genus	Clevosaurus		Clevosaurus	n. sp.	latidens	28076	4380	Cromhall Quarry Site 5	United Kingdom	England	Gloucestershire	51.6231	-2.42833	36.13	0.9	Triassic	Late/Upper Triassic		Rhaetian	Triassic 4	Rhaetian		208.5	201.3	208.5	201.3
13182	Rhynchocephalia	Sphenodontidae	genus	Sigmala		Sigmala		sigmala	44066	4380	Cromhall Quarry Site 5	United Kingdom	England	Gloucestershire	51.6231	-2.42833	36.13	0.9	Triassic	Late/Upper Triassic		Rhaetian	Triassic 4	Rhaetian		208.5	201.3	208.5	201.3
13182	Rhynchocephalia		genus	Planocephalosaurus		Planocephalosaurus		robinsonae	12289	4380	Cromhall Quarry Site 5	United Kingdom	England	Gloucestershire	51.6231	-2.42833	36.13	0.9	Triassic	Late/Upper Triassic		Rhaetian	Triassic 4	Rhaetian		208.5	201.3	208.5	201.3
13183	Rhynchocephalia	Sphenodontidae	genus	Sigmala		Sigmala		sigmala	12289	4380	Cromhall Quarry Site 7	United Kingdom	England	Gloucestershire	51.6231	-2.42833	36.13	0.9	Triassic	Late/Upper Triassic		Rhaetian	Triassic 4	Rhaetian		208.5	201.3	208.5	201.3
13183	Rhynchocephalia	Sphenodontidae	genus	Pelecymala		Pelecymala		robustus	12289	4380	Cromhall Quarry Site 7	United Kingdom	England	Gloucestershire	51.6231	-2.42833	36.13	0.9	Triassic	Late/Upper Triassic		Rhaetian	Triassic 4	Rhaetian		208.5	201.3	208.5	201.3
13183	Rhynchocephalia		genus	Planocephalosaurus		Planocephalosaurus		robinsonae	12289	4380	Cromhall Quarry Site 7	United Kingdom	England	Gloucestershire	51.6231	-2.42833	36.13	0.9	Triassic	Late/Upper Triassic		Rhaetian	Triassic 4	Rhaetian		208.5	201.3	208.5	201.3
13183	Rhynchocephalia	Clevosauridae	genus	Clevosaurus		Clevosaurus		minor	12289	4380	Cromhall Quarry Site 7	United Kingdom	England	Gloucestershire	51.6231	-2.42833	36.13	0.9	Triassic	Late/Upper Triassic		Rhaetian	Triassic 4	Rhaetian		208.5	201.3	208.5	201.3
13183	Rhynchocephalia		unranked clade	Sphenodontia		Diphydontosaurus		sp.	12289	4380	Cromhall Quarry Site 7	United Kingdom	England	Gloucestershire	51.6231	-2.42833	36.13	0.9	Triassic	Late/Upper Triassic		Rhaetian	Triassic 4	Rhaetian		208.5	201.3	208.5	201.3
27012	Rhynchocephalia	Clevosauridae	family	Clevosauridae		Clevosaurus		sp.	12210	52292	Pant-y-ffynnon Quarry, Bonvilston	United Kingdom	Wales	Swansea	51.46	-3.37389	35.77	0.29	Triassic	Late/Upper Triassic		Rhaetian	Triassic 4	Rhaetian		208.5	201.3	208.5	201.3
46077	Rhynchocephalia		unranked clade	Sphenodontia		Planocephalosaurus		sp.	17881	12290	Ruthin Quarry	United Kingdom	Wales	Glamorgan	51.5081	-3.47222	35.79	0.2	Triassic	Late/Upper Triassic		Rhaetian	Triassic 4	Rhaetian		208.5	201.3	208.5	201.3
46889	Rhynchocephalia		genus	Diphydontosaurus	n. gen.	Diphydontosaurus	n. sp.	avonis	12453	56028	Tytherington Quarry, Fissure 2 (Bristol Channel)	United Kingdom	England	Avon	51.6225	-2.42889	36.13	0.9	Triassic	Late/Upper Triassic		Rhaetian	Triassic 4	Rhaetian		208.5	201.3	208.5	201.3
46889	Rhynchocephalia	Clevosauridae	family	Clevosauridae		Clevosaurus		sp.	56028	56028	Tytherington Quarry, Fissure 2 (Bristol Channel)	United Kingdom	England	Avon	51.6225	-2.42889	36.13	0.9	Triassic	Late/Upper Triassic		Rhaetian	Triassic 4	Rhaetian		208.5	201.3	208.5	201.3
46889	Rhynchocephalia		unranked clade	Sphenodontia		Planocephalosaurus		sp.	25869	56028	Tytherington Quarry, Fissure 2 (Bristol Channel)	United Kingdom	England	Avon	51.6225	-2.42889	36.13	0.9	Triassic	Late/Upper Triassic		Rhaetian	Triassic 4	Rhaetian		208.5	201.3	208.5	201.3
120898	Rhynchocephalia		order	Rhynchocephalia		Gephyrosaurus		sp.	59609	29873	Microlestes Quarry, Frome	United Kingdom	England	Somerset	51.2031	-2.39139	35.74	1.11	Triassic	Late/Upper Triassic		Rhaetian	Triassic 4	Rhaetian		208.5	201.3	208.5	201.3
176263	Rhynchocephalia	Clevosauridae	genus	Clevosaurus		Clevosaurus	n. sp.	sectumsemper	57917	57917	Woodleaze Quarry, Fissure 1	United Kingdom	England	South Gloucestershire	51.595	-2.49639	36.09	0.86	Triassic	Late/Upper Triassic		Rhaetian	Triassic 4	Rhaetian		208.5	201.3	208.5	201.3
176263	Rhynchocephalia		genus	Diphydontosaurus		Diphydontosaurus		avonis	57917	57917	Woodleaze Quarry, Fissure 1	United Kingdom	England	South Gloucestershire	51.595	-2.49639	36.09	0.86	Triassic	Late/Upper Triassic		Rhaetian	Triassic 4	Rhaetian		208.5	201.3	208.5	201.3
176266	Rhynchocephalia	Clevosauridae	genus	Clevosaurus		Clevosaurus		sectumsemper	57917	57917	Woodleaze Quarry, Fissure 2	United Kingdom	England	South Gloucestershire	51.595	-2.49639	36.09	0.86	Triassic	Late/Upper Triassic		Rhaetian	Triassic 4	Rhaetian		208.5	201.3	208.5	201.3
176266	Rhynchocephalia		genus	Diphydontosaurus		Diphydontosaurus		avonis	57917	57917	Woodleaze Quarry, Fissure 2	United Kingdom	England	South Gloucestershire	51.595	-2.49639	36.09	0.86	Triassic	Late/Upper Triassic		Rhaetian	Triassic 4	Rhaetian		208.5	201.3	208.5	201.3
48422	Rhynchocephalia		genus	Whitakersaurus	n. gen.	Whitakersaurus	n. sp.	bermani	27834	5707	Ghost Ranch Quarry	United States	New Mexico	Rio Arriba	36.3317	-106.473	14.78	-46.41	Triassic	Late/Upper Triassic		Rhaetian	Triassic 4	Rhaetian		208.5	201.3	208.5	201.3	Chinle	Siltstone
74207	Rhynchocephalia	Clevosauridae	genus	Clevosaurus		Clevosaurus		bairdi	35225	24923	Wasson Bluff, site F	Canada	Nova Scotia		45.3976	-64.2193	27.36	-13.35	Jurassic	Early/Lower Jurassic		Hettangian	Jurassic 1	Early/Lower Hettangian		201.3	199.3	201.3	199.3	McCoy Brook
74208	Rhynchocephalia	Clevosauridae	genus	Clevosaurus		Clevosaurus	n. sp.	bairdi	35225	24923	Wasson Bluff, site K	Canada	Nova Scotia		45.3976	-64.2193	27.36	-13.35	Jurassic	Early/Lower Jurassic		Hettangian	Jurassic 1	Early/Lower Hettangian		201.3	199.3	201.3	199.3	McCoy Brook
74209	Rhynchocephalia	Clevosauridae	genus	Clevosaurus		Clevosaurus		bairdi	35225	24923	Wasson Bluff, site K'	Canada	Nova Scotia		45.3976	-64.2193	27.36	-13.35	Jurassic	Early/Lower Jurassic		Hettangian	Jurassic 1	Early/Lower Hettangian		201.3	199.3	201.3	199.3	McCoy Brook
74212	Rhynchocephalia	Clevosauridae	genus	Clevosaurus		Clevosaurus		bairdi	35225	24923	Wasson Bluff, site N	Canada	Nova Scotia		45.3976	-64.2193	27.36	-13.35	Jurassic	Early/Lower Jurassic		Hettangian	Jurassic 1	Early/Lower Hettangian		201.3	199.3	201.3	199.3	McCoy Brook
74213	Rhynchocephalia	Clevosauridae	genus	Clevosaurus		Clevosaurus		bairdi	35225	24923	Wasson Bluff, site J south	Canada	Nova Scotia		45.3976	-64.2193	27.36	-13.35	Jurassic	Early/Lower Jurassic		Hettangian	Jurassic 1	Early/Lower Hettangian		201.3	199.3	201.3	199.3	McCoy Brook
74216	Rhynchocephalia	Clevosauridae	genus	Clevosaurus		Clevosaurus		bairdi	35225	24923	Wasson Bluff, site L-K'	Canada	Nova Scotia		45.3976	-64.2193	27.36	-13.35	Jurassic	Early/Lower Jurassic		Hettangian	Jurassic 1	Early/Lower Hettangian		201.3	199.3	201.3	199.3	McCoy Brook
101068	Rhynchocephalia	Clevosauridae	family	Clevosauridae	n. gen.	Clevosaurus	n. sp.	sp.	25950	24928	Near Dachong village, Lufeng	China	Yunnan		25.15	101.983	34.33	104.52	Jurassic	Early/Lower Jurassic		Hettangian	Jurassic 1	Hettangian		201.3	199.3	201.3	199.3	Lufeng	Shawan
137301	Rhynchocephalia	Clevosauridae	family	Clevosauridae		Clevosaurus		sp.	12481	12481	Clevosaurus, Stormberg	South Africa			-30.8333	28	-44.61	-1.43	Jurassic	Early/Lower Jurassic			Jurassic 1	Hettangian	Sinemurian	201.3	190.8	201.3	190.8
46140	Rhynchocephalia		order	Rhynchocephalia		Gephyrosaurus		sp.	12169	4202	Ewenny Quarry (St. Bride's Island)	United Kingdom	South Wales	Glamorgan	51.4803	-3.5825	37.74	1.79	Jurassic	Early/Lower Jurassic		Hettangian	Jurassic 1	Early/Lower Hettangian		201.3	199.3	201.3	199.3
46137	Rhynchocephalia		order	Rhynchocephalia		Gephyrosaurus		sp.	12169	12169	Pant 4 (St. Bride's Island)	United Kingdom	South Wales	Glamorgan	51.4722	-3.59083	37.73	1.79	Jurassic	Early/Lower Jurassic			Jurassic 1	Hettangian	Sinemurian	201.3	190.8	201.3	190.8
46137	Rhynchocephalia	Clevosauridae	genus	Clevosaurus		Clevosaurus	n. sp.	convallis	14825	12169	Pant 4 (St. Bride's Island)	United Kingdom	South Wales	Glamorgan	51.4722	-3.59083	37.73	1.79	Jurassic	Early/Lower Jurassic			Jurassic 1	Hettangian	Sinemurian	201.3	190.8	201.3	190.8
45919	Rhynchocephalia		order	Rhynchocephalia		Gephyrosaurus		sp.	12169	12229	Duchy Quarry (St. Bride's Island)	United Kingdom	South Wales	Glamorgan	51.4697	-3.57639	37.73	1.8	Jurassic	Early/Lower Jurassic		Hettangian	Jurassic 1	Late/Upper Hettangian		201.3	199.3	201.3	199.3
46118	Rhynchocephalia		genus	Gephyrosaurus	n. gen.	Gephyrosaurus	n. sp.	bridensis	12307	12306	Pontalun Quarry (St. Bride's Island)	United Kingdom	Wales	Glamorgan	51.4767	-3.58833	37.73	1.79	Jurassic	Early/Lower Jurassic		Hettangian	Jurassic 1	Late/Upper Hettangian		201.3	199.3	201.3	199.3
46150	Rhynchocephalia		order	Rhynchocephalia		Gephyrosaurus		sp.	12169	4202	Pant Fissure System 2 (St. Bride's Island)	United Kingdom	South Wales	Glamorgan	51.4722	-3.59083	37.73	1.79	Jurassic	Early/Lower Jurassic		Hettangian	Jurassic 1	Late/Upper Hettangian		201.3	199.3	201.3	199.3
101067	Rhynchocephalia	Clevosauridae	genus	Clevosaurus		Clevosaurus	n. sp.	wangi	24928	24928	Near Dawa village, Lufeng	China	Yunnan		25.15	101.983	33.73	105.67	Jurassic	Early/Lower Jurassic		Sinemurian	Jurassic 1	Sinemurian		199.3	190.8	199.3	190.8	Lufeng	Zhangjiawa
101067	Rhynchocephalia	Clevosauridae	genus	Clevosaurus		Clevosaurus	n. sp.	mcgilli	24928	24928	Near Dawa village, Lufeng	China	Yunnan		25.15	101.983	33.73	105.67	Jurassic	Early/Lower Jurassic		Sinemurian	Jurassic 1	Sinemurian		199.3	190.8	199.3	190.8	Lufeng	Zhangjiawa
28212	Rhynchocephalia	Sphenodontidae	genus	Cynosphenodon	n. gen.	Cynosphenodon	n. sp.	huizachalensis	7927	7714	Huizachal Canyon	Mexico	Tamaulipas		26.6	-99.5167	26.6	-99.52	Jurassic	Early/Lower Jurassic		Pliensbachian	Jurassic 2	Pliensbachian		190.8	182.7	190.8	182.7	La Boca
136975	Rhynchocephalia	Sphenodontidae	genus	Sphenovipera	n. gen.	Sphenovipera	n. sp.	jimmysjoyi	43806	43805	Jim's Joy, Huizachal Canyon	Mexico	Tamaulipas		26.6	-99.5167	26.6	-99.52	Jurassic	Early/Lower Jurassic		Pliensbachian	Jurassic 2	Pliensbachian		190.8	182.7	190.8	182.7	La Boca
67434	Rhynchocephalia		genus	Sphenocondor	n. gen.	Sphenocondor	n. sp.	gracilis	43154	19226	Queso Rallado, near Cerro Cóndor	Argentina	Chubut		-43.4092	-69.2306	-41.18	-28.4	Jurassic					Toarcian	Bajocian	182.7	168.3	182.7	168.3	Cañadón Asfalto
39673	Rhynchocephalia		genus	Rebbanasaurus	n. gen.	Rebbanasaurus	n. sp.	jaini	43787	25318	Paikasigudem (=Paikasiudem) village	India	Andhra Pradesh	Adilabad	19.2667	79.5167	-31.04	32.16	Jurassic				Jurassic 3	Toarcian	Aalenian	182.7	170.3	182.7	170.3	Kota	Upper
39673	Rhynchocephalia		genus	Godavarisaurus	n. gen.	Godavarisaurus	n. sp.	lateefi	43787	25318	Paikasigudem (=Paikasiudem) village	India	Andhra Pradesh	Adilabad	19.2667	79.5167	-31.04	32.16	Jurassic				Jurassic 3	Toarcian	Aalenian	182.7	170.3	182.7	170.3	Kota	Upper
39673	Squamata		genus	Paikasisaurus	n. gen.	Paikasisaurus	n. sp.	indicus	10743	25318	Paikasigudem (=Paikasiudem) village	India	Andhra Pradesh	Adilabad	19.2667	79.5167	-31.04	32.16	Jurassic				Jurassic 3	Toarcian	Aalenian	182.7	170.3	182.7	170.3	Kota	Upper
39673	Squamata		genus	Bharatagama	n. gen.	Bharatagama	n. sp.	rebbanensis	25719	25318	Paikasigudem (=Paikasiudem) village	India	Andhra Pradesh	Adilabad	19.2667	79.5167	-31.04	32.16	Jurassic				Jurassic 3	Toarcian	Aalenian	182.7	170.3	182.7	170.3	Kota	Upper
58187	Squamata	Dorsetisauridae	genus	Changetisaurus	n. gen.	Changetisaurus	n. sp.	estesi	41122	41122	Changet I, Fergana	Kyrgyzstan	Jalal-Abad		40.8967	73.4928	40.88	77.97	Jurassic	Middle Jurassic		Bathonian	Jurassic 4	Late/Upper Bathonian		168.3	166.1	168.3	166.1	Balabansai
176120	Squamata		order	Squamata	cf.	Parviraptor		sp.	57820	57820	Guelb el Ahmar, GEA 2	Morocco	Figuig	Anoual Syncline area	32.5181	-3.10917	26.92	0.89	Jurassic	Middle Jurassic		Bathonian	Jurassic 4	Bathonian		168.3	166.1	168.3	166.1	Anoual	Lower Anoual
39075	Squamata	Paramacellodidae	family	Paramacellodidae		Saurillodon		sp.	10557	10558	Kirtlington 3p (Mammal Bed)	United Kingdom	England	Oxfordshire	51.8667	-1.26667	41.51	9.08	Jurassic	Middle Jurassic		Bathonian	Jurassic 4	Late/Upper Bathonian		168.3	166.1	168.3	166.1	Forest Marble
39075	Squamata		genus	Parviraptor		Parviraptor	cf.	estesi	37904	10558	Kirtlington 3p (Mammal Bed)	United Kingdom	England	Oxfordshire	51.8667	-1.26667	41.51	9.08	Jurassic	Middle Jurassic		Bathonian	Jurassic 4	Late/Upper Bathonian		168.3	166.1	168.3	166.1	Forest Marble
39075	Squamata		genus	Eophis	n. gen.	Eophis	n. sp.	underwoodi	56265	10558	Kirtlington 3p (Mammal Bed)	United Kingdom	England	Oxfordshire	51.8667	-1.26667	41.51	9.08	Jurassic	Middle Jurassic		Bathonian	Jurassic 4	Late/Upper Bathonian		168.3	166.1	168.3	166.1	Forest Marble
39075	Squamata	Paramacellodidae	genus	Saurillodon		Saurillodon	n. sp.	marmorensis	57725	10558	Kirtlington 3p (Mammal Bed)	United Kingdom	England	Oxfordshire	51.8667	-1.26667	41.51	9.08	Jurassic	Middle Jurassic		Bathonian	Jurassic 4	Late/Upper Bathonian		168.3	166.1	168.3	166.1	Forest Marble
39075	Squamata		genus	Balnealacerta	n. gen.	Balnealacerta	n. sp.	silvestris	57725	10558	Kirtlington 3p (Mammal Bed)	United Kingdom	England	Oxfordshire	51.8667	-1.26667	41.51	9.08	Jurassic	Middle Jurassic		Bathonian	Jurassic 4	Late/Upper Bathonian		168.3	166.1	168.3	166.1	Forest Marble
39075	Squamata		genus	Bellairsia	n. gen.	Bellairsia	n. sp.	gracilis	57725	10558	Kirtlington 3p (Mammal Bed)	United Kingdom	England	Oxfordshire	51.8667	-1.26667	41.51	9.08	Jurassic	Middle Jurassic		Bathonian	Jurassic 4	Late/Upper Bathonian		168.3	166.1	168.3	166.1	Forest Marble
39075	Squamata		genus	Oxiella	n. gen.	Oxiella	n. sp.	tenuis	57725	10558	Kirtlington 3p (Mammal Bed)	United Kingdom	England	Oxfordshire	51.8667	-1.26667	41.51	9.08	Jurassic	Middle Jurassic		Bathonian	Jurassic 4	Late/Upper Bathonian		168.3	166.1	168.3	166.1	Forest Marble
61890	Squamata	Paramacellodidae	genus	Paramacellodus		Paramacellodus		oweni	42164	10557	Cladach a'Ghlinne, Elgol	United Kingdom	Scotland	Skye	57.1725	-6.10389	46.58	4.6	Jurassic	Middle Jurassic		Bathonian	Jurassic 4	Late/Upper Bathonian		168.3	166.1	168.3	166.1	Kilmaluag
61890	Squamata		order	Squamata		Parviraptor		sp.	30976	10557	Cladach a'Ghlinne, Elgol	United Kingdom	Scotland	Skye	57.1725	-6.10389	46.58	4.6	Jurassic	Middle Jurassic		Bathonian	Jurassic 4	Late/Upper Bathonian		168.3	166.1	168.3	166.1	Kilmaluag
115165	Squamata		genus	Teilhardosaurus	n. gen.	Teilhardosaurus	n. sp.	carbonarius	37299	37299	'Hsinchiu' coal mine	China	Liaoning		38.922	121.582	41.02	124.32						Late/Upper Jurassic	Early/Lower Cretaceous	163.5	100.5	163.5	100.5
74916	Squamata		genus	Durotrigia		Durotrigia	cf.	triconidens	25267	25267	Cordebugle, Lisieux	France	Basse-Normandie	Calvados	49.1139	0.380022	39.8	10.2	Jurassic	Late/Upper Jurassic		Oxfordian	Jurassic 5	Late/Upper Oxfordian		163.5	157.3	163.5	157.3	Sables de Glos
166015	Squamata		genus	Tedorosaurus	n. gen.	Tedorosaurus	n. sp.	asuwaensis	54269	54269	Kowashozu, Miyami Town	Japan	Fukui	Asuwa	36.7478	136.356	43.03	139.55	Jurassic	Late/Upper Jurassic		Oxfordian	Jurassic 5	Oxfordian		163.5	157.3	163.5	157.3	Kowashozu
92136	Squamata	Paramacellodidae	genus	Sharovisaurus	n. gen.	Sharovisaurus	n. sp.	karatauensis	37918	43848	Aulie, Mikhailovka, Karatau	Kazakhstan	Ongtüstik Qazaqstan		43.0167	69.0333	41.24	72.56	Jurassic	Late/Upper Jurassic			Jurassic 5	Oxfordian	Kimmeridgian	163.5	152.1	163.5	152.1	Karabastau
24426	Other		genus	Euposaurus		Euposaurus	n. sp.	cirinensis	43521	6888	Cerin, Jura	France			45.7833	5.55	36.73	14.79	Jurassic	Late/Upper Jurassic		Kimmeridgian	Jurassic 5	Late/Upper Kimmeridgian		157.3	152.1	157.3	152.1
24426	Other		genus	Euposaurus		Euposaurus	n. sp.	lorteti	43521	6888	Cerin, Jura	France			45.7833	5.55	36.73	14.79	Jurassic	Late/Upper Jurassic		Kimmeridgian	Jurassic 5	Late/Upper Kimmeridgian		157.3	152.1	157.3	152.1
24426	Other		genus	Euposaurus	n. gen.	Euposaurus	n. sp.	thiolleri	43521	6888	Cerin, Jura	France			45.7833	5.55	36.73	14.79	Jurassic	Late/Upper Jurassic		Kimmeridgian	Jurassic 5	Late/Upper Kimmeridgian		157.3	152.1	157.3	152.1
92110	Rhynchocephalia	Sphenodontidae	genus	Sapheosaurus	n. gen.	Sapheosaurus	n. sp.	thiollierei	57857	31020	Cerin pterosaurs (PROXY)	France	Ain		45.7797	5.54861	36.71	14.85	Jurassic	Late/Upper Jurassic		Kimmeridgian	Jurassic 5	Kimmeridgian		157.3	152.1	157.3	152.1
24426	Rhynchocephalia	Sphenodontidae	genus	Homoeosaurus		Homoeosaurus		maximiliani	57877	6888	Cerin, Jura	France			45.7833	5.55	36.73	14.79	Jurassic	Late/Upper Jurassic		Kimmeridgian	Jurassic 5	Late/Upper Kimmeridgian		157.3	152.1	157.3	152.1
24426	Rhynchocephalia	Sphenodontidae	genus	Leptosaurus		Leptosaurus		pulchellus	57877	6888	Cerin, Jura	France			45.7833	5.55	36.73	14.79	Jurassic	Late/Upper Jurassic		Kimmeridgian	Jurassic 5	Late/Upper Kimmeridgian		157.3	152.1	157.3	152.1
24426	Rhynchocephalia	Sphenodontidae	genus	Piocormus		Piocormus		laticeps	57877	6888	Cerin, Jura	France			45.7833	5.55	36.73	14.79	Jurassic	Late/Upper Jurassic		Kimmeridgian	Jurassic 5	Late/Upper Kimmeridgian		157.3	152.1	157.3	152.1
59175	Rhynchocephalia	Sphenodontidae	genus	Leptosaurus		Leptosaurus		pulchellus	27129	27128	Stark Quarry, Schamhaupten	Germany	Bayern	Eichstätt	48.9183	11.5847	40.17	19.69	Jurassic	Late/Upper Jurassic		Kimmeridgian	Jurassic 5	Late/Upper Kimmeridgian		157.3	152.1	157.3	152.1	Painten
53041	Rhynchocephalia	Sphenodontidae	subfamily	Eilenodontinae		Eilenodon		sp.	15179	24303	Uravan Locality (BYU)	United States	Colorado	Montrose	38.3164	-108.828	33.71	-54.52	Jurassic	Late/Upper Jurassic				Kimmeridgian		157.3	145	157.3	145	Morrison	Brushy Basin
57913	Rhynchocephalia	Sphenodontidae	unranked clade	Opisthodontia		Opisthias		sp.	15567	15567	Rainbow Park microsite (DNM 96)	United States	Utah	Uintah	40.5046	-109.165	35.95	-54.56	Jurassic	Late/Upper Jurassic				Kimmeridgian		157.3	145	157.3	145	Morrison	Brushy Basin
57913	Rhynchocephalia	Sphenodontidae	family	Sphenodontidae		Theretairus		sp.	15179	15567	Rainbow Park microsite (DNM 96)	United States	Utah	Uintah	40.5046	-109.165	35.95	-54.56	Jurassic	Late/Upper Jurassic				Kimmeridgian		157.3	145	157.3	145	Morrison	Brushy Basin
11611	Rhynchocephalia	Sphenodontidae	unranked clade	Opisthodontia	cf.	Opisthias		sp.	10656	5767	Mygatt-Moore Quarry, lower mudstone	United States	Colorado	Mesa	39.2383	-108.996	35.3	-55.59	Jurassic	Late/Upper Jurassic				Kimmeridgian	Tithonian	157.3	145	157.3	145	Morrison	Brushy Basin
12816	Rhynchocephalia	Sphenodontidae	genus	Opisthias		Opisthias	n. sp.	rarus	13451	10624	Quarry 9, Como Bluff (YPM)	United States	Wyoming	Albany	41.8931	-106.002	37.45	-52.17	Jurassic	Late/Upper Jurassic				Kimmeridgian	Tithonian	157.3	145	157.3	145	Morrison	Brushy Basin
12816	Rhynchocephalia	Sphenodontidae	genus	Theretairus	n. gen.	Theretairus	n. sp.	antiquus	10666	10624	Quarry 9, Como Bluff (YPM)	United States	Wyoming	Albany	41.8931	-106.002	37.45	-52.17	Jurassic	Late/Upper Jurassic				Kimmeridgian	Tithonian	157.3	145	157.3	145	Morrison	Brushy Basin
22711	Rhynchocephalia	Sphenodontidae	unranked clade	Opisthodontia		Opisthias		sp.	15179	15020	Rainbow Park (DNM 94)	United States	Utah	Uintah	40.4236	-109.206	36.49	-55.5	Jurassic	Late/Upper Jurassic				Kimmeridgian	Tithonian	157.3	145	157.3	145	Morrison	Brushy Basin
39370	Rhynchocephalia	Sphenodontidae	unranked clade	Opisthodontia		Opisthias		sp.	15179	7814	Quarry 12, Como Bluff (YPM)	United States	Wyoming	Carbon	41.8825	-106.107	37.45	-52.27	Jurassic	Late/Upper Jurassic				Kimmeridgian	Tithonian	157.3	145	157.3	145	Morrison	Brushy Basin
39431	Rhynchocephalia	Sphenodontidae	genus	Opisthias		Opisthias		rarus	10663	10663	Quarry 9, producing layer (AMNH-YPM)	United States	Wyoming	Albany	41.8931	-106	37.45	-52.17	Jurassic	Late/Upper Jurassic				Kimmeridgian	Tithonian	157.3	145	157.3	145	Morrison	Brushy Basin
48161	Rhynchocephalia	Sphenodontidae	unranked clade	Opisthodontia		Opisthias		sp.	14856	14309	Small's Quarry, Garden Park	United States	Colorado	Fremont	38.541	-105.213	34.04	-52.25	Jurassic	Late/Upper Jurassic				Kimmeridgian	Tithonian	157.3	145	157.3	145	Morrison	Brushy Basin
48162	Rhynchocephalia	Sphenodontidae	unranked clade	Opisthodontia		Opisthias		sp.	12893	12893	Lindsey Quarry (DMNH)	United States	Colorado	Fremont	38.545	-105.194	34.04	-52.23	Jurassic	Late/Upper Jurassic				Kimmeridgian	Tithonian	157.3	145	157.3	145	Morrison	Brushy Basin
48165	Rhynchocephalia	Sphenodontidae	subfamily	Eilenodontinae		Eilenodon		sp.	12893	12893	Dave's Jaw, Garden Park	United States	Colorado	Fremont	38.545	-105.194	34.04	-52.23	Jurassic	Late/Upper Jurassic				Kimmeridgian	Tithonian	157.3	145	157.3	145	Morrison	Brushy Basin
56167	Rhynchocephalia	Sphenodontidae	unranked clade	Opisthodontia	?	Opisthias		sp.	15143	17018	Little Houston Quarry, Mammal Quarry (SDSM V941)	United States	Wyoming	Crook	44.4581	-104.735	39.77	-50.34	Jurassic	Late/Upper Jurassic				Kimmeridgian	Tithonian	157.3	145	157.3	145	Morrison
177145	Rhynchocephalia	Sphenodontidae	subfamily	Eilenodontinae		Eilenodon		sp.	15179	15179	Green Acres (general)	United States	Colorado	Fremont	38.545	-105.194	34.04	-52.23	Jurassic	Late/Upper Jurassic				Kimmeridgian	Tithonian	157.3	145	157.3	145	Morrison	Brushy Basin
55329	Rhynchocephalia	Sphenodontidae	unranked clade	Opisthodontia		Opisthias		sp.	14818	14818	Kings View Quarry, Fruita	United States	Colorado		39.1678	-108.775	35.35	-55.63	Jurassic	Late/Upper Jurassic				Late/Upper Kimmeridgian	Tithonian	157.3	145	157.3	145	Morrison	Brushy Basin
138988	Squamata		genus	Ardeosaurus		Ardeosaurus		brevipes	44669	44669	Eichstatt gekko quarry (Ardeosaurus)	Germany	Bavaria		48.905	11.175	40.13	19.34	Jurassic	Late/Upper Jurassic		Kimmeridgian	Jurassic 5	Late/Upper Kimmeridgian		157.3	152.1	157.3	152.1	Solnhofen
24563	Squamata	Paramacellodidae	genus	Becklesius		Becklesius	n. sp.	hoffstetteri	23388	6907	Guimarota	Portugal	Leiria		39.7	-8.8	33.73	1.88	Jurassic	Late/Upper Jurassic		Kimmeridgian	Jurassic 5	Kimmeridgian		157.3	152.1	157.3	152.1	Alcobaça
24563	Squamata	Dorsetisauridae	genus	Dorsetisaurus	n. gen.	Dorsetisaurus	n. sp.	purbeckensis	23388	6907	Guimarota	Portugal	Leiria		39.7	-8.8	33.73	1.88	Jurassic	Late/Upper Jurassic		Kimmeridgian	Jurassic 5	Kimmeridgian		157.3	152.1	157.3	152.1	Alcobaça
24563	Squamata	Paramacellodidae	genus	Saurillus		Saurillus	n. sp.	henkeli	23388	6907	Guimarota	Portugal	Leiria		39.7	-8.8	33.73	1.88	Jurassic	Late/Upper Jurassic		Kimmeridgian	Jurassic 5	Kimmeridgian		157.3	152.1	157.3	152.1	Alcobaça
24563	Squamata	Paramacellodidae	genus	Saurillus		Saurillus	cf.	obtusus	23388	6907	Guimarota	Portugal	Leiria		39.7	-8.8	33.73	1.88	Jurassic	Late/Upper Jurassic		Kimmeridgian	Jurassic 5	Kimmeridgian		157.3	152.1	157.3	152.1	Alcobaça
24563	Squamata	Paramacellodidae	genus	Saurillodon		Saurillodon	n. sp.	proraformis	23388	6907	Guimarota	Portugal	Leiria		39.7	-8.8	33.73	1.88	Jurassic	Late/Upper Jurassic		Kimmeridgian	Jurassic 5	Kimmeridgian		157.3	152.1	157.3	152.1	Alcobaça
24563	Squamata		genus	Portugalophis	n. gen.	Portugalophis	n. sp.	lignites	56265	6907	Guimarota	Portugal	Leiria		39.7	-8.8	33.73	1.88	Jurassic	Late/Upper Jurassic		Kimmeridgian	Jurassic 5	Kimmeridgian		157.3	152.1	157.3	152.1	Alcobaça
57913	Squamata	Paramacellodidae	genus	Paramacellodus		Paramacellodus	cf.	oweni	43868	15567	Rainbow Park microsite (DNM 96)	United States	Utah	Uintah	40.5046	-109.165	35.95	-54.56	Jurassic	Late/Upper Jurassic				Kimmeridgian		157.3	145	157.3	145	Morrison	Brushy Basin
137198	Squamata	Paramacellodidae	genus	Paramacellodus		Paramacellodus	cf.	oweni	43868	43868	DNM 317 (Squamate locality)	United States	Utah	Uintah	40.5046	-109.165	35.95	-54.56	Jurassic	Late/Upper Jurassic				Kimmeridgian		157.3	145	157.3	145	Morrison	Brushy Basin
137199	Squamata	Paramacellodidae	genus	Paramacellodus		Paramacellodus	cf.	oweni	43868	43868	DNM 412 (Squamate locality)	United States	Utah	Uintah	40.5046	-109.165	35.95	-54.56	Jurassic	Late/Upper Jurassic				Kimmeridgian		157.3	145	157.3	145	Morrison	Brushy Basin
12816	Squamata	Dorsetisauridae	family	Dorsetisauridae		Dorsetisaurus		sp.	15503	10624	Quarry 9, Como Bluff (YPM)	United States	Wyoming	Albany	41.8931	-106.002	37.45	-52.17	Jurassic	Late/Upper Jurassic				Kimmeridgian	Tithonian	157.3	145	157.3	145	Morrison	Brushy Basin
12816	Squamata	Paramacellodidae	family	Paramacellodidae		Paramacellodus		sp.	15503	10624	Quarry 9, Como Bluff (YPM)	United States	Wyoming	Albany	41.8931	-106.002	37.45	-52.17	Jurassic	Late/Upper Jurassic				Kimmeridgian	Tithonian	157.3	145	157.3	145	Morrison	Brushy Basin
39426	Squamata	Paramacellodidae	family	Paramacellodidae		Paramacellodus		sp.	10663	10663	Quarry 9, Pit A (AMNH/YPM)	United States	Wyoming	Albany	41.8931	-106.002	37.45	-52.17	Jurassic	Late/Upper Jurassic				Kimmeridgian	Tithonian	157.3	145	157.3	145	Morrison	Brushy Basin
39426	Squamata	Dorsetisauridae	family	Dorsetisauridae		Dorsetisaurus		sp.	10663	10663	Quarry 9, Pit A (AMNH/YPM)	United States	Wyoming	Albany	41.8931	-106.002	37.45	-52.17	Jurassic	Late/Upper Jurassic				Kimmeridgian	Tithonian	157.3	145	157.3	145	Morrison	Brushy Basin
39431	Squamata	Paramacellodidae	family	Paramacellodidae		Paramacellodus		sp.	10663	10663	Quarry 9, producing layer (AMNH-YPM)	United States	Wyoming	Albany	41.8931	-106	37.45	-52.17	Jurassic	Late/Upper Jurassic				Kimmeridgian	Tithonian	157.3	145	157.3	145	Morrison	Brushy Basin
39431	Squamata	Dorsetisauridae	family	Dorsetisauridae		Dorsetisaurus		sp.	10663	10663	Quarry 9, producing layer (AMNH-YPM)	United States	Wyoming	Albany	41.8931	-106	37.45	-52.17	Jurassic	Late/Upper Jurassic				Kimmeridgian	Tithonian	157.3	145	157.3	145	Morrison	Brushy Basin
53035	Squamata		genus	Schillerosaurus	n. gen.	Schillerosaurus	n. sp.	utahensis	13285	15174	DNM 375, Dinosaur National Monument	United States	Utah	Fremont	40.4736	-109.182	36.54	-55.46	Jurassic	Late/Upper Jurassic				Kimmeridgian	Tithonian	157.3	145	157.3	145	Morrison	Brushy Basin
35262	Rhynchocephalia	Sphenodontidae	genus	Leptosaurus		Leptosaurus		pulchellus	57877	9478	Canjuers-Les Bessons quarry (micronatum biozone)	France	Provence-Alpes-Côte d'Azur	Var	43.705	6.37315	34.73	15.55	Jurassic	Late/Upper Jurassic		Tithonian	Jurassic 6	Early/Lower Tithonian		152.1	145	152.1	145
35262	Rhynchocephalia	Sphenodontidae	genus	Piocormus	n. gen.	Piocormus	n. sp.	laticeps	53639	9478	Canjuers-Les Bessons quarry (micronatum biozone)	France	Provence-Alpes-Côte d'Azur	Var	43.705	6.37315	34.73	15.55	Jurassic	Late/Upper Jurassic		Tithonian	Jurassic 6	Early/Lower Tithonian		152.1	145	152.1	145
35262	Rhynchocephalia	Sphenodontidae	genus	Homoeosaurus		Homoeosaurus		maximiliani	53639	9478	Canjuers-Les Bessons quarry (micronatum biozone)	France	Provence-Alpes-Côte d'Azur	Var	43.705	6.37315	34.73	15.55	Jurassic	Late/Upper Jurassic		Tithonian	Jurassic 6	Early/Lower Tithonian		152.1	145	152.1	145
135673	Rhynchocephalia	Sphenodontidae	genus	Oenosaurus	n. gen.	Oenosaurus	n. sp.	muehlheimensis	43396	43396	"Krautworst Naturstein" quarry, Mühlheim	Germany	Bayern	Eichstätt	48.8643	10.9908	40.09	19.12	Jurassic	Late/Upper Jurassic		Tithonian	Jurassic 6	Early/Lower Tithonian		152.1	145	152.1	145	Mörnsheim
29012	Rhynchocephalia	Sphenodontidae	genus	Homoeosaurus		Homoeosaurus	n. sp.	solnhofensis	57877	32121	Solnhofen	Germany	Bavaria		48.9	11.17	40.13	19.27	Jurassic	Late/Upper Jurassic		Tithonian	Jurassic 6	Early/Lower Tithonian		152.1	145	152.1	145	Solnhofen	Upper
105798	Rhynchocephalia	Sphenodontidae	genus	Homoeosaurus		Homoeosaurus		maximiliani	57877	35206	Wintershof-Ost Quarry, Eichstätt (Solnhofen)	Germany			48.905	11.185	40.14	19.29	Jurassic	Late/Upper Jurassic		Tithonian	Jurassic 6	Early/Lower Tithonian		152.1	145	152.1	145	Solnhofen
144679	Rhynchocephalia	Sphenodontidae	genus	Homoeosaurus		Homoeosaurus		maximiliani	57877	46818	Birkhof	Germany	Bavaria		48.905	11.175	40.14	19.28	Jurassic	Late/Upper Jurassic		Tithonian	Jurassic 6	Early/Lower Tithonian		152.1	145	152.1	145	Solnhofen
57682	Rhynchocephalia	Sphenodontidae	genus	Homoeosaurus		Homoeosaurus	n. sp.	maximiliani	57877	58954	Compsognathus type, Kelheim (BSP)	Germany	Bayern		48.9186	11.8722	40.18	19.89	Jurassic	Late/Upper Jurassic		Tithonian	Jurassic 6	Tithonian		152.1	145	152.1	145	Solnhofen
21852	Rhynchocephalia	Sphenodontidae	unranked clade	Opisthodontia		Opisthias		sp.	15179	53207	Dinosaur National Monument Quarry (CM)	United States	Utah	Uintah	40.4414	-109.301	36.98	-56.25	Jurassic	Late/Upper Jurassic		Tithonian	Jurassic 6	Early/Lower Tithonian		152.1	145	152.1	145	Morrison
71476	Rhynchocephalia	Sphenodontidae	unranked clade	Opisthodontia		Opisthias		sp.	15179	24159	FPA General Site (LACM)	United States	Colorado	Mesa	39.2	-108.8	35.69	-56.1	Jurassic	Late/Upper Jurassic		Tithonian	Jurassic 6	Early/Lower Tithonian		152.1	145	152.1	145	Morrison	Brushy Basin
22708	Rhynchocephalia	Sphenodontidae	unranked clade	Opisthodontia		Opisthias		sp.	15179	15179	FPA Quarry 4	United States	Colorado	Mesa	39.0586	-108.729	35.08	-55.39	Jurassic	Late/Upper Jurassic		Tithonian	Jurassic 6	Early/Lower Tithonian		152.1	145	152.1	145	Morrison	Brushy Basin
22708	Rhynchocephalia	Sphenodontidae	subfamily	Eilenodontinae		Eilenodon		sp.	15179	15179	FPA Quarry 4	United States	Colorado	Mesa	39.0586	-108.729	35.08	-55.39	Jurassic	Late/Upper Jurassic		Tithonian	Jurassic 6	Early/Lower Tithonian		152.1	145	152.1	145	Morrison	Brushy Basin
58811	Rhynchocephalia	Sphenodontidae	unranked clade	Opisthodontia		Opisthias		sp.	15179	15179	Tom's Place, FPA	United States	Colorado	Mesa	39.0586	-108.729	35.08	-55.39	Jurassic	Late/Upper Jurassic		Tithonian	Jurassic 6	Early/Lower Tithonian		152.1	145	152.1	145	Morrison	Brushy Basin
137733	Rhynchocephalia	Sphenodontidae	genus	Eilenodon	n. gen.	Eilenodon	n. sp.	robustus	44030	44030	4.8 km WSW of Fruita, FPA	United States	Colorado		39.1492	-108.783	35.18	-55.42	Jurassic	Late/Upper Jurassic		Tithonian	Jurassic 6	Early/Lower Tithonian		152.1	145	152.1	145	Morrison	Salt Wash
105797	Squamata		genus	Eichstaettisaurus		Eichstaettisaurus	n. sp.	schroederi	60417	35206	Wintershof Quarry, Eichstätt, Solnhofen	Germany	Bavaria		48.905	11.175	40.14	19.28	Jurassic	Late/Upper Jurassic		Tithonian	Jurassic 6	Early/Lower Tithonian		152.1	145	152.1	145	Solnhofen
105797	Squamata		genus	Ardeosaurus		Ardeosaurus	n. sp.	digitatellus	60417	35206	Wintershof Quarry, Eichstätt, Solnhofen	Germany	Bavaria		48.905	11.175	40.14	19.28	Jurassic	Late/Upper Jurassic		Tithonian	Jurassic 6	Early/Lower Tithonian		152.1	145	152.1	145	Solnhofen
105797	Squamata		genus	Ardeosaurus		Ardeosaurus	n. sp.	brevipes	60417	35206	Wintershof Quarry, Eichstätt, Solnhofen	Germany	Bavaria		48.905	11.175	40.14	19.28	Jurassic	Late/Upper Jurassic		Tithonian	Jurassic 6	Early/Lower Tithonian		152.1	145	152.1	145	Solnhofen
57682	Squamata		genus	Bavarisaurus		Bavarisaurus		macrodactylus	15511	58954	Compsognathus type, Kelheim (BSP)	Germany	Bayern		48.9186	11.8722	40.18	19.89	Jurassic	Late/Upper Jurassic		Tithonian	Jurassic 6	Tithonian		152.1	145	152.1	145	Solnhofen
71476	Squamata	Dorsetisauridae	family	Dorsetisauridae		Dorsetisaurus		sp.	42614	24159	FPA General Site (LACM)	United States	Colorado	Mesa	39.2	-108.8	35.69	-56.1	Jurassic	Late/Upper Jurassic		Tithonian	Jurassic 6	Early/Lower Tithonian		152.1	145	152.1	145	Morrison	Brushy Basin
71476	Squamata		genus	Diablophis		Diablophis	n. sp.	gilmorei	42614	24159	FPA General Site (LACM)	United States	Colorado	Mesa	39.2	-108.8	35.69	-56.1	Jurassic	Late/Upper Jurassic		Tithonian	Jurassic 6	Early/Lower Tithonian		152.1	145	152.1	145	Morrison	Brushy Basin
71476	Squamata	Paramacellodidae	family	Paramacellodidae		Paramacellodus		sp.	42614	24159	FPA General Site (LACM)	United States	Colorado	Mesa	39.2	-108.8	35.69	-56.1	Jurassic	Late/Upper Jurassic		Tithonian	Jurassic 6	Early/Lower Tithonian		152.1	145	152.1	145	Morrison	Brushy Basin
71476	Squamata	Paramacellodidae	family	Paramacellodidae		Saurillodon		sp.	42614	24159	FPA General Site (LACM)	United States	Colorado	Mesa	39.2	-108.8	35.69	-56.1	Jurassic	Late/Upper Jurassic		Tithonian	Jurassic 6	Early/Lower Tithonian		152.1	145	152.1	145	Morrison	Brushy Basin
22708	Squamata	Dorsetisauridae	family	Dorsetisauridae		Dorsetisaurus		sp.	15179	15179	FPA Quarry 4	United States	Colorado	Mesa	39.0586	-108.729	35.08	-55.39	Jurassic	Late/Upper Jurassic		Tithonian	Jurassic 6	Early/Lower Tithonian		152.1	145	152.1	145	Morrison	Brushy Basin
22708	Squamata		order	Squamata		Parviraptor		sp.	15179	15179	FPA Quarry 4	United States	Colorado	Mesa	39.0586	-108.729	35.08	-55.39	Jurassic	Late/Upper Jurassic		Tithonian	Jurassic 6	Early/Lower Tithonian		152.1	145	152.1	145	Morrison	Brushy Basin
58811	Squamata	Paramacellodidae	family	Paramacellodidae		Paramacellodus		sp.	15179	15179	Tom's Place, FPA	United States	Colorado	Mesa	39.0586	-108.729	35.08	-55.39	Jurassic	Late/Upper Jurassic		Tithonian	Jurassic 6	Early/Lower Tithonian		152.1	145	152.1	145	Morrison	Brushy Basin
58811	Squamata	Paramacellodidae	family	Paramacellodidae		Saurillodon		sp.	15179	15179	Tom's Place, FPA	United States	Colorado	Mesa	39.0586	-108.729	35.08	-55.39	Jurassic	Late/Upper Jurassic		Tithonian	Jurassic 6	Early/Lower Tithonian		152.1	145	152.1	145	Morrison	Brushy Basin
58811	Squamata		order	Squamata		Parviraptor		sp.	15179	15179	Tom's Place, FPA	United States	Colorado	Mesa	39.0586	-108.729	35.08	-55.39	Jurassic	Late/Upper Jurassic		Tithonian	Jurassic 6	Early/Lower Tithonian		152.1	145	152.1	145	Morrison	Brushy Basin
45726	Rhynchocephalia		genus	Tingitana	n. gen.	Tingitana	n. sp.	anoualae	12095	7910	Ksar Met-Lili, Anoual	Morocco	Figuig		32.6667	-3.1	25.11	1.85	Cretaceous	Early/Lower Cretaceous		Berriasian	Cretaceous 1	Berriasian		145	139.8	145	139.8	Ksar Metlili
62550	Rhynchocephalia	Sphenodontidae	unranked clade	Opisthodontia	aff.	Opisthias		sp.	37979	57283	Sundays River, east bank	South Africa	Eastern Cape		-33.4625	25.525	-44.74	-11.6	Cretaceous	Early/Lower Cretaceous			Cretaceous 1	Berriasian	Valanginian	145	132.9	145	132.9	Kirkwood
28401	Rhynchocephalia	Sphenodontidae	family	Sphenodontidae		Homoeosaurus		sp.	19441	8336	Sunnydown Farm Quarry (clay: upper horizon; equivalent to DB 102/103 )	United Kingdom	England	Dorset	50.6	-1.96667	41.46	7.85	Cretaceous	Early/Lower Cretaceous		Berriasian	Cretaceous 1	Middle Berriasian		145	139.8	145	139.8	Lulworth	Worbarrow Tout	Durlston
176070	Rhynchocephalia	Sphenodontidae	unranked clade	Opisthodontia		Opisthias		sp.	57787	57787	Isolated boulder, Durlston Bay	United Kingdom	England	Dorsetshire	50.6	-1.96667	41.46	7.88	Cretaceous	Early/Lower Cretaceous		Berriasian	Cretaceous 1	Middle Berriasian		145	139.8	145	139.8	Lulworth	Worbarrow Tout	Cherty Freshwater beds
25222	Squamata		genus	Lapparentophis	n. gen.	Lapparentophis	n. sp.	defrennei	39844	45858	gour south of In Akhamil	Algeria	Illizi		28.5333	9.05	13.69	9.86	Cretaceous					Early/Lower Berriasian	Early/Lower Cenomanian	145	93.9	145	93.9	Continental Intercalaire
50310	Squamata		genus	Sakurasaurus	n. gen.	Sakurasaurus	n. sp.	shokawensis	37287	13515	KO2 locality, Shokawa Village, Kobudani Valley	Japan	Gifu		36.05	136.883	43.49	138.95	Cretaceous	Early/Lower Cretaceous		Berriasian	Cretaceous 1	Berriasian		145	139.8	145	139.8	Okurodani
48937	Squamata		genus	Norellius	n. gen.	Norellius	n. sp.	nyctisaurops	56222	13097	Red Mesa, Artsa Bogdo (AMNH Loc. 11492)	Mongolia	Ovorhangai		44.2415	102.733	44.98	103.33	Cretaceous	Early/Lower Cretaceous				Early/Lower Cretaceous		145	100.5	145	100.5	Öösh
45726	Squamata		genus	Tarratosaurus	n. gen.	Tarratosaurus	n. sp.	anoualensis	12097	7910	Ksar Met-Lili, Anoual	Morocco	Figuig		32.6667	-3.1	25.11	1.85	Cretaceous	Early/Lower Cretaceous		Berriasian	Cretaceous 1	Berriasian		145	139.8	145	139.8	Ksar Metlili
45726	Squamata	Paramacellodidae	genus	Paramacellodus		Paramacellodus	n. sp.	marocensis	58341	7910	Ksar Met-Lili, Anoual	Morocco	Figuig		32.6667	-3.1	25.11	1.85	Cretaceous	Early/Lower Cretaceous		Berriasian	Cretaceous 1	Berriasian		145	139.8	145	139.8	Ksar Metlili
28401	Squamata	Paramacellodidae	family	Paramacellodidae		Becklesius		sp.	8338	8336	Sunnydown Farm Quarry (clay: upper horizon; equivalent to DB 102/103 )	United Kingdom	England	Dorset	50.6	-1.96667	41.46	7.85	Cretaceous	Early/Lower Cretaceous		Berriasian	Cretaceous 1	Middle Berriasian		145	139.8	145	139.8	Lulworth	Worbarrow Tout	Durlston
28401	Squamata		suborder	Lacertilia		Durotrigia		sp.	8338	8336	Sunnydown Farm Quarry (clay: upper horizon; equivalent to DB 102/103 )	United Kingdom	England	Dorset	50.6	-1.96667	41.46	7.85	Cretaceous	Early/Lower Cretaceous		Berriasian	Cretaceous 1	Middle Berriasian		145	139.8	145	139.8	Lulworth	Worbarrow Tout	Durlston
28401	Squamata		order	Squamata		Pseudosaurillus		sp.	19441	8336	Sunnydown Farm Quarry (clay: upper horizon; equivalent to DB 102/103 )	United Kingdom	England	Dorset	50.6	-1.96667	41.46	7.85	Cretaceous	Early/Lower Cretaceous		Berriasian	Cretaceous 1	Middle Berriasian		145	139.8	145	139.8	Lulworth	Worbarrow Tout	Durlston
28401	Squamata	Dorsetisauridae	family	Dorsetisauridae		Dorsetisaurus		sp.	19441	8336	Sunnydown Farm Quarry (clay: upper horizon; equivalent to DB 102/103 )	United Kingdom	England	Dorset	50.6	-1.96667	41.46	7.85	Cretaceous	Early/Lower Cretaceous		Berriasian	Cretaceous 1	Middle Berriasian		145	139.8	145	139.8	Lulworth	Worbarrow Tout	Durlston
28401	Squamata		genus	Parasaurillus		Parasaurillus		pseudobtusus	34139	8336	Sunnydown Farm Quarry (clay: upper horizon; equivalent to DB 102/103 )	United Kingdom	England	Dorset	50.6	-1.96667	41.46	7.85	Cretaceous	Early/Lower Cretaceous		Berriasian	Cretaceous 1	Middle Berriasian		145	139.8	145	139.8	Lulworth	Worbarrow Tout	Durlston
28401	Squamata	Paramacellodidae	family	Paramacellodidae		Paramacellodus		sp.	8338	8336	Sunnydown Farm Quarry (clay: upper horizon; equivalent to DB 102/103 )	United Kingdom	England	Dorset	50.6	-1.96667	41.46	7.85	Cretaceous	Early/Lower Cretaceous		Berriasian	Cretaceous 1	Middle Berriasian		145	139.8	145	139.8	Lulworth	Worbarrow Tout	Durlston
28995	Squamata	Paramacellodidae	family	Paramacellodidae		Becklesius		sp.	8338	8338	Sunnydown Farm Quarry (lower clay)	United Kingdom	England	Dorset	50.6	-1.96667	41.46	7.85	Cretaceous	Early/Lower Cretaceous		Berriasian	Cretaceous 1	Middle Berriasian		145	139.8	145	139.8	Lulworth	Worbarrow Tout
28995	Squamata	Dorsetisauridae	family	Dorsetisauridae		Dorsetisaurus		sp.	34139	8338	Sunnydown Farm Quarry (lower clay)	United Kingdom	England	Dorset	50.6	-1.96667	41.46	7.85	Cretaceous	Early/Lower Cretaceous		Berriasian	Cretaceous 1	Middle Berriasian		145	139.8	145	139.8	Lulworth	Worbarrow Tout
28995	Squamata	Paramacellodidae	family	Paramacellodidae		Paramacellodus		sp.	34139	8338	Sunnydown Farm Quarry (lower clay)	United Kingdom	England	Dorset	50.6	-1.96667	41.46	7.85	Cretaceous	Early/Lower Cretaceous		Berriasian	Cretaceous 1	Middle Berriasian		145	139.8	145	139.8	Lulworth	Worbarrow Tout
28995	Squamata		genus	Parasaurillus		Parasaurillus		pseudobtusus	34139	8338	Sunnydown Farm Quarry (lower clay)	United Kingdom	England	Dorset	50.6	-1.96667	41.46	7.85	Cretaceous	Early/Lower Cretaceous		Berriasian	Cretaceous 1	Middle Berriasian		145	139.8	145	139.8	Lulworth	Worbarrow Tout
52312	Squamata		genus	Pseudosaurillus		Pseudosaurillus		becklesi	34139	8338	Lovell's Quarry, Langton Matravers (DB102)	United Kingdom	England	Dorset	50.6108	-2.02972	41.47	7.83	Cretaceous	Early/Lower Cretaceous		Berriasian	Cretaceous 1	Middle Berriasian		145	139.8	145	139.8	Lulworth	Worbarrow Tout	Durlston Bay
52312	Squamata	Paramacellodidae	family	Paramacellodidae		Becklesius		sp.	34139	8338	Lovell's Quarry, Langton Matravers (DB102)	United Kingdom	England	Dorset	50.6108	-2.02972	41.47	7.83	Cretaceous	Early/Lower Cretaceous		Berriasian	Cretaceous 1	Middle Berriasian		145	139.8	145	139.8	Lulworth	Worbarrow Tout	Durlston Bay
52312	Squamata	Paramacellodidae	family	Paramacellodidae		Paramacellodus		sp.	34139	8338	Lovell's Quarry, Langton Matravers (DB102)	United Kingdom	England	Dorset	50.6108	-2.02972	41.47	7.83	Cretaceous	Early/Lower Cretaceous		Berriasian	Cretaceous 1	Middle Berriasian		145	139.8	145	139.8	Lulworth	Worbarrow Tout	Durlston Bay
52312	Squamata	Dorsetisauridae	family	Dorsetisauridae		Dorsetisaurus		sp.	34139	8338	Lovell's Quarry, Langton Matravers (DB102)	United Kingdom	England	Dorset	50.6108	-2.02972	41.47	7.83	Cretaceous	Early/Lower Cretaceous		Berriasian	Cretaceous 1	Middle Berriasian		145	139.8	145	139.8	Lulworth	Worbarrow Tout	Durlston Bay
52312	Squamata		genus	Parasaurillus		Parasaurillus		pseudobtusus	34139	8338	Lovell's Quarry, Langton Matravers (DB102)	United Kingdom	England	Dorset	50.6108	-2.02972	41.47	7.83	Cretaceous	Early/Lower Cretaceous		Berriasian	Cretaceous 1	Middle Berriasian		145	139.8	145	139.8	Lulworth	Worbarrow Tout	Durlston Bay
72142	Squamata	Paramacellodidae	genus	Paramacellodus	n. gen.	Paramacellodus	n. sp.	oweni	38135	38668	Mammal Bed, Durlston Bay (DB83)	United Kingdom	England	Dorset	50.6	-1.96667	41.46	7.85	Cretaceous	Early/Lower Cretaceous		Berriasian	Cretaceous 1	Middle Berriasian		145	139.8	145	139.8	Lulworth	Worbarrow Tout	Durlston Bay
72142	Squamata		genus	Pseudosaurillus	n. gen.	Pseudosaurillus	n. sp.	becklesi	38135	38668	Mammal Bed, Durlston Bay (DB83)	United Kingdom	England	Dorset	50.6	-1.96667	41.46	7.85	Cretaceous	Early/Lower Cretaceous		Berriasian	Cretaceous 1	Middle Berriasian		145	139.8	145	139.8	Lulworth	Worbarrow Tout	Durlston Bay
72142	Squamata	Dorsetisauridae	genus	Dorsetisaurus	n. gen.	Dorsetisaurus	n. sp.	purbeckensis	38135	38668	Mammal Bed, Durlston Bay (DB83)	United Kingdom	England	Dorset	50.6	-1.96667	41.46	7.85	Cretaceous	Early/Lower Cretaceous		Berriasian	Cretaceous 1	Middle Berriasian		145	139.8	145	139.8	Lulworth	Worbarrow Tout	Durlston Bay
72142	Squamata	Paramacellodidae	genus	Saurillus		Saurillus	n. sp.	robustidens	38135	38668	Mammal Bed, Durlston Bay (DB83)	United Kingdom	England	Dorset	50.6	-1.96667	41.46	7.85	Cretaceous	Early/Lower Cretaceous		Berriasian	Cretaceous 1	Middle Berriasian		145	139.8	145	139.8	Lulworth	Worbarrow Tout	Durlston Bay
72142	Squamata		genus	Durotrigia	n. gen.	Durotrigia	n. sp.	triconidens	38135	38668	Mammal Bed, Durlston Bay (DB83)	United Kingdom	England	Dorset	50.6	-1.96667	41.46	7.85	Cretaceous	Early/Lower Cretaceous		Berriasian	Cretaceous 1	Middle Berriasian		145	139.8	145	139.8	Lulworth	Worbarrow Tout	Durlston Bay
72142	Squamata		genus	Parviraptor	n. gen.	Parviraptor	n. sp.	estesi	37904	38668	Mammal Bed, Durlston Bay (DB83)	United Kingdom	England	Dorset	50.6	-1.96667	41.46	7.85	Cretaceous	Early/Lower Cretaceous		Berriasian	Cretaceous 1	Middle Berriasian		145	139.8	145	139.8	Lulworth	Worbarrow Tout	Durlston Bay
72142	Squamata	Dorsetisauridae	genus	Dorsetisaurus		Dorsetisaurus	n. sp.	hebetidens	38135	38668	Mammal Bed, Durlston Bay (DB83)	United Kingdom	England	Dorset	50.6	-1.96667	41.46	7.85	Cretaceous	Early/Lower Cretaceous		Berriasian	Cretaceous 1	Middle Berriasian		145	139.8	145	139.8	Lulworth	Worbarrow Tout	Durlston Bay
72142	Squamata	Paramacellodidae	family	Paramacellodidae		Becklesius		sp.	34139	38668	Mammal Bed, Durlston Bay (DB83)	United Kingdom	England	Dorset	50.6	-1.96667	41.46	7.85	Cretaceous	Early/Lower Cretaceous		Berriasian	Cretaceous 1	Middle Berriasian		145	139.8	145	139.8	Lulworth	Worbarrow Tout	Durlston Bay
72142	Squamata		genus	Parasaurillus	n. gen.	Parasaurillus	n. sp.	pseudobtusus	34139	38668	Mammal Bed, Durlston Bay (DB83)	United Kingdom	England	Dorset	50.6	-1.96667	41.46	7.85	Cretaceous	Early/Lower Cretaceous		Berriasian	Cretaceous 1	Middle Berriasian		145	139.8	145	139.8	Lulworth	Worbarrow Tout	Durlston Bay
118383	Squamata	Paramacellodidae	genus	Saurillus	n. gen.	Saurillus	n. sp.	obtusus	34139	34139	Feather Bed, Durlston Bay (DB 108)	United Kingdom	England	Dorset	50.5833	-1.95	41.44	7.87	Cretaceous	Early/Lower Cretaceous		Berriasian	Cretaceous 1	Middle Berriasian		145	139.8	145	139.8	Lulworth	Worbarrow Tout
138440	Squamata		genus	Purbicella	n. gen.	Purbicella	n. sp.	ragei	44338	44338	Purbicella type, Durlston Bay (PROXY)	United Kingdom	England	Dorset	50.6022	-1.94917	41.46	7.89	Cretaceous	Early/Lower Cretaceous		Berriasian	Cretaceous 1	Middle Berriasian		145	139.8	145	139.8	Lulworth	Worbarrow Tout
77058	Squamata	Paramacellodidae	family	Paramacellodidae		Saurillus		sp.	47413	47413	Town Gardens Quarry, Swindon	United Kingdom	England	Wiltshire	51.5503	-1.781	42.43	7.99	Cretaceous	Early/Lower Cretaceous		Berriasian	Cretaceous 1	Berriasian		145	139.8	145	139.8
92916	Squamata		genus	Parviraptor		Parviraptor		estesi	37904	39180	Swanage (general)	United Kingdom	England	Dorset	50.6	-1.95	41.48	7.87	Cretaceous	Early/Lower Cretaceous		Berriasian	Cretaceous 1	Berriasian		145	139.8	145	139.8
32324	Squamata		unranked clade	Scleroglossa		Sakurasaurus		sp.	37820	54260	Kaseki-kabe (facies III), Shiramine	Japan	Ishikawa		36.1667	136.633	44.59	138.49	Cretaceous	Early/Lower Cretaceous		Valanginian	Cretaceous 1	Valanginian		139.8	132.9	139.8	132.9	Kuwajima
32324	Squamata		genus	Kuroyuriella	n. gen.	Kuroyuriella	n. sp.	mikikoi	56090	54260	Kaseki-kabe (facies III), Shiramine	Japan	Ishikawa		36.1667	136.633	44.59	138.49	Cretaceous	Early/Lower Cretaceous		Valanginian	Cretaceous 1	Valanginian		139.8	132.9	139.8	132.9	Kuwajima
32324	Squamata		genus	Asagaolacerta	n. gen.	Asagaolacerta	n. sp.	tricuspidens	56090	54260	Kaseki-kabe (facies III), Shiramine	Japan	Ishikawa		36.1667	136.633	44.59	138.49	Cretaceous	Early/Lower Cretaceous		Valanginian	Cretaceous 1	Valanginian		139.8	132.9	139.8	132.9	Kuwajima
32324	Squamata		genus	Hakuseps	n. gen.	Hakuseps	n. sp.	imberis	56090	54260	Kaseki-kabe (facies III), Shiramine	Japan	Ishikawa		36.1667	136.633	44.59	138.49	Cretaceous	Early/Lower Cretaceous		Valanginian	Cretaceous 1	Valanginian		139.8	132.9	139.8	132.9	Kuwajima
32324	Squamata		genus	Kuwajimalla	n. gen.	Kuwajimalla	n. sp.	kagaensis	26888	54260	Kaseki-kabe (facies III), Shiramine	Japan	Ishikawa		36.1667	136.633	44.59	138.49	Cretaceous	Early/Lower Cretaceous		Valanginian	Cretaceous 1	Valanginian		139.8	132.9	139.8	132.9	Kuwajima
32324	Squamata		genus	Kaganaias	n. gen.	Kaganaias	n. sp.	hakusanensis	23356	54260	Kaseki-kabe (facies III), Shiramine	Japan	Ishikawa		36.1667	136.633	44.59	138.49	Cretaceous	Early/Lower Cretaceous		Valanginian	Cretaceous 1	Valanginian		139.8	132.9	139.8	132.9	Kuwajima
50357	Squamata		genus	Kaganaias		Kaganaias		hakusanensis	23356	13515	Kaseki-kabe (facies II), Shiramine	Japan	Ishikawa		36.1667	136.633	44.59	138.49	Cretaceous	Early/Lower Cretaceous		Valanginian	Cretaceous 1	Valanginian		139.8	132.9	139.8	132.9	Kuwajima
53148	Squamata		order	Squamata	cf.	Parviraptor		sp.	17903	8702	Bol'shoi Kemchug 3 (TGU)	Russian Federation	Krasnoyarsk		56.5167	91.8167	56.05	88.1	Cretaceous	Early/Lower Cretaceous		Hauterivian	Cretaceous 2			132.9	129.4	132.9	129.4	Ilek
53148	Squamata	Paramacellodidae	genus	Ilekia		Ilekia		sibirica	45983	8702	Bol'shoi Kemchug 3 (TGU)	Russian Federation	Krasnoyarsk		56.5167	91.8167	56.05	88.1	Cretaceous	Early/Lower Cretaceous		Hauterivian	Cretaceous 2			132.9	129.4	132.9	129.4	Ilek
53148	Squamata	Paramacellodidae	family	Paramacellodidae		Saurillodon		tschebulensis	45983	8702	Bol'shoi Kemchug 3 (TGU)	Russian Federation	Krasnoyarsk		56.5167	91.8167	56.05	88.1	Cretaceous	Early/Lower Cretaceous		Hauterivian	Cretaceous 2			132.9	129.4	132.9	129.4	Ilek
53148	Squamata	Xenosauridae	genus	Shestakovia		Shestakovia		voronkevichi	45983	8702	Bol'shoi Kemchug 3 (TGU)	Russian Federation	Krasnoyarsk		56.5167	91.8167	56.05	88.1	Cretaceous	Early/Lower Cretaceous		Hauterivian	Cretaceous 2			132.9	129.4	132.9	129.4	Ilek
62637	Squamata	Dorsetisauridae	family	Dorsetisauridae		Dorsetisaurus		sp.	18071	18071	Keymer Tile Works, sample 5	United Kingdom	England	West Sussex	50.9575	-0.133889	41.41	10.1	Cretaceous	Early/Lower Cretaceous		Hauterivian	Cretaceous 2	Hauterivian		132.9	129.4	132.9	129.4
27017	Rhynchocephalia	Sphenodontidae	subfamily	Eilenodontinae	cf.	Toxolophosaurus		sp.	57899	7471	Robert Gaston Quarry (CEU 91-1)	United States	Utah	Grand	38.8261	-109.568	38.34	-59.78	Cretaceous	Early/Lower Cretaceous		Barremian	Cretaceous 2	Barremian		129.4	125	129.4	125	Cedar Mountain	Yellow Cat
115163	Squamata		genus	Pachygenys	n. gen.	Pachygenys	n. sp.	thlastesa	37285	37285	Doushan Village	China	Shandong		36.968	120.706	39.58	123.55	Cretaceous	Early/Lower Cretaceous		Barremian	Cretaceous 2	Barremian		129.4	125	129.4	125	Doushan
13937	Squamata		genus	Dalinghosaurus		Dalinghosaurus		longidigitus	37783	6171	Dawangzhangzi	China	Liaoning	Lingyuan	41.3667	121.417	44.01	123.46	Cretaceous	Early/Lower Cretaceous			Cretaceous 2	Barremian	Early/Lower Aptian	129.4	122	129.4	122	Yixian
79521	Squamata		genus	Yabeinosaurus		Yabeinosaurus		tenuis	38069	26682	Jingangshan, Yixian (IVPP)	China	Liaoning		41.4733	121.191	44.2	123.07	Cretaceous	Early/Lower Cretaceous				Barremian	Early/Lower Aptian	129.4	122	129.4	122	Yixian	Jingangshan
117528	Squamata		genus	Yabeinosaurus	n. gen.	Yabeinosaurus	n. sp.	tenuis	44057	24703	Tsaotzushan (=Zaocishan; =Tsotzushan), 21 km southwest of Yizhou	China	Liaoning		40.9686	120.941	43.67	122.92	Cretaceous	Early/Lower Cretaceous				Barremian	Early/Lower Aptian	129.4	122	129.4	122	Yixian
13937	Squamata		genus	Yabeinosaurus		Yabeinosaurus		tenuis	38069	6171	Dawangzhangzi	China	Liaoning	Lingyuan	41.3667	121.417	44.01	123.46	Cretaceous	Early/Lower Cretaceous				Late/Upper Barremian	Early/Lower Aptian	129.4	122	129.4	122	Yixian
115407	Squamata		genus	Xianglong	n. gen.	Xianglong	n. sp.	zhaoi	37359	37359	Zhuanchengzi, near Yizhou	China	Liaoning		41.479	121.77	44.09	123.09	Cretaceous	Early/Lower Cretaceous				Late/Upper Barremian	Early/Lower Aptian	129.4	122	129.4	122	Yixian
92651	Squamata		genus	Liushusaurus	n. gen.	Liushusaurus	n. sp.	acanthocaudata	37220	31223	Liutiaogou Village, Dashuangmiao Town	China	Nei Mongol	Nincheng	41.6667	119	44.13	120.77	Cretaceous	Early/Lower Cretaceous				Late/Upper Barremian	Early/Lower Aptian	129.4	122	129.4	122	Yixian
94819	Squamata		genus	Liaoningolacerta	n. gen.	Liaoningolacerta	n. sp.	brevirostra	44011	32340	Huangbanjigou, Shangyuan, Beipiao	China	Liaoning		41.6333	120.9	44.32	122.73	Cretaceous	Early/Lower Cretaceous				Late/Upper Barremian	Early/Lower Aptian	129.4	122	129.4	122	Yixian
67710	Squamata		genus	Baabdasaurus	n. gen.	Baabdasaurus	n. sp.	xenurus	19351	19351	Hammana-Mdeyrij	Lebanon			33.8333	35.5333	9.34	31.81	Cretaceous	Early/Lower Cretaceous				Barremian	Early/Lower Aptian	129.4	113	129.4	113
36368	Squamata	Teiidae	family	Teiidae		Meyasaurus		sp.	16800	7242	Cerrada Roya (CRH)	Spain	Aragón	Teruel	40.6461	-0.879661	30.68	9.18	Cretaceous	Early/Lower Cretaceous		Barremian	Cretaceous 2	Early/Lower Barremian		129.4	125	129.4	125	Camarillas		Galve
36368	Squamata	Paramacellodidae	family	Paramacellodidae		Paramacellodus		sp.	58341	7242	Cerrada Roya (CRH)	Spain	Aragón	Teruel	40.6461	-0.879661	30.68	9.18	Cretaceous	Early/Lower Cretaceous		Barremian	Cretaceous 2	Early/Lower Barremian		129.4	125	129.4	125	Camarillas		Galve
122078	Squamata	Teiidae	family	Teiidae	cf.	Meyasaurus		unaensis	38868	38868	Pié Pajarón	Spain	Cuenca		40.2242	1.85861	29.35	11.09	Cretaceous	Early/Lower Cretaceous		Barremian	Cretaceous 2	Late/Upper Barremian		129.4	125	129.4	125	Camarillas
138027	Squamata		genus	Arcanosaurus	n. gen.	Arcanosaurus	n. sp.	ibericus	44140	44140	Viajete	Spain	Castilla y Leon	Burgos	42.0167	-3.28333	32.64	8.25	Cretaceous	Early/Lower Cretaceous				Late/Upper Barremian	Early/Lower Aptian	129.4	113	129.4	113	Castrillo de la Reina
28006	Squamata	Teiidae	genus	Meyasaurus		Meyasaurus	n. sp.	diazromerali	37280	7671	Las Hoyas Unit 3	Spain	Cuenca		40.6452	-1.88085	30.52	8.08	Cretaceous	Early/Lower Cretaceous		Barremian	Cretaceous 2	Late/Upper Barremian		129.4	125	129.4	125	La Huérguina		Las Hoyas
28006	Squamata		genus	Hoyalacerta	n. gen.	Hoyalacerta	n. sp.	sanzi	37784	7671	Las Hoyas Unit 3	Spain	Cuenca		40.6452	-1.88085	30.52	8.08	Cretaceous	Early/Lower Cretaceous		Barremian	Cretaceous 2	Late/Upper Barremian		129.4	125	129.4	125	La Huérguina		Las Hoyas
28006	Squamata		genus	Jucaraseps	n. gen.	Jucaraseps	n. sp.	grandipes	41482	7671	Las Hoyas Unit 3	Spain	Cuenca		40.6452	-1.88085	30.52	8.08	Cretaceous	Early/Lower Cretaceous		Barremian	Cretaceous 2	Late/Upper Barremian		129.4	125	129.4	125	La Huérguina		Las Hoyas
28006	Squamata		genus	Scandensia	n. gen.	Scandensia	n. sp.	ciervensis	26529	7671	Las Hoyas Unit 3	Spain	Cuenca		40.6452	-1.88085	30.52	8.08	Cretaceous	Early/Lower Cretaceous		Barremian	Cretaceous 2	Late/Upper Barremian		129.4	125	129.4	125	La Huérguina		Las Hoyas
61319	Squamata	Paramacellodidae	genus	Becklesius		Becklesius	n. sp.	cataphractus	58341	18607	Uña	Spain	Cuenca		40.2236	-1.97944	30.7	8.09	Cretaceous	Early/Lower Cretaceous		Barremian	Cretaceous 2	Late/Upper Barremian		129.4	125	129.4	125	La Huérguina
61319	Squamata	Paramacellodidae	genus	Paramacellodus		Paramacellodus	n. sp.	sinuosus	58341	18607	Uña	Spain	Cuenca		40.2236	-1.97944	30.7	8.09	Cretaceous	Early/Lower Cretaceous		Barremian	Cretaceous 2	Late/Upper Barremian		129.4	125	129.4	125	La Huérguina
61319	Squamata		genus	Cuencasaurus	n. gen.	Cuencasaurus	n. sp.	estesi	58341	18607	Uña	Spain	Cuenca		40.2236	-1.97944	30.7	8.09	Cretaceous	Early/Lower Cretaceous		Barremian	Cretaceous 2	Late/Upper Barremian		129.4	125	129.4	125	La Huérguina
61319	Squamata	Paramacellodidae	family	Paramacellodidae		Becklesius		sp.	58341	18607	Uña	Spain	Cuenca		40.2236	-1.97944	30.7	8.09	Cretaceous	Early/Lower Cretaceous		Barremian	Cretaceous 2	Late/Upper Barremian		129.4	125	129.4	125	La Huérguina
61319	Squamata	Teiidae	genus	Meyasaurus		Meyasaurus	n. sp.	unaensis	57776	18607	Uña	Spain	Cuenca		40.2236	-1.97944	30.7	8.09	Cretaceous	Early/Lower Cretaceous		Barremian	Cretaceous 2	Late/Upper Barremian		129.4	125	129.4	125	La Huérguina
85293	Squamata	Teiidae	genus	Meyasaurus	n. gen.	Meyasaurus	n. sp.	faurai	33898	28742	La Pedrera de Meià, El Montsec	Spain	Cataluña	Lleida	42.0333	0.833333	31.24	11.33	Cretaceous	Early/Lower Cretaceous		Barremian	Cretaceous 2	Barremian		129.4	125	129.4	125	La Pedrera de Rúbies
85293	Squamata	Teiidae	genus	Meyasaurus	n. gen.	Meyasaurus	n. sp.	crusafonti	33898	28742	La Pedrera de Meià, El Montsec	Spain	Cataluña	Lleida	42.0333	0.833333	31.24	11.33	Cretaceous	Early/Lower Cretaceous		Barremian	Cretaceous 2	Barremian		129.4	125	129.4	125	La Pedrera de Rúbies
85293	Squamata		genus	Pedrerasaurus	n. gen.	Pedrerasaurus	n. sp.	latifrontalis	37225	28742	La Pedrera de Meià, El Montsec	Spain	Cataluña	Lleida	42.0333	0.833333	31.24	11.33	Cretaceous	Early/Lower Cretaceous		Barremian	Cretaceous 2	Barremian		129.4	125	129.4	125	La Pedrera de Rúbies
152685	Squamata	Teiidae	genus	Meyasaurus	n. gen.	Meyasaurus	n. sp.	faurai	49222	49222	Santa Maria de Meya, secondary quarry	Spain			42.2	0.89	31.28	11.29	Cretaceous	Early/Lower Cretaceous		Barremian	Cretaceous 2	Early/Lower Barremian		129.4	125	129.4	125	La Pedrera de Rúbies
85072	Rhynchocephalia	Sphenodontidae	genus	Toxolophosaurus	n. gen.	Toxolophosaurus	n. sp.	cloudi	28580	28580	Toxolophosaurus type locality	United States	Montana	Madison	45.4667	-112.55	45.86	-63.94	Cretaceous	Early/Lower Cretaceous				Aptian	Albian	125	100.5	125	100.5	Kootenai
118941	Squamata		genus	Tijubina	n. gen.	Tijubina	n. sp.	pontei	38197	38197	Barro Alto site (Sitio Barro Alto)	Brazil	Ceará		-7.11222	-39.6958	-7.78	-7.46	Cretaceous	Early/Lower Cretaceous		Aptian	Cretaceous 3	Aptian		125	113	125	113	Crato
77891	Squamata		genus	Calanguban	n. gen.	Calanguban	n. sp.	alamoi	52646	26290	Nova Olinda quarries	Brazil	Ceara		-7.125	-39.7	-8.58	-8.02	Cretaceous	Early/Lower Cretaceous		Aptian	Cretaceous 3	Late/Upper Aptian		125	113	125	113	Crato	Nova Olinda
77891	Squamata		genus	Tetrapodophis	n. gen.	Tetrapodophis	n. sp.	amplectus	55874	26290	Nova Olinda quarries	Brazil	Ceara		-7.125	-39.7	-8.58	-8.02	Cretaceous	Early/Lower Cretaceous		Aptian	Cretaceous 3	Late/Upper Aptian		125	113	125	113	Crato	Nova Olinda
115134	Squamata		genus	Olindalacerta	n. gen.	Olindalacerta	n. sp.	brasiliensis	37279	37279	Chapada do Araripe, Nova Olinda Member (general)	Brazil	Ceará		-7	-40	-8.85	-8.61	Cretaceous	Early/Lower Cretaceous				Late/Upper Aptian	Early/Lower Albian	125	100.5	125	100.5	Crato	Nova Olinda
55536	Squamata		genus	Yabeinosaurus		Yabeinosaurus		tenuis	38069	26670	Dapingfang	China	Liaoning	Chaoyang	41.4239	120.175	44.66	120.25	Cretaceous	Early/Lower Cretaceous		Aptian	Cretaceous 3	Aptian		125	113	125	113	Jiufotang	3	Dapingfang
118207	Squamata		genus	Yabeinosaurus		Yabeinosaurus		tenuis	38070	38070	Jianchang	China	Liaoning	Jianchang County	40.8075	119.796	43.55	121.44	Cretaceous	Early/Lower Cretaceous		Aptian	Cretaceous 3	Early/Lower Aptian		125	113	125	113	Jiufotang
137591	Squamata		genus	Yabeinosaurus		Yabeinosaurus		tenuis	44001	44001	Xiaotaizi Village	China	Liaoning	Jianting	40.4	119.43	43.54	119.8	Cretaceous	Early/Lower Cretaceous		Aptian	Cretaceous 3	Aptian		125	113	125	113	Jiufotung
117415	Squamata		genus	Dalinghosaurus		Dalinghosaurus		longidigitus	37751	37751	Near Hejiaxin village	China	Liaoning	Yixian	41.5544	121.06	44.94	121.12	Cretaceous	Early/Lower Cretaceous		Aptian	Cretaceous 3	Aptian		125	113	125	113	Yixian	Dawangzhangzi
53493	Squamata		genus	Dalinghosaurus		Dalinghosaurus		longidigitus	37782	14918	Lujiatun village, Beipiao (IVPP)	China	Liaoning	Beipiao	41.6033	120.913	44.48	122.4	Cretaceous	Early/Lower Cretaceous		Aptian	Cretaceous 3	Early/Lower Aptian		125	113	125	113	Yixian	Lujiatun
52888	Squamata		genus	Yabeinosaurus		Yabeinosaurus		tenuis	38069	14889	Sihetun, lower Yixian (general)	China	Liaoning	Beipiao	41.6014	120.872	44.29	122.71	Cretaceous	Early/Lower Cretaceous		Aptian	Cretaceous 3			125	113	125	113	Yixian
52888	Squamata		genus	Dalinghosaurus	n. gen.	Dalinghosaurus	n. sp.	longidigitus	37751	14889	Sihetun, lower Yixian (general)	China	Liaoning	Beipiao	41.6014	120.872	44.29	122.71	Cretaceous	Early/Lower Cretaceous		Aptian	Cretaceous 3			125	113	125	113	Yixian
101413	Squamata	Paramacellodidae	genus	Mimobecklesisaurus	n. gen.	Mimobecklesisaurus	n. sp.	gansuensis	34589	34589	Hongliugada, Subei	China	Gansu	Subei	40.8922	97.568	40.61	99.12	Cretaceous	Early/Lower Cretaceous		Aptian	Cretaceous 3	Early/Lower Aptian		125	113	125	113
77191	Squamata		genus	Hoburogekko	n. gen.	Hoburogekko	n. sp.	suchanovi	37973	30554	Khovboor (PIN coll. 3101)	Mongolia	Ovorhangai	Guchin Us	42.45	102.417	43.3	99.21	Cretaceous	Early/Lower Cretaceous				Aptian	Albian	125	100.5	125	100.5	Dzunbain
77191	Squamata	Slavoiidae	family	Slavoiidae		Slavoia		sp.	38029	30554	Khovboor (PIN coll. 3101)	Mongolia	Ovorhangai	Guchin Us	42.45	102.417	43.3	99.21	Cretaceous	Early/Lower Cretaceous				Aptian	Albian	125	100.5	125	100.5	Dzunbain
77191	Squamata	Dorsetisauridae	family	Dorsetisauridae		Dorsetisaurus		sp.	38029	30554	Khovboor (PIN coll. 3101)	Mongolia	Ovorhangai	Guchin Us	42.45	102.417	43.3	99.21	Cretaceous	Early/Lower Cretaceous				Aptian	Albian	125	100.5	125	100.5	Dzunbain
77191	Squamata		infraorder	Amphisbaenia		Hodzhakulia		sp.	38029	30554	Khovboor (PIN coll. 3101)	Mongolia	Ovorhangai	Guchin Us	42.45	102.417	43.3	99.21	Cretaceous	Early/Lower Cretaceous				Aptian	Albian	125	100.5	125	100.5	Dzunbain
137567	Squamata	Paramacellodidae	genus	Paramacellodus		Paramacellodus		keebleri	44000	44000	USNM Loc. 42183, Ostrom's Beach	United States	Wyoming	Big Horn	44.5133	-107.902	43.95	-59.92	Cretaceous	Early/Lower Cretaceous				Aptian	Albian	125	100.5	125	100.5	Cloverly	Little Sheep Mudstone
137567	Squamata	Teiidae	genus	Ptilotodon		Ptilotodon		wilsoni	44000	44000	USNM Loc. 42183, Ostrom's Beach	United States	Wyoming	Big Horn	44.5133	-107.902	43.95	-59.92	Cretaceous	Early/Lower Cretaceous				Aptian	Albian	125	100.5	125	100.5	Cloverly	Little Sheep Mudstone
137577	Squamata	Teiidae	genus	Ptilotodon		Ptilotodon		wilsoni	44000	44000	USNM Loc. 42222	United States	Wyoming	Big Horn	44.4991	-107.822	43.92	-59.85	Cretaceous	Early/Lower Cretaceous				Aptian	Albian	125	100.5	125	100.5	Cloverly	Little Sheep Mudstone
14392	Squamata	Teiidae	genus	Ptilotodon	n. gen.	Ptilotodon	n. sp.	wilsoni	6715	1212	McLeod Prison (OMNH V706), Tomato Hill	United States	Oklahoma	Atoka	34.4	-96.1	31.93	-50.83	Cretaceous	Early/Lower Cretaceous				Late/Upper Aptian	Early/Lower Albian	122.46	109	122.46	109	Antlers	middle
14392	Squamata	Paramacellodidae	genus	Atokasaurus	n. gen.	Atokasaurus	n. sp.	metarsiodon	6715	1212	McLeod Prison (OMNH V706), Tomato Hill	United States	Oklahoma	Atoka	34.4	-96.1	31.93	-50.83	Cretaceous	Early/Lower Cretaceous				Late/Upper Aptian	Early/Lower Albian	122.46	109	122.46	109	Antlers	middle
154711	Rhynchocephalia	Sphenodontidae	genus	Priosphenodon		Priosphenodon	n. sp.	minimus	50309	50309	Tres Cerros	Argentina			-43.15	-68.43	-48.64	-40.18	Cretaceous	Early/Lower Cretaceous		Albian	Cretaceous 4	Albian		113	100.5	113	100.5		La Paloma
154712	Rhynchocephalia	Sphenodontidae	genus	Priosphenodon		Priosphenodon		minimus	50309	50309	Huaniman	Argentina	Chubut		-43.13	-68.47	-48.62	-40.23	Cretaceous	Early/Lower Cretaceous		Albian	Cretaceous 4	Albian		113	100.5	113	100.5		La Paloma
112631	Rhynchocephalia	Sphenodontidae	subfamily	Sphenodontinae	n. gen.	Derasmosaurus	n. sp.	pietrarojae	34432	34432	Civita di Pietraroja (upper plattenkalk)	Italy	Campania	Benevento	41.3478	14.5481	23.52	16.24	Cretaceous	Early/Lower Cretaceous		Albian	Cretaceous 4	Early/Lower Albian		113	100.5	113	100.5
80283	Rhynchocephalia	Sphenodontidae	genus	Pamizinsaurus	n. gen.	Pamizinsaurus	n. sp.	tlayuanensis	37242	26979	Tlayua Formation	Mexico	Puebla		19.05	-98.2	17.05	-61.62	Cretaceous	Early/Lower Cretaceous		Albian	Cretaceous 4	Albian		113	100.5	113	100.5	Tlayua
80283	Rhynchocephalia	Sphenodontidae	genus	Ankylosphenodon	n. gen.	Ankylosphenodon	n. sp.	pachyostosus	37244	26979	Tlayua Formation	Mexico	Puebla		19.05	-98.2	17.05	-61.62	Cretaceous	Early/Lower Cretaceous		Albian	Cretaceous 4	Albian		113	100.5	113	100.5	Tlayua
68888	Squamata		genus	Eichstaettisaurus		Eichstaettisaurus	n. sp.	gouldi	37283	23419	La Cavere, Pietraroja	Italy	Campania	Benevento	41.3478	14.5481	23.52	16.24	Cretaceous	Early/Lower Cretaceous		Albian	Cretaceous 4	Early/Lower Albian		113	100.5	113	100.5
112631	Squamata		genus	Eichstaettisaurus		Eichstaettisaurus		gouldi	36667	34432	Civita di Pietraroja (upper plattenkalk)	Italy	Campania	Benevento	41.3478	14.5481	23.52	16.24	Cretaceous	Early/Lower Cretaceous		Albian	Cretaceous 4	Early/Lower Albian		113	100.5	113	100.5
112631	Squamata		genus	Chometokadmon		Chometokadmon	n. sp.	fitzingeri	34432	34432	Civita di Pietraroja (upper plattenkalk)	Italy	Campania	Benevento	41.3478	14.5481	23.52	16.24	Cretaceous	Early/Lower Cretaceous		Albian	Cretaceous 4	Early/Lower Albian		113	100.5	113	100.5
112631	Squamata		genus	Costasaurus		Costasaurus	n. sp.	rusconi	34432	34432	Civita di Pietraroja (upper plattenkalk)	Italy	Campania	Benevento	41.3478	14.5481	23.52	16.24	Cretaceous	Early/Lower Cretaceous		Albian	Cretaceous 4	Early/Lower Albian		113	100.5	113	100.5
141507	Squamata		genus	Pachygenys		Pachygenys	n. sp.	adachii	54168	45999	Miyada microvertebrate site (Sasayama)	Japan	Hyogo Prefecture		35.0928	135.178	47.9	132.84	Cretaceous	Early/Lower Cretaceous		Albian	Cretaceous 4	Early/Lower Albian		113	100.5	113	100.5	Lower
80283	Squamata		genus	Tepexisaurus	n. gen.	Tepexisaurus	n. sp.	tepexii	37246	26979	Tlayua Formation	Mexico	Puebla		19.05	-98.2	17.05	-61.62	Cretaceous	Early/Lower Cretaceous		Albian	Cretaceous 4	Albian		113	100.5	113	100.5	Tlayua
80283	Squamata		genus	Huehuecuetzpalli	n. gen.	Huehuecuetzpalli	n. sp.	mixtecus	38032	26979	Tlayua Formation	Mexico	Puebla		19.05	-98.2	17.05	-61.62	Cretaceous	Early/Lower Cretaceous		Albian	Cretaceous 4	Albian		113	100.5	113	100.5	Tlayua
117467	Squamata		unranked clade	Alethinophidia		Coniophis		sp.	37785	37785	OMNH V867	United States	Utah	Emery County	38.6808	-111.255	39.26	-72.55	Cretaceous					Late/Upper Albian	Early/Lower Cenomanian	113	93.9	113	93.9	Cedar Mountain
14382	Squamata	Paramacellodidae	genus	Paramacellodus	cf.	Paramacellodus	n. sp.	keebleri	6715	1214	OMNH V1156	United States	Montana	Carbon	45.2	-109	44.65	-63.63	Cretaceous	Early/Lower Cretaceous		Albian	Cretaceous 4	Albian		113	100.5	113	100.5	Cloverly	Himes
58208	Squamata		genus	Oxia	n. gen.	Oxia	n. sp.	karakalpakensis	38131	25546	SH-20, Khodzhakul	Uzbekistan	Navoi		40.1	65.8	36.13	61.5	Cretaceous	Early/Lower Cretaceous		Albian	Cretaceous 4	Late/Upper Albian		113	100.5	113	100.5	Khodzhakul
58208	Squamata		genus	Hodzhakulia	n. gen.	Hodzhakulia	n. sp.	magna	38131	25546	SH-20, Khodzhakul	Uzbekistan	Navoi		40.1	65.8	36.13	61.5	Cretaceous	Early/Lower Cretaceous		Albian	Cretaceous 4	Late/Upper Albian		113	100.5	113	100.5	Khodzhakul
55364	Rhynchocephalia	Sphenodontidae	genus	Priosphenodon	n. gen.	Priosphenodon	n. sp.	avelasi	37372	14869	La Buitrera (lower) (=Hoyada de los esfenodontes)	Argentina	Río Negro		-39.6286	-68.7008	-46.69	-44.94	Cretaceous	Late/Upper Cretaceous		Cenomanian	Cretaceous 5	Early/Lower Cenomanian		100.5	93.9	100.5	93.9	Candeleros
118103	Rhynchocephalia	Sphenodontidae	genus	Kaikaifilusaurus	n. gen.	Kaikaifilusaurus	n. sp.	calvoi	38035	38035	Araceli, on Bustingorry farm	Argentina	Neuquén		-39.6211	-69.3506	-46.67	-45.67	Cretaceous	Late/Upper Cretaceous		Cenomanian	Cretaceous 5	Early/Lower Cenomanian		100.5	93.9	100.5	93.9	Candeleros
55364	Squamata		genus	Najash	n. gen.	Najash	n. sp.	rionegrina	17335	14869	La Buitrera (lower) (=Hoyada de los esfenodontes)	Argentina	Río Negro		-39.6286	-68.7008	-46.69	-44.94	Cretaceous	Late/Upper Cretaceous		Cenomanian	Cretaceous 5	Early/Lower Cenomanian		100.5	93.9	100.5	93.9	Candeleros
138577	Squamata		genus	Seismophis	n. gen.	Seismophis	n. sp.	septentrionalis	44385	44385	Falésia do Sismito	Brazil	Maranhão		-2.47861	-44.4694	-9.42	-19.34	Cretaceous	Late/Upper Cretaceous		Cenomanian	Cretaceous 5	Cenomanian		100.5	93.9	100.5	93.9	Alcântara
84996	Squamata	Polyglyphanodontidae	genus	Tianyusaurus	n. gen.	Tianyusaurus	n. sp.	zhengi	28521	28521	Qiupa, Luanchuan Basin	China	Henan	Luanchuan	34.0167	111.65	33.86	103.69	Cretaceous	Late/Upper Cretaceous				Late/Upper Cretaceous		100.5	66	100.5	66	Qiupa		Qiupa Section B
166883	Squamata	Polyglyphanodontidae	genus	Funiusaurus	n. gen.	Funiusaurus	n. sp.	luanchuanensis	54525	54525	Luanchan, general	China	Henan	Luanchan	33.7728	111.781	32.48	103.53	Cretaceous	Late/Upper Cretaceous				Late/Upper Cretaceous		100.5	66	100.5	66	Qiupa
87164	Squamata		genus	Jeddaherdan	n. gen.	Jeddaherdan	n. sp.	aleadonta	60416	29347	Tabroumit	Morocco	Er Rachidia		30.6717	-5.16643	17.79	-5.4	Cretaceous	Late/Upper Cretaceous				Cenomanian	Early/Lower Turonian	100.5	89.8	100.5	89.8	Kem Kem
28491	Squamata		genus	Coniophis		Coniophis	n. sp.	dabiebus	7865	7865	Wadi Abu Hashim	Sudan			20	30	-0.34	23.29	Cretaceous	Late/Upper Cretaceous		Cenomanian	Cretaceous 5	Cenomanian		100.5	93.9	100.5	93.9	Wadi Milk	Wadi Abu Hashim
14396	Squamata	Polyglyphanodontidae	genus	Bicuspidon	n. gen.	Bicuspidon	n. sp.	numerosus	6714	1210	Mussentuchit (OMNH V695)	United States	Utah	Emery	39	-111	39.51	-72.19	Cretaceous	Late/Upper Cretaceous		Cenomanian	Cretaceous 5	Early/Lower Cenomanian		100.5	93.9	100.5	93.9	Cedar Mountain	Mussentuchit	Kaipa
14396	Squamata		order	Squamata	cf.	Pseudosaurillus		sp.	7277	1210	Mussentuchit (OMNH V695)	United States	Utah	Emery	39	-111	39.51	-72.19	Cretaceous	Late/Upper Cretaceous		Cenomanian	Cretaceous 5	Early/Lower Cenomanian		100.5	93.9	100.5	93.9	Cedar Mountain	Mussentuchit	Kaipa
14396	Squamata		genus	Dimekodontosaurus	n. gen.	Dimekodontosaurus	n. sp.	madseni	7277	1210	Mussentuchit (OMNH V695)	United States	Utah	Emery	39	-111	39.51	-72.19	Cretaceous	Late/Upper Cretaceous		Cenomanian	Cretaceous 5	Early/Lower Cenomanian		100.5	93.9	100.5	93.9	Cedar Mountain	Mussentuchit	Kaipa
14396	Squamata		genus	Bothriagenys	n. gen.	Bothriagenys	n. sp.	mysterion	7277	1210	Mussentuchit (OMNH V695)	United States	Utah	Emery	39	-111	39.51	-72.19	Cretaceous	Late/Upper Cretaceous		Cenomanian	Cretaceous 5	Early/Lower Cenomanian		100.5	93.9	100.5	93.9	Cedar Mountain	Mussentuchit	Kaipa
14396	Squamata	Teiidae	genus	Harmodontosaurus		Harmodontosaurus		emeryensis	7277	1210	Mussentuchit (OMNH V695)	United States	Utah	Emery	39	-111	39.51	-72.19	Cretaceous	Late/Upper Cretaceous		Cenomanian	Cretaceous 5	Early/Lower Cenomanian		100.5	93.9	100.5	93.9	Cedar Mountain	Mussentuchit	Kaipa
14396	Squamata		unranked clade	Alethinophidia		Coniophis		sp.	37785	1210	Mussentuchit (OMNH V695)	United States	Utah	Emery	39	-111	39.51	-72.19	Cretaceous	Late/Upper Cretaceous		Cenomanian	Cretaceous 5	Early/Lower Cenomanian		100.5	93.9	100.5	93.9	Cedar Mountain	Mussentuchit	Kaipa
14396	Squamata		genus	Primaderma	n. gen.	Primaderma	n. sp.	nessovi	6833	1210	Mussentuchit (OMNH V695)	United States	Utah	Emery	39	-111	39.51	-72.19	Cretaceous	Late/Upper Cretaceous		Cenomanian	Cretaceous 5	Early/Lower Cenomanian		100.5	93.9	100.5	93.9	Cedar Mountain	Mussentuchit	Kaipa
14398	Squamata	Polyglyphanodontidae	genus	Bicuspidon		Bicuspidon		numerosus	6714	1223	Mussentuchit (OMNH V235)	United States	Utah	Emery	39	-111	39.51	-72.19	Cretaceous	Late/Upper Cretaceous		Cenomanian	Cretaceous 5	Early/Lower Cenomanian		100.5	93.9	100.5	93.9	Cedar Mountain	Mussentuchit	Kaipa
14398	Squamata		genus	Primaderma		Primaderma		nessovi	6833	1223	Mussentuchit (OMNH V235)	United States	Utah	Emery	39	-111	39.51	-72.19	Cretaceous	Late/Upper Cretaceous		Cenomanian	Cretaceous 5	Early/Lower Cenomanian		100.5	93.9	100.5	93.9	Cedar Mountain	Mussentuchit	Kaipa
14399	Squamata	Polyglyphanodontidae	genus	Bicuspidon		Bicuspidon		numerosus	6714	1223	Mussentuchit (OMNH V239)	United States	Utah	Emery	39	-111	39.51	-72.19	Cretaceous	Late/Upper Cretaceous		Cenomanian	Cretaceous 5	Early/Lower Cenomanian		100.5	93.9	100.5	93.9	Cedar Mountain	Mussentuchit
14399	Squamata		genus	Dimekodontosaurus		Dimekodontosaurus		madseni	7277	1223	Mussentuchit (OMNH V239)	United States	Utah	Emery	39	-111	39.51	-72.19	Cretaceous	Late/Upper Cretaceous		Cenomanian	Cretaceous 5	Early/Lower Cenomanian		100.5	93.9	100.5	93.9	Cedar Mountain	Mussentuchit
14399	Squamata	Polyglyphanodontidae	genus	Dicothodon	n. gen.	Dicothodon	n. sp.	moorensis	25684	1223	Mussentuchit (OMNH V239)	United States	Utah	Emery	39	-111	39.51	-72.19	Cretaceous	Late/Upper Cretaceous		Cenomanian	Cretaceous 5	Early/Lower Cenomanian		100.5	93.9	100.5	93.9	Cedar Mountain	Mussentuchit
14400	Squamata	Polyglyphanodontidae	genus	Bicuspidon		Bicuspidon		numerosus	6714	1223	Mussentuchit (OMNH V240)	United States	Utah	Emery	39	-111	39.51	-72.19	Cretaceous	Late/Upper Cretaceous		Cenomanian	Cretaceous 5	Early/Lower Cenomanian		100.5	93.9	100.5	93.9	Cedar Mountain	Mussentuchit	Kaipa
14400	Squamata		genus	Dimekodontosaurus		Dimekodontosaurus		madseni	7277	1223	Mussentuchit (OMNH V240)	United States	Utah	Emery	39	-111	39.51	-72.19	Cretaceous	Late/Upper Cretaceous		Cenomanian	Cretaceous 5	Early/Lower Cenomanian		100.5	93.9	100.5	93.9	Cedar Mountain	Mussentuchit	Kaipa
14400	Squamata	Teiidae	genus	Harmodontosaurus		Harmodontosaurus		emeryensis	7277	1223	Mussentuchit (OMNH V240)	United States	Utah	Emery	39	-111	39.51	-72.19	Cretaceous	Late/Upper Cretaceous		Cenomanian	Cretaceous 5	Early/Lower Cenomanian		100.5	93.9	100.5	93.9	Cedar Mountain	Mussentuchit	Kaipa
14402	Squamata		genus	Primaderma		Primaderma		nessovi	6833	1223	Mussentuchit (OMNH V696)	United States	Utah	Emery	39	-111	39.51	-72.19	Cretaceous	Late/Upper Cretaceous		Cenomanian	Cretaceous 5	Early/Lower Cenomanian		100.5	93.9	100.5	93.9	Cedar Mountain	Mussentuchit
14403	Squamata	Polyglyphanodontidae	genus	Bicuspidon		Bicuspidon		numerosus	6714	1223	Mussentuchit (OMNH V794)	United States	Utah	Emery	39	-111	39.51	-72.19	Cretaceous	Late/Upper Cretaceous		Cenomanian	Cretaceous 5	Early/Lower Cenomanian		100.5	93.9	100.5	93.9	Cedar Mountain	Mussentuchit	Kaipa
14405	Squamata	Polyglyphanodontidae	genus	Bicuspidon		Bicuspidon		numerosus	6714	1223	Mussentuchit (OMNH V868)	United States	Utah	Emery	39	-111	39.51	-72.19	Cretaceous	Late/Upper Cretaceous		Cenomanian	Cretaceous 5	Early/Lower Cenomanian		100.5	93.9	100.5	93.9	Cedar Mountain	Mussentuchit
14405	Squamata		genus	Primaderma		Primaderma		nessovi	6833	1223	Mussentuchit (OMNH V868)	United States	Utah	Emery	39	-111	39.51	-72.19	Cretaceous	Late/Upper Cretaceous		Cenomanian	Cretaceous 5	Early/Lower Cenomanian		100.5	93.9	100.5	93.9	Cedar Mountain	Mussentuchit
14405	Squamata		genus	Dimekodontosaurus		Dimekodontosaurus		madseni	7277	1223	Mussentuchit (OMNH V868)	United States	Utah	Emery	39	-111	39.51	-72.19	Cretaceous	Late/Upper Cretaceous		Cenomanian	Cretaceous 5	Early/Lower Cenomanian		100.5	93.9	100.5	93.9	Cedar Mountain	Mussentuchit
14405	Squamata		genus	Bothriagenys		Bothriagenys		mysterion	7277	1223	Mussentuchit (OMNH V868)	United States	Utah	Emery	39	-111	39.51	-72.19	Cretaceous	Late/Upper Cretaceous		Cenomanian	Cretaceous 5	Early/Lower Cenomanian		100.5	93.9	100.5	93.9	Cedar Mountain	Mussentuchit
14405	Squamata	Teiidae	genus	Harmodontosaurus	n. gen.	Harmodontosaurus	n. sp.	emeryensis	7277	1223	Mussentuchit (OMNH V868)	United States	Utah	Emery	39	-111	39.51	-72.19	Cretaceous	Late/Upper Cretaceous		Cenomanian	Cretaceous 5	Early/Lower Cenomanian		100.5	93.9	100.5	93.9	Cedar Mountain	Mussentuchit
14407	Squamata	Polyglyphanodontidae	genus	Bicuspidon		Bicuspidon		numerosus	6714	1416	Mussentuchit (RRQ)	United States	Utah	Emery	39	-111	39.51	-72.19	Cretaceous	Late/Upper Cretaceous		Cenomanian	Cretaceous 5	Early/Lower Cenomanian		100.5	93.9	100.5	93.9	Cedar Mountain	Mussentuchit
14401	Squamata	Polyglyphanodontidae	genus	Bicuspidon		Bicuspidon		numerosus	6714	6099	Mussentuchit (OMNH V694)	United States	Utah	Emery	39	-111	39.51	-72.19	Cretaceous	Late/Upper Cretaceous		Cenomanian	Cretaceous 5	Early/Lower Cenomanian		100.5	93.9	100.5	93.9	Cedar Mountain	Mussentuchit
23501	Squamata	Polyglyphanodontidae	genus	Bicuspidon		Bicuspidon		numerosus	6714	6714	Mussentuchit (OMNH V238)	United States	Utah	Emery	39	-110	39.28	-71.22	Cretaceous	Late/Upper Cretaceous		Cenomanian	Cretaceous 5	Early/Lower Cenomanian		100.5	93.9	100.5	93.9	Cedar Mountain	Mussentuchit
14385	Squamata	Contogeniidae	family	Contogeniidae		Utahgenys		sp.	31563	1412	Dakota Formation (MNA 1067)	United States	Utah	Garfield	37.8	-111.5	39.22	-74	Cretaceous	Late/Upper Cretaceous		Cenomanian	Cretaceous 5	Cenomanian		100.5	93.9	100.5	93.9	Dakota		Kaiparowits
14385	Squamata	Polyglyphanodontidae	genus	Bicuspidon		Bicuspidon		smikros	60263	1412	Dakota Formation (MNA 1067)	United States	Utah	Garfield	37.8	-111.5	39.22	-74	Cretaceous	Late/Upper Cretaceous		Cenomanian	Cretaceous 5	Cenomanian		100.5	93.9	100.5	93.9	Dakota		Kaiparowits
14385	Squamata		genus	Webbsaurus	n. gen.	Webbsaurus	n. sp.	lofgreni	60263	1412	Dakota Formation (MNA 1067)	United States	Utah	Garfield	37.8	-111.5	39.22	-74	Cretaceous	Late/Upper Cretaceous		Cenomanian	Cretaceous 5	Cenomanian		100.5	93.9	100.5	93.9	Dakota		Kaiparowits
14385	Squamata		genus	Cnodontosaurus	n. gen.	Cnodontosaurus	n. sp.	suchockii	60263	1412	Dakota Formation (MNA 1067)	United States	Utah	Garfield	37.8	-111.5	39.22	-74	Cretaceous	Late/Upper Cretaceous		Cenomanian	Cretaceous 5	Cenomanian		100.5	93.9	100.5	93.9	Dakota		Kaiparowits
14385	Squamata		unranked clade	Alethinophidia		Coniophis		sp.	60263	1412	Dakota Formation (MNA 1067)	United States	Utah	Garfield	37.8	-111.5	39.22	-74	Cretaceous	Late/Upper Cretaceous		Cenomanian	Cretaceous 5	Cenomanian		100.5	93.9	100.5	93.9	Dakota		Kaiparowits
14385	Squamata		genus	Dakotaseps	n. gen.	Dakotaseps	n. sp.	gillettorum	60264	1412	Dakota Formation (MNA 1067)	United States	Utah	Garfield	37.8	-111.5	39.22	-74	Cretaceous	Late/Upper Cretaceous		Cenomanian	Cretaceous 5	Cenomanian		100.5	93.9	100.5	93.9	Dakota		Kaiparowits
73433	Squamata	Polyglyphanodontidae	genus	Bicuspidon		Bicuspidon	n. sp.	smikros	60263	24643	Cedar Canyon roadcut (UMNH VP Loc. 162)	United States	Utah	Iron	37.5917	-112.901	39.33	-75.45	Cretaceous	Late/Upper Cretaceous		Cenomanian	Cretaceous 5	Middle Cenomanian	Late/Upper Cenomanian	100.5	93.9	100.5	93.9	Dakota
73433	Squamata	Contogeniidae	genus	Utahgenys		Utahgenys	n. sp.	antongai	60263	24643	Cedar Canyon roadcut (UMNH VP Loc. 162)	United States	Utah	Iron	37.5917	-112.901	39.33	-75.45	Cretaceous	Late/Upper Cretaceous		Cenomanian	Cretaceous 5	Middle Cenomanian	Late/Upper Cenomanian	100.5	93.9	100.5	93.9	Dakota
176561	Squamata		genus	Lunaophis	n. gen.	Lunaophis	n. sp.	aquaticus	59241	59241	Cementos Andinos quarry	Venezuela	Trujillo		9.33	-70.27	1.18	-45.99	Cretaceous	Late/Upper Cretaceous		Cenomanian	Cretaceous 5	Cenomanian		100.5	93.9	100.5	93.9	La Luna	La Aguada
160057	Squamata		genus	Gueragama	n. gen.	Gueragama	n. sp.	sulamericana	56180	52235	Cruzeiro do Oeste	Argentina	Paraná		-23.7667	-53.0667	-28.88	-32.66	Cretaceous	Late/Upper Cretaceous				Turonian	Campanian	93.9	72.1	93.9	72.1	Goio-Erê
106493	Squamata		genus	Brasiliguana	n. gen.	Brasiliguana	n. sp.	prudentis	35564	35564	Presidente Prudente, squamate	Brazil	São Paulo		-22.1278	-51.3833	-28.2	-28.53	Cretaceous	Late/Upper Cretaceous			Cretaceous 6	Turonian	Santonian	93.9	83.6	93.9	83.6	Adamantina
14415	Squamata	Polyglyphanodontidae	unranked clade	Polyglyphanodontini		Dicothodon		cifelli	24301	1412	Smoky Hollow Member (OMNH V4)	United States	Utah	Garfield	37.8	-111.5	41.24	-76.9	Cretaceous	Late/Upper Cretaceous		Turonian	Cretaceous 6	Late/Upper Turonian		93.9	89.8	93.9	89.8	Straight Cliffs	Smoky Hollow	Kaipa
14416	Squamata	Polyglyphanodontidae	genus	Dicothodon		Dicothodon		cifellii	24301	1409	Smoky Hollow Member (OMNH V60)	United States	Utah	Garfield	37.6358	-112.061	41.2	-77.53	Cretaceous	Late/Upper Cretaceous		Turonian	Cretaceous 6	Late/Upper Turonian		93.9	89.8	93.9	89.8	Straight Cliffs		Kaiparowits
14416	Squamata		unranked clade	Anguiformes		Cnodontosaurus		sp.	60263	1409	Smoky Hollow Member (OMNH V60)	United States	Utah	Garfield	37.6358	-112.061	41.2	-77.53	Cretaceous	Late/Upper Cretaceous		Turonian	Cretaceous 6	Late/Upper Turonian		93.9	89.8	93.9	89.8	Straight Cliffs		Kaiparowits
75848	Squamata	Polyglyphanodontidae	genus	Dicothodon		Dicothodon	n. sp.	cifellii	24301	24301	Smoky Hollow Member, UMNH VP 97	United States	Utah	Kane	37.4	-111.2	40.79	-76.74	Cretaceous	Late/Upper Cretaceous		Turonian	Cretaceous 6	Late/Upper Turonian		93.9	89.8	93.9	89.8	Straight Cliffs	Smoky Hollow
14414	Squamata	Contogeniidae	genus	Utahgenys	n. gen.	Utahgenys	n. sp.	evansi	31563	1412	Smoky Hollow Member (MNA 995)	United States	Utah	Garfield	37.8	-111.5	40.92	-76.39	Cretaceous	Late/Upper Cretaceous		Turonian	Cretaceous 6	Turonian		93.9	89.8	93.9	89.8	Straight Cliffs	Smoky Hollow	Kaipa
14414	Squamata	Anguidae	family	Anguidae	aff.	Odaxosaurus		sp.	60263	1412	Smoky Hollow Member (MNA 995)	United States	Utah	Garfield	37.8	-111.5	40.92	-76.39	Cretaceous	Late/Upper Cretaceous		Turonian	Cretaceous 6	Turonian		93.9	89.8	93.9	89.8	Straight Cliffs	Smoky Hollow	Kaipa
14414	Squamata		unranked clade	Anguiformes		Cnodontosaurus		sp.	60263	1412	Smoky Hollow Member (MNA 995)	United States	Utah	Garfield	37.8	-111.5	40.92	-76.39	Cretaceous	Late/Upper Cretaceous		Turonian	Cretaceous 6	Turonian		93.9	89.8	93.9	89.8	Straight Cliffs	Smoky Hollow	Kaipa
14414	Squamata		unranked clade	Alethinophidia		Coniophis		sp.	60263	1412	Smoky Hollow Member (MNA 995)	United States	Utah	Garfield	37.8	-111.5	40.92	-76.39	Cretaceous	Late/Upper Cretaceous		Turonian	Cretaceous 6	Turonian		93.9	89.8	93.9	89.8	Straight Cliffs	Smoky Hollow	Kaipa
58168	Squamata		genus	Buckantaus	n. gen.	Buckantaus	n. sp.	crassidens	38131	38131	CBI-14, Dzharakuduk II	Uzbekistan	Navoi		42.1173	62.6553	36.8	56.95	Cretaceous	Late/Upper Cretaceous		Turonian	Cretaceous 6	Middle Turonian	Late/Upper Turonian	93.9	89.8	93.9	89.8	Bissekty		Dzharakuduk
48867	Squamata	Madtsoiidae	genus	Madtsoia		Madtsoia	aff.	madagascariensis	19060	13027	In Beceten	Niger	Tahoua		15.05	6.03333	1.68	0.93	Cretaceous	Late/Upper Cretaceous			Cretaceous 6	Late/Upper Coniacian	Santonian	89.8	83.6	89.8	83.6	In Beceten
73436	Squamata	Chamopsiidae	family	Chamopsiidae		Leptochamops		sp.	24643	24643	Echo Canyon roadcut (UMNH VP Loc. 279, 280)	United States	Utah	Summit	40.9612	-111.407	45.78	-76.81	Cretaceous	Late/Upper Cretaceous			Cretaceous 6	Coniacian	Santonian	89.8	83.6	89.8	83.6	Henefer
58179	Squamata	Parasaniwidae	genus	Ekshmer	n. gen.	Ekshmer	n. sp.	bissektensis	38128	38128	CBI-4v, Dzharakuduk II	Uzbekistan	Navoi		42.1173	62.6553	36.26	57.01	Cretaceous	Late/Upper Cretaceous		Coniacian	Cretaceous 6	Coniacian		89.8	86.3	89.8	86.3	Bissekty		Dzharakuduk
47798	Squamata		genus	Dinilysia		Dinilysia		patagonica	12795	12795	Tripailao Farm Sites	Argentina	Río Negro		-38.9892	-68.2339	-43.57	-49.18	Cretaceous	Late/Upper Cretaceous		Santonian	Cretaceous 6	Santonian		86.3	83.6	86.3	83.6	Bajo de la Carpa
47808	Squamata		genus	Dinilysia	n. gen.	Dinilysia	n. sp.	patagonica	10263	36799	Boca del Sapo	Argentina	Neuquén		-38.95	-68.2333	-43.53	-49.17	Cretaceous	Late/Upper Cretaceous		Santonian	Cretaceous 6	Santonian		86.3	83.6	86.3	83.6	Bajo de la Carpa
47810	Squamata		genus	Dinilysia		Dinilysia		patagonica	12794	12794	Universidad Nacional del Comahue (N)	Argentina	Neuquén		-38.9343	-68.5571	-43.49	-49.52	Cretaceous	Late/Upper Cretaceous		Santonian	Cretaceous 6	Santonian		86.3	83.6	86.3	83.6	Bajo de la Carpa
63679	Squamata		genus	Dinilysia		Dinilysia		patagonica	18294	18294	Dinilysia locality, "probablement de la localité de Boc del Sapo"	Argentina	Neuquén		-38.95	-68.2333	-43.53	-49.17	Cretaceous	Late/Upper Cretaceous		Santonian	Cretaceous 6	Santonian		86.3	83.6	86.3	83.6	Bajo de la Carpa
14422	Squamata		genus	Coniophis		Coniophis	cf.	precedens	9537	1510	Verdigris Coulee (UA-MR-2)	Canada	Alberta		49.1	-111.8	54.37	-73.68	Cretaceous	Late/Upper Cretaceous		Santonian	Cretaceous 6	Late/Upper Santonian		86.3	83.6	86.3	83.6	Milk River	Deadhorse Coulee
14425	Squamata		genus	Coniophis		Coniophis	cf.	precedens	9537	1514	Verdigris Coulee (UA-MR-6)	Canada	Alberta		49.1	-111.8	54.37	-73.68	Cretaceous	Late/Upper Cretaceous		Santonian	Cretaceous 6	Late/Upper Santonian		86.3	83.6	86.3	83.6	Milk River	Deadhorse Coulee
14425	Squamata	Iguanidae	genus	Cnephasaurus	n. gen.	Cnephasaurus	n. sp.	locustivorus	37933	1514	Verdigris Coulee (UA-MR-6)	Canada	Alberta		49.1	-111.8	54.37	-73.68	Cretaceous	Late/Upper Cretaceous		Santonian	Cretaceous 6	Late/Upper Santonian		86.3	83.6	86.3	83.6	Milk River	Deadhorse Coulee
14425	Squamata	Chamopsiidae	family	Chamopsiidae		Chamops		sp.	37933	1514	Verdigris Coulee (UA-MR-6)	Canada	Alberta		49.1	-111.8	54.37	-73.68	Cretaceous	Late/Upper Cretaceous		Santonian	Cretaceous 6	Late/Upper Santonian		86.3	83.6	86.3	83.6	Milk River	Deadhorse Coulee
14425	Squamata	Teiidae	genus	Sphenosiagon		Sphenosiagon		simplex	37933	1514	Verdigris Coulee (UA-MR-6)	Canada	Alberta		49.1	-111.8	54.37	-73.68	Cretaceous	Late/Upper Cretaceous		Santonian	Cretaceous 6	Late/Upper Santonian		86.3	83.6	86.3	83.6	Milk River	Deadhorse Coulee
14425	Squamata	Scincidae	genus	Penemabuya	n. gen.	Penemabuya	n. sp.	antecessor	37933	1514	Verdigris Coulee (UA-MR-6)	Canada	Alberta		49.1	-111.8	54.37	-73.68	Cretaceous	Late/Upper Cretaceous		Santonian	Cretaceous 6	Late/Upper Santonian		86.3	83.6	86.3	83.6	Milk River	Deadhorse Coulee
14425	Squamata	Scincidae	genus	Aocnodromeus	n. gen.	Aocnodromeus	n. sp.	corrugatus	37933	1514	Verdigris Coulee (UA-MR-6)	Canada	Alberta		49.1	-111.8	54.37	-73.68	Cretaceous	Late/Upper Cretaceous		Santonian	Cretaceous 6	Late/Upper Santonian		86.3	83.6	86.3	83.6	Milk River	Deadhorse Coulee
14428	Squamata	Chamopsiidae	family	Chamopsiidae		Chamops		sp.	37933	1173	Verdigris Coulee (UA-MR-20)	Canada	Alberta		49.1	-111.8	54.37	-73.68	Cretaceous	Late/Upper Cretaceous		Santonian	Cretaceous 6	Late/Upper Santonian		86.3	83.6	86.3	83.6	Milk River	Deadhorse Coulee
48722	Squamata	Polyglyphanodontidae	genus	Distortodon	n. gen.	Distortodon	n. sp.	rhomboideus	49728	15353	Iharkút mine, Bakony mountains (=Németbánya)	Hungary	Veszprém		47.2167	17.6	30.98	18.59	Cretaceous	Late/Upper Cretaceous		Santonian	Cretaceous 6	Santonian		86.3	83.6	86.3	83.6	Csehbánya
48722	Squamata	Polyglyphanodontidae	genus	Bicuspidon		Bicuspidon	aff.	hatzegiensis	58011	15353	Iharkút mine, Bakony mountains (=Németbánya)	Hungary	Veszprém		47.2167	17.6	30.98	18.59	Cretaceous	Late/Upper Cretaceous		Santonian	Cretaceous 6	Santonian		86.3	83.6	86.3	83.6	Csehbánya
48722	Squamata	Chamopsiidae	genus	Pelsochamops	n. gen.	Pelsochamops	n. sp.	infrequens	58016	15353	Iharkút mine, Bakony mountains (=Németbánya)	Hungary	Veszprém		47.2167	17.6	30.98	18.59	Cretaceous	Late/Upper Cretaceous		Santonian	Cretaceous 6	Santonian		86.3	83.6	86.3	83.6	Csehbánya
48722	Squamata		genus	Chromatogenys	n. gen.	Chromatogenys	n. sp.	tiliquoides	58020	15353	Iharkút mine, Bakony mountains (=Németbánya)	Hungary	Veszprém		47.2167	17.6	30.98	18.59	Cretaceous	Late/Upper Cretaceous		Santonian	Cretaceous 6	Santonian		86.3	83.6	86.3	83.6	Csehbánya
45087	Rhynchocephalia	Sphenodontidae	genus	Kawasphenodon	n. gen.	Kawasphenodon	n. sp.	expectatus	34191	13925	Los Alamitos vertebrates, middle section	Argentina	Río Negro		-42.1333	-66.3333	-45.03	-52.31	Cretaceous	Late/Upper Cretaceous				Campanian	Early/Lower Maastrichtian	83.6	66	83.6	66	Los Alamitos
67094	Squamata		unranked clade	Serpentes		Dinilysia		sp.	19129	19129	Cinco Saltos Site 2 (MUCP), facies 1	Argentina	Río Negro		-38.8444	-68.3066	-41.74	-52.98	Cretaceous	Late/Upper Cretaceous		Campanian	Cretaceous 7	Early/Lower Campanian	Middle Campanian	83.6	72.1	83.6	72.1	Anacleto
132353	Squamata		unranked clade	Serpentes		Dinilysia		sp.	42628	42628	Puesto La Rinconada (Yacimiento Gas Medanito)	Argentina	Neuquén		-37.5053	-68.9425	-40.35	-53.44	Cretaceous	Late/Upper Cretaceous		Campanian	Cretaceous 7	Early/Lower Campanian	Middle Campanian	83.6	72.1	83.6	72.1	Anacleto
45087	Squamata	Madtsoiidae	subfamily	Madtsoiinae	n. gen.	Alamitophis	n. sp.	rionegrinus	17612	13925	Los Alamitos vertebrates, middle section	Argentina	Río Negro		-42.1333	-66.3333	-45.03	-52.31	Cretaceous	Late/Upper Cretaceous				Campanian	Early/Lower Maastrichtian	83.6	66	83.6	66	Los Alamitos
45087	Squamata	Madtsoiidae	genus	Patagoniophis	n. gen.	Patagoniophis	n. sp.	parvus	17612	13925	Los Alamitos vertebrates, middle section	Argentina	Río Negro		-42.1333	-66.3333	-45.03	-52.31	Cretaceous	Late/Upper Cretaceous				Campanian	Early/Lower Maastrichtian	83.6	66	83.6	66	Los Alamitos
45087	Squamata	Madtsoiidae	genus	Rionegrophis	n. gen.	Rionegrophis	n. sp.	madtsoioides	17612	13925	Los Alamitos vertebrates, middle section	Argentina	Río Negro		-42.1333	-66.3333	-45.03	-52.31	Cretaceous	Late/Upper Cretaceous				Campanian	Early/Lower Maastrichtian	83.6	66	83.6	66	Los Alamitos
48720	Squamata		genus	Araeosaurus	n. gen.	Araeosaurus	n. sp.	gracilis	12806	12805	Muthmannsdorf	Austria	Niederosterreich		47.82	16.24	33.1	17.89	Cretaceous	Late/Upper Cretaceous		Campanian	Cretaceous 7	Early/Lower Campanian		83.6	72.1	83.6	72.1	Grünbach
14463	Squamata	Teiidae	genus	Glyptogenys	n. gen.	Glyptogenys	n. sp.	ornata	37545	1517	Irvine microvertebrate site	Canada	Alberta		49.9567	-110.266	57.05	-75.2	Cretaceous	Late/Upper Cretaceous		Campanian	Cretaceous 7	Judithian		83.6	72.1	83.6	72.1	Dinosaur Park
14463	Squamata	Teiidae	genus	Sphenosiagon	n. gen.	Sphenosiagon	n. sp.	simplex	37545	1517	Irvine microvertebrate site	Canada	Alberta		49.9567	-110.266	57.05	-75.2	Cretaceous	Late/Upper Cretaceous		Campanian	Cretaceous 7	Judithian		83.6	72.1	83.6	72.1	Dinosaur Park
14463	Squamata	Teiidae	genus	Gerontoseps	n. gen.	Gerontoseps	n. sp.	irvinensis	37545	1517	Irvine microvertebrate site	Canada	Alberta		49.9567	-110.266	57.05	-75.2	Cretaceous	Late/Upper Cretaceous		Campanian	Cretaceous 7	Judithian		83.6	72.1	83.6	72.1	Dinosaur Park
14463	Squamata	Chamopsiidae	genus	Socognathus		Socognathus		unicuspis	37545	1517	Irvine microvertebrate site	Canada	Alberta		49.9567	-110.266	57.05	-75.2	Cretaceous	Late/Upper Cretaceous		Campanian	Cretaceous 7	Judithian		83.6	72.1	83.6	72.1	Dinosaur Park
14463	Squamata	Chamopsiidae	genus	Leptochamops	n. gen.	Leptochamops	n. sp.	thrinax	37545	1517	Irvine microvertebrate site	Canada	Alberta		49.9567	-110.266	57.05	-75.2	Cretaceous	Late/Upper Cretaceous		Campanian	Cretaceous 7	Judithian		83.6	72.1	83.6	72.1	Dinosaur Park
14463	Squamata	Chamopsiidae	genus	Leptochamops		Leptochamops	cf.	denticulatus	37545	1517	Irvine microvertebrate site	Canada	Alberta		49.9567	-110.266	57.05	-75.2	Cretaceous	Late/Upper Cretaceous		Campanian	Cretaceous 7	Judithian		83.6	72.1	83.6	72.1	Dinosaur Park
14463	Squamata	Scincidae	genus	Orthrioscincus	n. gen.	Orthrioscincus	n. sp.	mixtus	37545	1517	Irvine microvertebrate site	Canada	Alberta		49.9567	-110.266	57.05	-75.2	Cretaceous	Late/Upper Cretaceous		Campanian	Cretaceous 7	Judithian		83.6	72.1	83.6	72.1	Dinosaur Park
14463	Squamata	Anguidae	genus	Odaxosaurus		Odaxosaurus	n. sp.	priscus	37545	1517	Irvine microvertebrate site	Canada	Alberta		49.9567	-110.266	57.05	-75.2	Cretaceous	Late/Upper Cretaceous		Campanian	Cretaceous 7	Judithian		83.6	72.1	83.6	72.1	Dinosaur Park
14463	Squamata		infraorder	Platynota		Parasaniwa	informal	n. sp. cf. wyomingensis	37545	1517	Irvine microvertebrate site	Canada	Alberta		49.9567	-110.266	57.05	-75.2	Cretaceous	Late/Upper Cretaceous		Campanian	Cretaceous 7	Judithian		83.6	72.1	83.6	72.1	Dinosaur Park
47629	Squamata		infraorder	Platynota		Parasaniwa	informal	n. sp. cf. wyomingensis	37933	12772	White Rock Coulee	Canada	Alberta		50.4077	-110.291	57.47	-74.93	Cretaceous	Late/Upper Cretaceous		Campanian	Cretaceous 7	Late/Upper Campanian		83.6	72.1	83.6	72.1	Dinosaur Park
45560	Squamata	Anguidae	genus	Odaxosaurus	cf.	Odaxosaurus		piger	11964	11964	Suffield Pumping Station Site, RTMP L1123	Canada	Alberta		50.6868	-111.139	57.92	-75.69	Cretaceous	Late/Upper Cretaceous		Campanian	Cretaceous 7	Middle Campanian		83.6	72.1	83.6	72.1	Foremost
45560	Squamata		genus	Colpodontosaurus		Colpodontosaurus	cf.	cracens	11964	11964	Suffield Pumping Station Site, RTMP L1123	Canada	Alberta		50.6868	-111.139	57.92	-75.69	Cretaceous	Late/Upper Cretaceous		Campanian	Cretaceous 7	Middle Campanian		83.6	72.1	83.6	72.1	Foremost
45561	Squamata	Chamopsiidae	family	Chamopsiidae		Leptochamops		sp.	11964	42675	Pinhorn Range #2, RTMP L1124	Canada	Alberta		49.1277	-110.872	56.4	-76.39	Cretaceous	Late/Upper Cretaceous		Campanian	Cretaceous 7	Middle Campanian		83.6	72.1	83.6	72.1	Foremost
45561	Squamata		genus	Palaeosaniwa	cf.	Palaeosaniwa		canadensis	11964	42675	Pinhorn Range #2, RTMP L1124	Canada	Alberta		49.1277	-110.872	56.4	-76.39	Cretaceous	Late/Upper Cretaceous		Campanian	Cretaceous 7	Middle Campanian		83.6	72.1	83.6	72.1	Foremost
45564	Squamata	Chamopsiidae	family	Chamopsiidae		Leptochamops		sp.	11964	11964	Pinhorn Range #1, RTMP L1125	Canada	Alberta		49.1279	-110.875	56.4	-76.39	Cretaceous	Late/Upper Cretaceous		Campanian	Cretaceous 7	Middle Campanian		83.6	72.1	83.6	72.1	Foremost
45564	Squamata	Anguidae	genus	Odaxosaurus	cf.	Odaxosaurus		piger	11964	11964	Pinhorn Range #1, RTMP L1125	Canada	Alberta		49.1279	-110.875	56.4	-76.39	Cretaceous	Late/Upper Cretaceous		Campanian	Cretaceous 7	Middle Campanian		83.6	72.1	83.6	72.1	Foremost
45819	Squamata	Chamopsiidae	family	Chamopsiidae		Leptochamops		sp.	11964	11964	Hanna's Site, RTMP L1132	Canada	Alberta		49.1591	-110.722	56.24	-75.37	Cretaceous	Late/Upper Cretaceous		Campanian	Cretaceous 7	Campanian		83.6	72.1	83.6	72.1	Oldman
45819	Squamata	Anguidae	genus	Odaxosaurus	cf.	Odaxosaurus		piger	11964	11964	Hanna's Site, RTMP L1132	Canada	Alberta		49.1591	-110.722	56.24	-75.37	Cretaceous	Late/Upper Cretaceous		Campanian	Cretaceous 7	Campanian		83.6	72.1	83.6	72.1	Oldman
45819	Squamata		genus	Palaeosaniwa	cf.	Palaeosaniwa		canadensis	11964	11964	Hanna's Site, RTMP L1132	Canada	Alberta		49.1591	-110.722	56.24	-75.37	Cretaceous	Late/Upper Cretaceous		Campanian	Cretaceous 7	Campanian		83.6	72.1	83.6	72.1	Oldman
45821	Squamata	Chamopsiidae	genus	Socognathus		Socognathus		unicuspis	11964	11964	Confluence Site, RTMP L1134	Canada	Alberta		49.1618	-110.719	56.25	-75.36	Cretaceous	Late/Upper Cretaceous		Campanian	Cretaceous 7	Campanian		83.6	72.1	83.6	72.1	Oldman
45821	Squamata		genus	Paraderma	cf.	Paraderma		bogerti	11964	11964	Confluence Site, RTMP L1134	Canada	Alberta		49.1618	-110.719	56.25	-75.36	Cretaceous	Late/Upper Cretaceous		Campanian	Cretaceous 7	Campanian		83.6	72.1	83.6	72.1	Oldman
45821	Squamata		genus	Palaeosaniwa	cf.	Palaeosaniwa		canadensis	11964	11964	Confluence Site, RTMP L1134	Canada	Alberta		49.1618	-110.719	56.25	-75.36	Cretaceous	Late/Upper Cretaceous		Campanian	Cretaceous 7	Campanian		83.6	72.1	83.6	72.1	Oldman
45894	Squamata	Chamopsiidae	family	Chamopsiidae		Leptochamops		sp.	11964	11964	Old Road Site, RTMP L1138	Canada	Alberta		49.7584	-110.703	56.8	-74.97	Cretaceous	Late/Upper Cretaceous		Campanian	Cretaceous 7	Campanian		83.6	72.1	83.6	72.1	Oldman	Middle
45894	Squamata		genus	Colpodontosaurus		Colpodontosaurus	cf.	cracens	11964	11964	Old Road Site, RTMP L1138	Canada	Alberta		49.7584	-110.703	56.8	-74.97	Cretaceous	Late/Upper Cretaceous		Campanian	Cretaceous 7	Campanian		83.6	72.1	83.6	72.1	Oldman	Middle
45894	Squamata		genus	Palaeosaniwa		Palaeosaniwa		canadensis	11964	11964	Old Road Site, RTMP L1138	Canada	Alberta		49.7584	-110.703	56.8	-74.97	Cretaceous	Late/Upper Cretaceous		Campanian	Cretaceous 7	Campanian		83.6	72.1	83.6	72.1	Oldman	Middle
14471	Squamata		infraorder	Platynota		Parasaniwa	informal	n. sp. cf. wyomingensis	37933	2994	Manyberries (Oldman Formation)	Canada	Alberta		49.3	-110.6	56.5	-75.98	Cretaceous	Late/Upper Cretaceous		Campanian	Cretaceous 7	Judithian		83.6	72.1	83.6	72.1	Oldman
116537	Squamata	Chamopsiidae	genus	Socognathus	n. gen.	Socognathus	n. sp.	unicuspis	37545	37545	Railway Grade	Canada	Alberta	Dinosaur Provincial Park	50.7	-111.5	58.02	-76.09	Cretaceous	Late/Upper Cretaceous		Campanian	Cretaceous 7	Judithian		83.6	72.1	83.6	72.1	Oldman
116537	Squamata	Teiidae	genus	Glyptogenys		Glyptogenys		ornata	37933	37545	Railway Grade	Canada	Alberta	Dinosaur Provincial Park	50.7	-111.5	58.02	-76.09	Cretaceous	Late/Upper Cretaceous		Campanian	Cretaceous 7	Judithian		83.6	72.1	83.6	72.1	Oldman
116537	Squamata	Anguidae	genus	Odaxosaurus		Odaxosaurus		priscus	37933	37545	Railway Grade	Canada	Alberta	Dinosaur Provincial Park	50.7	-111.5	58.02	-76.09	Cretaceous	Late/Upper Cretaceous		Campanian	Cretaceous 7	Judithian		83.6	72.1	83.6	72.1	Oldman
116537	Squamata		infraorder	Platynota		Parasaniwa	informal	n. sp. cf. wyomingensis	37933	37545	Railway Grade	Canada	Alberta	Dinosaur Provincial Park	50.7	-111.5	58.02	-76.09	Cretaceous	Late/Upper Cretaceous		Campanian	Cretaceous 7	Judithian		83.6	72.1	83.6	72.1	Oldman
116538	Squamata	Teiidae	genus	Sphenosiagon		Sphenosiagon		simplex	37546	37546	Quarry 25, Steveville	Canada	Alberta	Dinosaur Provincial Park	50.48	-111.38	57.78	-76.1	Cretaceous	Late/Upper Cretaceous		Campanian	Cretaceous 7	Judithian		83.6	72.1	83.6	72.1	Oldman
11919	Squamata		genus	Palaeosaniwa		Palaeosaniwa		canadensis	14538	4206	near mouth of Sandhill Creek (NMC)	Canada	Alberta		50.77	-111.53	58.09	-76.07	Cretaceous	Late/Upper Cretaceous		Campanian	Cretaceous 7	Late/Upper Campanian		83.6	72.1	83.6	72.1	Oldman
45671	Squamata	Chamopsiidae	genus	Socognathus		Socognathus		unicuspis	11964	11964	Prairie Level Site, RTMP L1130	Canada	Alberta		49.7546	-110.684	56.95	-75.79	Cretaceous	Late/Upper Cretaceous		Campanian	Cretaceous 7	Late/Upper Campanian		83.6	72.1	83.6	72.1	Oldman	Upper
45671	Squamata	Teiidae	genus	Gerontoseps		Gerontoseps		irvinensis	11964	11964	Prairie Level Site, RTMP L1130	Canada	Alberta		49.7546	-110.684	56.95	-75.79	Cretaceous	Late/Upper Cretaceous		Campanian	Cretaceous 7	Late/Upper Campanian		83.6	72.1	83.6	72.1	Oldman	Upper
45674	Squamata	Chamopsiidae	family	Chamopsiidae		Leptochamops		sp.	11964	11964	Hanna's Ankylosaur Site, RTMP L1131	Canada	Alberta		49.7759	-110.684	56.97	-75.78	Cretaceous	Late/Upper Cretaceous		Campanian	Cretaceous 7	Late/Upper Campanian		83.6	72.1	83.6	72.1	Oldman	Upper
45674	Squamata	Anguidae	genus	Odaxosaurus	cf.	Odaxosaurus		piger	11964	11964	Hanna's Ankylosaur Site, RTMP L1131	Canada	Alberta		49.7759	-110.684	56.97	-75.78	Cretaceous	Late/Upper Cretaceous		Campanian	Cretaceous 7	Late/Upper Campanian		83.6	72.1	83.6	72.1	Oldman	Upper
45674	Squamata		genus	Palaeosaniwa	cf.	Palaeosaniwa		canadensis	11964	11964	Hanna's Ankylosaur Site, RTMP L1131	Canada	Alberta		49.7759	-110.684	56.97	-75.78	Cretaceous	Late/Upper Cretaceous		Campanian	Cretaceous 7	Late/Upper Campanian		83.6	72.1	83.6	72.1	Oldman	Upper
45822	Squamata	Chamopsiidae	family	Chamopsiidae		Leptochamops		sp.	11964	11964	Salamander Site, RTMP L1135	Canada	Alberta		49.7629	-110.701	56.96	-75.8	Cretaceous	Late/Upper Cretaceous		Campanian	Cretaceous 7	Late/Upper Campanian		83.6	72.1	83.6	72.1	Oldman	Upper
45822	Squamata		genus	Palaeosaniwa	cf.	Palaeosaniwa		canadensis	11964	11964	Salamander Site, RTMP L1135	Canada	Alberta		49.7629	-110.701	56.96	-75.8	Cretaceous	Late/Upper Cretaceous		Campanian	Cretaceous 7	Late/Upper Campanian		83.6	72.1	83.6	72.1	Oldman	Upper
45892	Squamata	Chamopsiidae	family	Chamopsiidae		Leptochamops		sp.	11964	11964	Cecil Nesmo's #2, RTMP L1136	Canada	Alberta		49.7629	-110.701	56.96	-75.8	Cretaceous	Late/Upper Cretaceous		Campanian	Cretaceous 7	Late/Upper Campanian		83.6	72.1	83.6	72.1	Oldman	Middle
45892	Squamata		genus	Palaeosaniwa	cf.	Palaeosaniwa		canadensis	11964	11964	Cecil Nesmo's #2, RTMP L1136	Canada	Alberta		49.7629	-110.701	56.96	-75.8	Cretaceous	Late/Upper Cretaceous		Campanian	Cretaceous 7	Late/Upper Campanian		83.6	72.1	83.6	72.1	Oldman	Middle
45893	Squamata	Chamopsiidae	family	Chamopsiidae		Leptochamops		sp.	11964	42675	Cecil Nesmo's #1, RTMP L1137	Canada	Alberta		49.7408	-110.716	56.94	-75.84	Cretaceous	Late/Upper Cretaceous		Campanian	Cretaceous 7	Late/Upper Campanian		83.6	72.1	83.6	72.1	Oldman	Upper
45893	Squamata		genus	Colpodontosaurus		Colpodontosaurus		cracens	11964	42675	Cecil Nesmo's #1, RTMP L1137	Canada	Alberta		49.7408	-110.716	56.94	-75.84	Cretaceous	Late/Upper Cretaceous		Campanian	Cretaceous 7	Late/Upper Campanian		83.6	72.1	83.6	72.1	Oldman	Upper
45893	Squamata		genus	Palaeosaniwa	cf.	Palaeosaniwa		canadensis	11964	42675	Cecil Nesmo's #1, RTMP L1137	Canada	Alberta		49.7408	-110.716	56.94	-75.84	Cretaceous	Late/Upper Cretaceous		Campanian	Cretaceous 7	Late/Upper Campanian		83.6	72.1	83.6	72.1	Oldman	Upper
45897	Squamata	Chamopsiidae	family	Chamopsiidae		Leptochamops		sp.	11964	11964	Come-By-Chance, RTMP L1139	Canada	Alberta		49.187	-110.732	56.43	-76.2	Cretaceous	Late/Upper Cretaceous		Campanian	Cretaceous 7	Late/Upper Campanian		83.6	72.1	83.6	72.1	Oldman	Upper
45897	Squamata	Anguidae	genus	Odaxosaurus		Odaxosaurus	cf.	priscus	11964	11964	Come-By-Chance, RTMP L1139	Canada	Alberta		49.187	-110.732	56.43	-76.2	Cretaceous	Late/Upper Cretaceous		Campanian	Cretaceous 7	Late/Upper Campanian		83.6	72.1	83.6	72.1	Oldman	Upper
45897	Squamata		genus	Palaeosaniwa	cf.	Palaeosaniwa		canadensis	11964	11964	Come-By-Chance, RTMP L1139	Canada	Alberta		49.187	-110.732	56.43	-76.2	Cretaceous	Late/Upper Cretaceous		Campanian	Cretaceous 7	Late/Upper Campanian		83.6	72.1	83.6	72.1	Oldman	Upper
45898	Squamata	Chamopsiidae	family	Chamopsiidae		Leptochamops		sp.	11964	11964	Rainy Day Site, RTMP L1140	Canada	Alberta		49.1938	-110.734	56.43	-76.2	Cretaceous	Late/Upper Cretaceous		Campanian	Cretaceous 7	Late/Upper Campanian		83.6	72.1	83.6	72.1	Oldman	Upper
45899	Squamata	Chamopsiidae	family	Chamopsiidae		Leptochamops		sp.	11964	42675	Big Muddy-Channel Site, RTMP L1141	Canada	Alberta		49.7257	-110.659	56.92	-75.78	Cretaceous	Late/Upper Cretaceous		Campanian	Cretaceous 7	Late/Upper Campanian		83.6	72.1	83.6	72.1	Oldman	Upper
45899	Squamata	Anguidae	genus	Odaxosaurus	cf.	Odaxosaurus		piger	11964	42675	Big Muddy-Channel Site, RTMP L1141	Canada	Alberta		49.7257	-110.659	56.92	-75.78	Cretaceous	Late/Upper Cretaceous		Campanian	Cretaceous 7	Late/Upper Campanian		83.6	72.1	83.6	72.1	Oldman	Upper
45899	Squamata		genus	Paraderma	cf.	Paraderma		bogerti	11964	42675	Big Muddy-Channel Site, RTMP L1141	Canada	Alberta		49.7257	-110.659	56.92	-75.78	Cretaceous	Late/Upper Cretaceous		Campanian	Cretaceous 7	Late/Upper Campanian		83.6	72.1	83.6	72.1	Oldman	Upper
45565	Squamata	Chamopsiidae	genus	Socognathus		Socognathus		unicuspis	11964	11964	Hoodoo Site, RTMP L1126	Canada	Alberta		49.9802	-110.939	57.22	-75.93	Cretaceous	Late/Upper Cretaceous		Campanian	Cretaceous 7	Middle Campanian		83.6	72.1	83.6	72.1	Oldman	Lower
45565	Squamata		genus	Colpodontosaurus		Colpodontosaurus	cf.	cracens	11964	11964	Hoodoo Site, RTMP L1126	Canada	Alberta		49.9802	-110.939	57.22	-75.93	Cretaceous	Late/Upper Cretaceous		Campanian	Cretaceous 7	Middle Campanian		83.6	72.1	83.6	72.1	Oldman	Lower
45565	Squamata		genus	Palaeosaniwa		Palaeosaniwa		canadensis	11964	11964	Hoodoo Site, RTMP L1126	Canada	Alberta		49.9802	-110.939	57.22	-75.93	Cretaceous	Late/Upper Cretaceous		Campanian	Cretaceous 7	Middle Campanian		83.6	72.1	83.6	72.1	Oldman	Lower
45566	Squamata	Chamopsiidae	family	Chamopsiidae		Leptochamops		sp.	11964	42675	Wendy's Site, RTMP L1127	Canada	Alberta		49.1	-110.94	56.39	-76.48	Cretaceous	Late/Upper Cretaceous		Campanian	Cretaceous 7	Middle Campanian		83.6	72.1	83.6	72.1	Oldman	Lower
45566	Squamata	Anguidae	genus	Odaxosaurus	cf.	Odaxosaurus		piger	11964	42675	Wendy's Site, RTMP L1127	Canada	Alberta		49.1	-110.94	56.39	-76.48	Cretaceous	Late/Upper Cretaceous		Campanian	Cretaceous 7	Middle Campanian		83.6	72.1	83.6	72.1	Oldman	Lower
45566	Squamata		genus	Colpodontosaurus		Colpodontosaurus	cf.	cracens	11964	42675	Wendy's Site, RTMP L1127	Canada	Alberta		49.1	-110.94	56.39	-76.48	Cretaceous	Late/Upper Cretaceous		Campanian	Cretaceous 7	Middle Campanian		83.6	72.1	83.6	72.1	Oldman	Lower
45566	Squamata		genus	Palaeosaniwa	cf.	Palaeosaniwa		canadensis	11964	42675	Wendy's Site, RTMP L1127	Canada	Alberta		49.1	-110.94	56.39	-76.48	Cretaceous	Late/Upper Cretaceous		Campanian	Cretaceous 7	Middle Campanian		83.6	72.1	83.6	72.1	Oldman	Lower
45567	Squamata	Chamopsiidae	family	Chamopsiidae		Leptochamops		sp.	11964	42675	EZ Site, RTMP L1128	Canada	Alberta		49.1018	-110.941	56.39	-76.48	Cretaceous	Late/Upper Cretaceous		Campanian	Cretaceous 7	Middle Campanian		83.6	72.1	83.6	72.1	Oldman	Lower
45567	Squamata	Anguidae	genus	Odaxosaurus	cf.	Odaxosaurus		piger	11964	42675	EZ Site, RTMP L1128	Canada	Alberta		49.1018	-110.941	56.39	-76.48	Cretaceous	Late/Upper Cretaceous		Campanian	Cretaceous 7	Middle Campanian		83.6	72.1	83.6	72.1	Oldman	Lower
45670	Squamata	Chamopsiidae	genus	Socognathus		Socognathus		unicuspis	11964	11964	Pinhorn South Site, RTMP L1129	Canada	Alberta		49.8196	-110.84	57.05	-75.92	Cretaceous	Late/Upper Cretaceous		Campanian	Cretaceous 7	Middle Campanian		83.6	72.1	83.6	72.1	Oldman	Lower
45670	Squamata	Anguidae	genus	Odaxosaurus	cf.	Odaxosaurus		piger	11964	11964	Pinhorn South Site, RTMP L1129	Canada	Alberta		49.8196	-110.84	57.05	-75.92	Cretaceous	Late/Upper Cretaceous		Campanian	Cretaceous 7	Middle Campanian		83.6	72.1	83.6	72.1	Oldman	Lower
45670	Squamata		genus	Paraderma	cf.	Paraderma		bogerti	11964	11964	Pinhorn South Site, RTMP L1129	Canada	Alberta		49.8196	-110.84	57.05	-75.92	Cretaceous	Late/Upper Cretaceous		Campanian	Cretaceous 7	Middle Campanian		83.6	72.1	83.6	72.1	Oldman	Lower
45820	Squamata	Chamopsiidae	family	Chamopsiidae		Leptochamops		sp.	11964	11964	Pinhorn Range #93-2, RTMP L1133	Canada	Alberta		49.138	-110.848	56.41	-76.36	Cretaceous	Late/Upper Cretaceous		Campanian	Cretaceous 7	Middle Campanian		83.6	72.1	83.6	72.1	Oldman	Lower
45820	Squamata	Anguidae	genus	Odaxosaurus		Odaxosaurus	cf.	priscus	11964	11964	Pinhorn Range #93-2, RTMP L1133	Canada	Alberta		49.138	-110.848	56.41	-76.36	Cretaceous	Late/Upper Cretaceous		Campanian	Cretaceous 7	Middle Campanian		83.6	72.1	83.6	72.1	Oldman	Lower
45820	Squamata	Anguidae	genus	Odaxosaurus	cf.	Odaxosaurus		piger	11964	11964	Pinhorn Range #93-2, RTMP L1133	Canada	Alberta		49.138	-110.848	56.41	-76.36	Cretaceous	Late/Upper Cretaceous		Campanian	Cretaceous 7	Middle Campanian		83.6	72.1	83.6	72.1	Oldman	Lower
45820	Squamata		genus	Palaeosaniwa		Palaeosaniwa		canadensis	11964	11964	Pinhorn Range #93-2, RTMP L1133	Canada	Alberta		49.138	-110.848	56.41	-76.36	Cretaceous	Late/Upper Cretaceous		Campanian	Cretaceous 7	Middle Campanian		83.6	72.1	83.6	72.1	Oldman	Lower
118024	Squamata		genus	Palaeosaniwa	n. gen.	Palaeosaniwa	n. sp.	canadensis	14538	37933	Near Steveville	Canada	Alberta		50.9	-111.8	58.27	-76.29	Cretaceous	Late/Upper Cretaceous		Campanian	Cretaceous 7	Middle Campanian		83.6	72.1	83.6	72.1	Oldman
22699	Squamata		unranked clade	Monstersauria	cf.	Palaeosaniwa		sp.	32668	5710	Pipestone Creek Bonebed (RTMP)	Canada	Alberta		55.639	-119.108	63.75	-81.64	Cretaceous	Late/Upper Cretaceous		Campanian	Cretaceous 7	Late/Upper Campanian		83.6	72.1	83.6	72.1	Wapiti	Unit 3
89604	Squamata	Chamopsiidae	genus	Socognathus		Socognathus		unicuspis	34250	30044	Kleskun Hill Park, site A	Canada	Alberta		55.2604	-118.511	63.8	-80.76	Cretaceous	Late/Upper Cretaceous		Campanian	Cretaceous 7	Late/Upper Campanian		83.6	72.1	83.6	72.1	Wapiti
89604	Squamata		genus	Kleskunsaurus	n. gen.	Kleskunsaurus	n. sp.	grandeprairiensis	34250	30044	Kleskun Hill Park, site A	Canada	Alberta		55.2604	-118.511	63.8	-80.76	Cretaceous	Late/Upper Cretaceous		Campanian	Cretaceous 7	Late/Upper Campanian		83.6	72.1	83.6	72.1	Wapiti
62722	Squamata		genus	Palaeosaniwa		Palaeosaniwa		canadensis	37933	12046	Sandy Point (UA)	Canada	Alberta		50.757	-110.172	57.61	-73.73	Cretaceous	Late/Upper Cretaceous		Campanian	Cretaceous 7	Campanian		83.6	72.1	83.6	72.1
62722	Squamata		infraorder	Platynota		Parasaniwa	informal	n. sp. cf. wyomingensis	37933	12046	Sandy Point (UA)	Canada	Alberta		50.757	-110.172	57.61	-73.73	Cretaceous	Late/Upper Cretaceous		Campanian	Cretaceous 7	Campanian		83.6	72.1	83.6	72.1
116292	Squamata	Iguanidae	genus	Xihaina	n. gen.	Xihaina	n. sp.	aquilonia	38029	37480	SCDP surface collections, Bayan Mandahu/near Bayan Mandahu	China	Nei Mongol	Urad Houqi	41.7	106.8	39.52	96.11	Cretaceous	Late/Upper Cretaceous		Campanian	Cretaceous 7	Middle Campanian		83.6	72.1	83.6	72.1	Djadokhta
116292	Squamata		genus	Priscagama		Priscagama		gobiensis	37480	37480	SCDP surface collections, Bayan Mandahu/near Bayan Mandahu	China	Nei Mongol	Urad Houqi	41.7	106.8	39.52	96.11	Cretaceous	Late/Upper Cretaceous		Campanian	Cretaceous 7	Middle Campanian		83.6	72.1	83.6	72.1	Djadokhta
116292	Squamata	Hoplocercidae	genus	Pleurodontagama		Pleurodontagama		aenigmatodes	37480	37480	SCDP surface collections, Bayan Mandahu/near Bayan Mandahu	China	Nei Mongol	Urad Houqi	41.7	106.8	39.52	96.11	Cretaceous	Late/Upper Cretaceous		Campanian	Cretaceous 7	Middle Campanian		83.6	72.1	83.6	72.1	Djadokhta
116292	Squamata	Anguidae	genus	Bainguis		Bainguis		parvus	37482	37480	SCDP surface collections, Bayan Mandahu/near Bayan Mandahu	China	Nei Mongol	Urad Houqi	41.7	106.8	39.52	96.11	Cretaceous	Late/Upper Cretaceous		Campanian	Cretaceous 7	Middle Campanian		83.6	72.1	83.6	72.1	Djadokhta
116292	Squamata		genus	Isodontosaurus		Isodontosaurus		gracilis	37482	37480	SCDP surface collections, Bayan Mandahu/near Bayan Mandahu	China	Nei Mongol	Urad Houqi	41.7	106.8	39.52	96.11	Cretaceous	Late/Upper Cretaceous		Campanian	Cretaceous 7	Middle Campanian		83.6	72.1	83.6	72.1	Djadokhta
118300	Squamata		genus	Carusia		Carusia		intermedia	37482	37482	SCDP surface collections, North Canyon area, (Bayan Mandahu region)	China	Nei Mongol		41.8005	106.742	39.61	96.03	Cretaceous	Late/Upper Cretaceous		Campanian	Cretaceous 7	Middle Campanian		83.6	72.1	83.6	72.1	Djadokhta
118300	Squamata	Polyglyphanodontidae	genus	Adamisaurus		Adamisaurus		magnidentatus	37482	37482	SCDP surface collections, North Canyon area, (Bayan Mandahu region)	China	Nei Mongol		41.8005	106.742	39.61	96.03	Cretaceous	Late/Upper Cretaceous		Campanian	Cretaceous 7	Middle Campanian		83.6	72.1	83.6	72.1	Djadokhta
118300	Squamata	Polyglyphanodontidae	genus	Sineoamphisbaena	n. gen.	Sineoamphisbaena	n. sp.	hexatabularis	37482	37482	SCDP surface collections, North Canyon area, (Bayan Mandahu region)	China	Nei Mongol		41.8005	106.742	39.61	96.03	Cretaceous	Late/Upper Cretaceous		Campanian	Cretaceous 7	Middle Campanian		83.6	72.1	83.6	72.1	Djadokhta
118300	Squamata		genus	Mimeosaurus		Mimeosaurus		crassus	37482	37482	SCDP surface collections, North Canyon area, (Bayan Mandahu region)	China	Nei Mongol		41.8005	106.742	39.61	96.03	Cretaceous	Late/Upper Cretaceous		Campanian	Cretaceous 7	Middle Campanian		83.6	72.1	83.6	72.1	Djadokhta
118300	Squamata		genus	Anchaurosaurus	n. gen.	Anchaurosaurus	n. sp.	gilmorei	37482	37482	SCDP surface collections, North Canyon area, (Bayan Mandahu region)	China	Nei Mongol		41.8005	106.742	39.61	96.03	Cretaceous	Late/Upper Cretaceous		Campanian	Cretaceous 7	Middle Campanian		83.6	72.1	83.6	72.1	Djadokhta
118301	Squamata		genus	Anchaurosaurus		Anchaurosaurus		gilmorei	37482	37482	SCDP surface collections, The Gate/Dune Sayr area (Bayan Mandahu region)	China	Nei Mongol		41.7623	106.742	39.58	96.04	Cretaceous	Late/Upper Cretaceous		Campanian	Cretaceous 7	Middle Campanian		83.6	72.1	83.6	72.1	Djadokhta
118301	Squamata		genus	Mimeosaurus		Mimeosaurus		crassus	37482	37482	SCDP surface collections, The Gate/Dune Sayr area (Bayan Mandahu region)	China	Nei Mongol		41.7623	106.742	39.58	96.04	Cretaceous	Late/Upper Cretaceous		Campanian	Cretaceous 7	Middle Campanian		83.6	72.1	83.6	72.1	Djadokhta
118301	Squamata		genus	Priscagama		Priscagama		gobiensis	37482	37482	SCDP surface collections, The Gate/Dune Sayr area (Bayan Mandahu region)	China	Nei Mongol		41.7623	106.742	39.58	96.04	Cretaceous	Late/Upper Cretaceous		Campanian	Cretaceous 7	Middle Campanian		83.6	72.1	83.6	72.1	Djadokhta
118301	Squamata	Teiidae	genus	Conicodontosaurus		Conicodontosaurus		djadochtaensis	37482	37482	SCDP surface collections, The Gate/Dune Sayr area (Bayan Mandahu region)	China	Nei Mongol		41.7623	106.742	39.58	96.04	Cretaceous	Late/Upper Cretaceous		Campanian	Cretaceous 7	Middle Campanian		83.6	72.1	83.6	72.1	Djadokhta
118301	Squamata	Polyglyphanodontidae	genus	Adamisaurus		Adamisaurus		magnidentatus	37482	37482	SCDP surface collections, The Gate/Dune Sayr area (Bayan Mandahu region)	China	Nei Mongol		41.7623	106.742	39.58	96.04	Cretaceous	Late/Upper Cretaceous		Campanian	Cretaceous 7	Middle Campanian		83.6	72.1	83.6	72.1	Djadokhta
118301	Squamata		genus	Carusia		Carusia		intermedia	37482	37482	SCDP surface collections, The Gate/Dune Sayr area (Bayan Mandahu region)	China	Nei Mongol		41.7623	106.742	39.58	96.04	Cretaceous	Late/Upper Cretaceous		Campanian	Cretaceous 7	Middle Campanian		83.6	72.1	83.6	72.1	Djadokhta
118302	Squamata	Polyglyphanodontidae	genus	Adamisaurus		Adamisaurus		magnidentatus	37482	37482	SCDP surface collections, Bayan Tu	China	Nei Mongol		41.7406	107.04	39.6	96.33	Cretaceous	Late/Upper Cretaceous		Campanian	Cretaceous 7	Middle Campanian		83.6	72.1	83.6	72.1	Djadokhta
118302	Squamata		genus	Mimeosaurus		Mimeosaurus		crassus	37482	37482	SCDP surface collections, Bayan Tu	China	Nei Mongol		41.7406	107.04	39.6	96.33	Cretaceous	Late/Upper Cretaceous		Campanian	Cretaceous 7	Middle Campanian		83.6	72.1	83.6	72.1	Djadokhta
84556	Squamata	Slavoiidae	genus	Slavoia		Slavoia	cf.	darevskii	28352	28352	Shakh-Shakh 10	Kazakhstan	Qaraghandy		46.0236	64.6564	38.92	57.77	Cretaceous	Late/Upper Cretaceous		Campanian	Cretaceous 7	Middle Campanian		83.6	72.1	83.6	72.1	Bostobe		Shakh-Shakh
14456	Squamata	Polyglyphanodontidae	genus	Dicothodon		Dicothodon	n. sp.	bajaensis	25684	30749	El Rosario	Mexico	Baja California		30.2	-115.8	35.7	-86.56	Cretaceous	Late/Upper Cretaceous		Campanian	Cretaceous 7	Late/Upper Campanian		83.6	72.1	83.6	72.1	El Gallo
13776	Squamata	Polyglyphanodontidae	genus	Gilmoreteius		Gilmoreteius	n. sp.	chulsanensis	10460	9899	Khulsan (general) [PMPE]	Mongolia	Omnogov		43.4875	101.125	40.71	90.66	Cretaceous	Late/Upper Cretaceous		Campanian	Cretaceous 7	Campanian		83.6	72.1	83.6	72.1	Barun Goyot
13776	Squamata	Polyglyphanodontidae	genus	Gilmoreteius		Gilmoreteius	?	gilmorei	6048	9899	Khulsan (general) [PMPE]	Mongolia	Omnogov		43.4875	101.125	40.71	90.66	Cretaceous	Late/Upper Cretaceous		Campanian	Cretaceous 7	Campanian		83.6	72.1	83.6	72.1	Barun Goyot
13776	Squamata	Slavoiidae	genus	Slavoia	n. gen.	Slavoia	n. sp.	darevskii	10444	9899	Khulsan (general) [PMPE]	Mongolia	Omnogov		43.4875	101.125	40.71	90.66	Cretaceous	Late/Upper Cretaceous		Campanian	Cretaceous 7	Campanian		83.6	72.1	83.6	72.1	Barun Goyot
13776	Squamata		genus	Polrussia	n. gen.	Polrussia	n. sp.	mongoliensis	38030	9899	Khulsan (general) [PMPE]	Mongolia	Omnogov		43.4875	101.125	40.71	90.66	Cretaceous	Late/Upper Cretaceous		Campanian	Cretaceous 7	Campanian		83.6	72.1	83.6	72.1	Barun Goyot
13776	Squamata	Carusiidae	genus	Shinisauroides		Shinisauroides		latipalatum	14413	9899	Khulsan (general) [PMPE]	Mongolia	Omnogov		43.4875	101.125	40.71	90.66	Cretaceous	Late/Upper Cretaceous		Campanian	Cretaceous 7	Campanian		83.6	72.1	83.6	72.1	Barun Goyot
13776	Squamata		genus	Globaura		Globaura		venusta	37983	9899	Khulsan (general) [PMPE]	Mongolia	Omnogov		43.4875	101.125	40.71	90.66	Cretaceous	Late/Upper Cretaceous		Campanian	Cretaceous 7	Campanian		83.6	72.1	83.6	72.1	Barun Goyot
13776	Squamata		genus	Eoxanta		Eoxanta		lacertifrons	37983	9899	Khulsan (general) [PMPE]	Mongolia	Omnogov		43.4875	101.125	40.71	90.66	Cretaceous	Late/Upper Cretaceous		Campanian	Cretaceous 7	Campanian		83.6	72.1	83.6	72.1	Barun Goyot
13776	Squamata		genus	Igua	n. gen.	Igua	n. sp.	minuta	38030	9899	Khulsan (general) [PMPE]	Mongolia	Omnogov		43.4875	101.125	40.71	90.66	Cretaceous	Late/Upper Cretaceous		Campanian	Cretaceous 7	Campanian		83.6	72.1	83.6	72.1	Barun Goyot
13776	Squamata	Polyglyphanodontidae	genus	Adamisaurus		Adamisaurus		magnidentatus	10451	9899	Khulsan (general) [PMPE]	Mongolia	Omnogov		43.4875	101.125	40.71	90.66	Cretaceous	Late/Upper Cretaceous		Campanian	Cretaceous 7	Campanian		83.6	72.1	83.6	72.1	Barun Goyot
13776	Squamata	Phrynosomatidae	genus	Desertiguana	n. gen.	Desertiguana	n. sp.	gobiensis	47932	9899	Khulsan (general) [PMPE]	Mongolia	Omnogov		43.4875	101.125	40.71	90.66	Cretaceous	Late/Upper Cretaceous		Campanian	Cretaceous 7	Campanian		83.6	72.1	83.6	72.1	Barun Goyot
13776	Squamata	Paravaranidae	genus	Paravaranus	n. gen.	Paravaranus	n. sp.	angustifrons	10439	9899	Khulsan (general) [PMPE]	Mongolia	Omnogov		43.4875	101.125	40.71	90.66	Cretaceous	Late/Upper Cretaceous		Campanian	Cretaceous 7	Campanian		83.6	72.1	83.6	72.1	Barun Goyot
13776	Squamata	Necrosauridae	genus	Proplatynotia	n. gen.	Proplatynotia	n. sp.	longirostrata	10439	9899	Khulsan (general) [PMPE]	Mongolia	Omnogov		43.4875	101.125	40.71	90.66	Cretaceous	Late/Upper Cretaceous		Campanian	Cretaceous 7	Campanian		83.6	72.1	83.6	72.1	Barun Goyot
13776	Squamata		genus	Parviderma	n. gen.	Parviderma	n. sp.	inexacta	10439	9899	Khulsan (general) [PMPE]	Mongolia	Omnogov		43.4875	101.125	40.71	90.66	Cretaceous	Late/Upper Cretaceous		Campanian	Cretaceous 7	Campanian		83.6	72.1	83.6	72.1	Barun Goyot
13776	Squamata		genus	Gobiderma		Gobiderma		pulchra	10439	9899	Khulsan (general) [PMPE]	Mongolia	Omnogov		43.4875	101.125	40.71	90.66	Cretaceous	Late/Upper Cretaceous		Campanian	Cretaceous 7	Campanian		83.6	72.1	83.6	72.1	Barun Goyot
13776	Squamata	Varanidae	genus	Saniwides	n. gen.	Saniwides	n. sp.	mongoliensis	10439	9899	Khulsan (general) [PMPE]	Mongolia	Omnogov		43.4875	101.125	40.71	90.66	Cretaceous	Late/Upper Cretaceous		Campanian	Cretaceous 7	Campanian		83.6	72.1	83.6	72.1	Barun Goyot
13776	Squamata	Varanidae	genus	Telmasaurus		Telmasaurus		grangeri	10439	9899	Khulsan (general) [PMPE]	Mongolia	Omnogov		43.4875	101.125	40.71	90.66	Cretaceous	Late/Upper Cretaceous		Campanian	Cretaceous 7	Campanian		83.6	72.1	83.6	72.1	Barun Goyot
13776	Squamata		genus	Priscagama		Priscagama		gobiensis	37480	9899	Khulsan (general) [PMPE]	Mongolia	Omnogov		43.4875	101.125	40.71	90.66	Cretaceous	Late/Upper Cretaceous		Campanian	Cretaceous 7	Campanian		83.6	72.1	83.6	72.1	Barun Goyot
37004	Squamata	Carusiidae	genus	Shinisauroides	n. gen.	Shinisauroides	n. sp.	latipalatum	14413	9902	Nemegt locality (Barun Goyot site)	Mongolia	Omnogov		43.4917	101.275	40.74	90.8	Cretaceous	Late/Upper Cretaceous		Campanian	Cretaceous 7	Campanian		83.6	72.1	83.6	72.1	Barun Goyot
62913	Squamata		genus	Estesia	n. gen.	Estesia	n. sp.	mongoliensis	18145	18145	Lizard Hill, Khulsan (AMNH)	Mongolia	Omnogov		43.4886	101.146	40.72	90.68	Cretaceous	Late/Upper Cretaceous		Campanian	Cretaceous 7	Campanian		83.6	72.1	83.6	72.1	Barun Goyot
62913	Squamata		genus	Ctenomastax		Ctenomastax		parva	19734	18145	Lizard Hill, Khulsan (AMNH)	Mongolia	Omnogov		43.4886	101.146	40.72	90.68	Cretaceous	Late/Upper Cretaceous		Campanian	Cretaceous 7	Campanian		83.6	72.1	83.6	72.1	Barun Goyot
62913	Squamata		genus	Polrussia		Polrussia		mongoliensis	19734	18145	Lizard Hill, Khulsan (AMNH)	Mongolia	Omnogov		43.4886	101.146	40.72	90.68	Cretaceous	Late/Upper Cretaceous		Campanian	Cretaceous 7	Campanian		83.6	72.1	83.6	72.1	Barun Goyot
62913	Squamata		genus	Priscagama		Priscagama		gobiensis	19734	18145	Lizard Hill, Khulsan (AMNH)	Mongolia	Omnogov		43.4886	101.146	40.72	90.68	Cretaceous	Late/Upper Cretaceous		Campanian	Cretaceous 7	Campanian		83.6	72.1	83.6	72.1	Barun Goyot
62913	Squamata	Polyglyphanodontidae	genus	Gobinatus		Gobinatus		arenosus	19734	18145	Lizard Hill, Khulsan (AMNH)	Mongolia	Omnogov		43.4886	101.146	40.72	90.68	Cretaceous	Late/Upper Cretaceous		Campanian	Cretaceous 7	Campanian		83.6	72.1	83.6	72.1	Barun Goyot
62913	Squamata	Polyglyphanodontidae	genus	Gilmoreteius		Gilmoreteius		chulsanensis	19734	18145	Lizard Hill, Khulsan (AMNH)	Mongolia	Omnogov		43.4886	101.146	40.72	90.68	Cretaceous	Late/Upper Cretaceous		Campanian	Cretaceous 7	Campanian		83.6	72.1	83.6	72.1	Barun Goyot
62913	Squamata	Slavoiidae	genus	Slavoia		Slavoia		darevskii	19734	18145	Lizard Hill, Khulsan (AMNH)	Mongolia	Omnogov		43.4886	101.146	40.72	90.68	Cretaceous	Late/Upper Cretaceous		Campanian	Cretaceous 7	Campanian		83.6	72.1	83.6	72.1	Barun Goyot
62913	Squamata		genus	Globaura		Globaura		venusta	19734	18145	Lizard Hill, Khulsan (AMNH)	Mongolia	Omnogov		43.4886	101.146	40.72	90.68	Cretaceous	Late/Upper Cretaceous		Campanian	Cretaceous 7	Campanian		83.6	72.1	83.6	72.1	Barun Goyot
62913	Squamata		genus	Gobiderma		Gobiderma		pulchra	19734	18145	Lizard Hill, Khulsan (AMNH)	Mongolia	Omnogov		43.4886	101.146	40.72	90.68	Cretaceous	Late/Upper Cretaceous		Campanian	Cretaceous 7	Campanian		83.6	72.1	83.6	72.1	Barun Goyot
68518	Squamata		genus	Phrynosomimus		Phrynosomimus		asper	19734	19734	Area of Wall, Khulsan (AMNH)	Mongolia	Omnogov		43.4886	101.146	40.72	90.68	Cretaceous	Late/Upper Cretaceous		Campanian	Cretaceous 7	Campanian		83.6	72.1	83.6	72.1	Barun Goyot
58105	Squamata		tribe	Mongolochamopini	n. gen.	Mongolochamops	n. sp.	gracilis	37919	37919	Khermin Tsav, northern slope [RMPE]	Mongolia	Omnogovi		43.5167	109.117	42.18	98	Cretaceous	Late/Upper Cretaceous		Campanian	Cretaceous 7	Late/Upper Campanian		83.6	72.1	83.6	72.1	Barun Goyot
58105	Squamata	Piramicephalosauridae	genus	Pyramicephalosaurus	n. gen.	Piramicephalosaurus	n. sp.	cherminicus	37919	37919	Khermin Tsav, northern slope [RMPE]	Mongolia	Omnogovi		43.5167	109.117	42.18	98	Cretaceous	Late/Upper Cretaceous		Campanian	Cretaceous 7	Late/Upper Campanian		83.6	72.1	83.6	72.1	Barun Goyot
58105	Squamata		genus	Mongolochamops		Mongolochamops	n. sp.	reshetovi	37919	37919	Khermin Tsav, northern slope [RMPE]	Mongolia	Omnogovi		43.5167	109.117	42.18	98	Cretaceous	Late/Upper Cretaceous		Campanian	Cretaceous 7	Late/Upper Campanian		83.6	72.1	83.6	72.1	Barun Goyot
58105	Squamata	Polyglyphanodontidae	genus	Aprisaurus	n. gen.	Aprisaurus	n. sp.	bidentatus	57668	37919	Khermin Tsav, northern slope [RMPE]	Mongolia	Omnogovi		43.5167	109.117	42.18	98	Cretaceous	Late/Upper Cretaceous		Campanian	Cretaceous 7	Late/Upper Campanian		83.6	72.1	83.6	72.1	Barun Goyot
58105	Squamata	Polyglyphanodontidae	genus	Tuberocephalosaurus	n. gen.	Tuberocephalosaurus	n. sp.	pompabilis	57668	37919	Khermin Tsav, northern slope [RMPE]	Mongolia	Omnogovi		43.5167	109.117	42.18	98	Cretaceous	Late/Upper Cretaceous		Campanian	Cretaceous 7	Late/Upper Campanian		83.6	72.1	83.6	72.1	Barun Goyot
58105	Squamata	Cherminsauridae	genus	Campedosaurus	n. gen.	Campedosaurus	n. sp.	sulcularis	57668	37919	Khermin Tsav, northern slope [RMPE]	Mongolia	Omnogovi		43.5167	109.117	42.18	98	Cretaceous	Late/Upper Cretaceous		Campanian	Cretaceous 7	Late/Upper Campanian		83.6	72.1	83.6	72.1	Barun Goyot
58105	Squamata	Polyglyphanodontidae	genus	Macrocephalosaurus		Macrocephalosaurus	n. sp.	sulimskii	57668	37919	Khermin Tsav, northern slope [RMPE]	Mongolia	Omnogovi		43.5167	109.117	42.18	98	Cretaceous	Late/Upper Cretaceous		Campanian	Cretaceous 7	Late/Upper Campanian		83.6	72.1	83.6	72.1	Barun Goyot
58105	Squamata		genus	Cyclurasia	n. gen.	Cyclurasia	n. sp.	multidentata	57668	37919	Khermin Tsav, northern slope [RMPE]	Mongolia	Omnogovi		43.5167	109.117	42.18	98	Cretaceous	Late/Upper Cretaceous		Campanian	Cretaceous 7	Late/Upper Campanian		83.6	72.1	83.6	72.1	Barun Goyot
62914	Squamata		genus	Estesia		Estesia		mongoliensis	18145	18145	Khermeen Tsav [AMNH]	Mongolia	Omnogov		43.15	99.45	40.11	89.07	Cretaceous	Late/Upper Cretaceous		Campanian	Cretaceous 7	Late/Upper Campanian		83.6	72.1	83.6	72.1	Barun Goyot
62914	Squamata	Polyglyphanodontidae	genus	Adamisaurus		Adamisaurus		magnidentatus	19734	18145	Khermeen Tsav [AMNH]	Mongolia	Omnogov		43.15	99.45	40.11	89.07	Cretaceous	Late/Upper Cretaceous		Campanian	Cretaceous 7	Late/Upper Campanian		83.6	72.1	83.6	72.1	Barun Goyot
62914	Squamata	Polyglyphanodontidae	genus	Erdenetesaurus		Erdenetesaurus		robinsonae	19734	18145	Khermeen Tsav [AMNH]	Mongolia	Omnogov		43.15	99.45	40.11	89.07	Cretaceous	Late/Upper Cretaceous		Campanian	Cretaceous 7	Late/Upper Campanian		83.6	72.1	83.6	72.1	Barun Goyot
62914	Squamata	Polyglyphanodontidae	genus	Cherminsaurus		Cherminsaurus		kozlowskii	19734	18145	Khermeen Tsav [AMNH]	Mongolia	Omnogov		43.15	99.45	40.11	89.07	Cretaceous	Late/Upper Cretaceous		Campanian	Cretaceous 7	Late/Upper Campanian		83.6	72.1	83.6	72.1	Barun Goyot
62914	Squamata	Slavoiidae	genus	Slavoia		Slavoia		darevskii	19734	18145	Khermeen Tsav [AMNH]	Mongolia	Omnogov		43.15	99.45	40.11	89.07	Cretaceous	Late/Upper Cretaceous		Campanian	Cretaceous 7	Late/Upper Campanian		83.6	72.1	83.6	72.1	Barun Goyot
62914	Squamata		genus	Globaura		Globaura		venusta	19734	18145	Khermeen Tsav [AMNH]	Mongolia	Omnogov		43.15	99.45	40.11	89.07	Cretaceous	Late/Upper Cretaceous		Campanian	Cretaceous 7	Late/Upper Campanian		83.6	72.1	83.6	72.1	Barun Goyot
62914	Squamata		genus	Gobiderma		Gobiderma		pulchra	19734	18145	Khermeen Tsav [AMNH]	Mongolia	Omnogov		43.15	99.45	40.11	89.07	Cretaceous	Late/Upper Cretaceous		Campanian	Cretaceous 7	Late/Upper Campanian		83.6	72.1	83.6	72.1	Barun Goyot
11582	Squamata		genus	Altanteius		Altanteius	n. sp.	facilis	37931	59136	Khermeen Tsav, Red Beds [SMPE] (PIN coll. 3142)	Mongolia	Omnogov		43.3	99.6	40.33	88.92	Cretaceous	Late/Upper Cretaceous		Campanian	Cretaceous 7	Late/Upper Campanian		83.6	72.1	83.6	72.1	Barun Goyot
11582	Squamata	Polyglyphanodontidae	genus	Gobinatus	n. gen.	Gobinatus	n. sp.	arenosus	38090	59136	Khermeen Tsav, Red Beds [SMPE] (PIN coll. 3142)	Mongolia	Omnogov		43.3	99.6	40.33	88.92	Cretaceous	Late/Upper Cretaceous		Campanian	Cretaceous 7	Late/Upper Campanian		83.6	72.1	83.6	72.1	Barun Goyot
11582	Squamata		genus	Parameiva	n. gen.	Parameiva	n. sp.	oculea	38090	59136	Khermeen Tsav, Red Beds [SMPE] (PIN coll. 3142)	Mongolia	Omnogov		43.3	99.6	40.33	88.92	Cretaceous	Late/Upper Cretaceous		Campanian	Cretaceous 7	Late/Upper Campanian		83.6	72.1	83.6	72.1	Barun Goyot
11582	Squamata		genus	Prodenteia	n. gen.	Prodenteia	n. sp.	ministra	38090	59136	Khermeen Tsav, Red Beds [SMPE] (PIN coll. 3142)	Mongolia	Omnogov		43.3	99.6	40.33	88.92	Cretaceous	Late/Upper Cretaceous		Campanian	Cretaceous 7	Late/Upper Campanian		83.6	72.1	83.6	72.1	Barun Goyot
11582	Squamata	Polyglyphanodontidae	genus	Tchingisaurus	n. gen.	Tchingisaurus	n. sp.	multivagus	38090	59136	Khermeen Tsav, Red Beds [SMPE] (PIN coll. 3142)	Mongolia	Omnogov		43.3	99.6	40.33	88.92	Cretaceous	Late/Upper Cretaceous		Campanian	Cretaceous 7	Late/Upper Campanian		83.6	72.1	83.6	72.1	Barun Goyot
11582	Squamata		genus	Chamaeleognathus	n. gen.	Chamaeleognathus	n. sp.	iordanskyi	38117	59136	Khermeen Tsav, Red Beds [SMPE] (PIN coll. 3142)	Mongolia	Omnogov		43.3	99.6	40.33	88.92	Cretaceous	Late/Upper Cretaceous		Campanian	Cretaceous 7	Late/Upper Campanian		83.6	72.1	83.6	72.1	Barun Goyot
11582	Squamata		genus	Morunasius	n. gen.	Morunasius	n. sp.	modestus	38117	59136	Khermeen Tsav, Red Beds [SMPE] (PIN coll. 3142)	Mongolia	Omnogov		43.3	99.6	40.33	88.92	Cretaceous	Late/Upper Cretaceous		Campanian	Cretaceous 7	Late/Upper Campanian		83.6	72.1	83.6	72.1	Barun Goyot
11582	Squamata		genus	Phrynosomimus	n. gen.	Phrynosomimus	n. sp.	asper	38117	59136	Khermeen Tsav, Red Beds [SMPE] (PIN coll. 3142)	Mongolia	Omnogov		43.3	99.6	40.33	88.92	Cretaceous	Late/Upper Cretaceous		Campanian	Cretaceous 7	Late/Upper Campanian		83.6	72.1	83.6	72.1	Barun Goyot
11582	Squamata	Hoplocercidae	genus	Gladidenagama	n. gen.	Gladidenagama	n. sp.	semiplena	38117	59136	Khermeen Tsav, Red Beds [SMPE] (PIN coll. 3142)	Mongolia	Omnogov		43.3	99.6	40.33	88.92	Cretaceous	Late/Upper Cretaceous		Campanian	Cretaceous 7	Late/Upper Campanian		83.6	72.1	83.6	72.1	Barun Goyot
13777	Squamata	Polyglyphanodontidae	genus	Gilmoreteius		Gilmoreteius	n. sp.	gilmorei	10460	6048	Khermin Tsav I, Red Beds [PMPE]	Mongolia	Omnogov		43.25	99.75	40.26	89.31	Cretaceous	Late/Upper Cretaceous		Campanian	Cretaceous 7	Middle Campanian		83.6	72.1	83.6	72.1	Barun Goyot
13777	Squamata	Polyglyphanodontidae	genus	Darchansaurus	n. gen.	Darchansaurus	n. sp.	estesi	6048	6048	Khermin Tsav I, Red Beds [PMPE]	Mongolia	Omnogov		43.25	99.75	40.26	89.31	Cretaceous	Late/Upper Cretaceous		Campanian	Cretaceous 7	Middle Campanian		83.6	72.1	83.6	72.1	Barun Goyot
13777	Squamata	Polyglyphanodontidae	genus	Cherminsaurus	n. gen.	Cherminsaurus	n. sp.	kozlowskii	6048	6048	Khermin Tsav I, Red Beds [PMPE]	Mongolia	Omnogov		43.25	99.75	40.26	89.31	Cretaceous	Late/Upper Cretaceous		Campanian	Cretaceous 7	Middle Campanian		83.6	72.1	83.6	72.1	Barun Goyot
13777	Squamata		genus	Priscagama	n. gen.	Priscagama	n. sp.	gobiensis	14417	6048	Khermin Tsav I, Red Beds [PMPE]	Mongolia	Omnogov		43.25	99.75	40.26	89.31	Cretaceous	Late/Upper Cretaceous		Campanian	Cretaceous 7	Middle Campanian		83.6	72.1	83.6	72.1	Barun Goyot
13777	Squamata		genus	Cretagama	n. gen.	Cretagama	n. sp.	bialynickae	38117	6048	Khermin Tsav I, Red Beds [PMPE]	Mongolia	Omnogov		43.25	99.75	40.26	89.31	Cretaceous	Late/Upper Cretaceous		Campanian	Cretaceous 7	Middle Campanian		83.6	72.1	83.6	72.1	Barun Goyot
13777	Squamata		genus	Globaura	n. gen.	Globaura	n. sp.	venusta	37983	6048	Khermin Tsav I, Red Beds [PMPE]	Mongolia	Omnogov		43.25	99.75	40.26	89.31	Cretaceous	Late/Upper Cretaceous		Campanian	Cretaceous 7	Middle Campanian		83.6	72.1	83.6	72.1	Barun Goyot
13777	Squamata		genus	Eoxanta	n. gen.	Eoxanta	n. sp.	lacertifrons	37983	6048	Khermin Tsav I, Red Beds [PMPE]	Mongolia	Omnogov		43.25	99.75	40.26	89.31	Cretaceous	Late/Upper Cretaceous		Campanian	Cretaceous 7	Middle Campanian		83.6	72.1	83.6	72.1	Barun Goyot
13777	Squamata		genus	Carusia	n. gen.	Carusia	n. sp.	intermedia	14413	6048	Khermin Tsav I, Red Beds [PMPE]	Mongolia	Omnogov		43.25	99.75	40.26	89.31	Cretaceous	Late/Upper Cretaceous		Campanian	Cretaceous 7	Middle Campanian		83.6	72.1	83.6	72.1	Barun Goyot
13777	Squamata	Hoplocercidae	genus	Pleurodontagama	n. gen.	Pleurodontagama	n. sp.	aenigmatodes	59136	6048	Khermin Tsav I, Red Beds [PMPE]	Mongolia	Omnogov		43.25	99.75	40.26	89.31	Cretaceous	Late/Upper Cretaceous		Campanian	Cretaceous 7	Middle Campanian		83.6	72.1	83.6	72.1	Barun Goyot
28243	Squamata	Slavoiidae	genus	Slavoia		Slavoia		darevskii	10444	7761	Khermin Tsav II, Middle Red Beds [PMPE]	Mongolia	Omnogov		43.3164	99.8292	40.33	89.37	Cretaceous	Late/Upper Cretaceous		Campanian	Cretaceous 7	Middle Campanian		83.6	72.1	83.6	72.1	Barun Goyot
28243	Squamata	Polyglyphanodontidae	genus	Erdenetesaurus	n. gen.	Erdenetesaurus	n. sp.	robinsonae	10460	7761	Khermin Tsav II, Middle Red Beds [PMPE]	Mongolia	Omnogov		43.3164	99.8292	40.33	89.37	Cretaceous	Late/Upper Cretaceous		Campanian	Cretaceous 7	Middle Campanian		83.6	72.1	83.6	72.1	Barun Goyot
28243	Squamata	Polyglyphanodontidae	genus	Adamisaurus		Adamisaurus		magnidentatus	10451	7761	Khermin Tsav II, Middle Red Beds [PMPE]	Mongolia	Omnogov		43.3164	99.8292	40.33	89.37	Cretaceous	Late/Upper Cretaceous		Campanian	Cretaceous 7	Middle Campanian		83.6	72.1	83.6	72.1	Barun Goyot
28243	Squamata	Anguidae	genus	Bainguis	n. gen.	Bainguis	n. sp.	parvus	10439	7761	Khermin Tsav II, Middle Red Beds [PMPE]	Mongolia	Omnogov		43.3164	99.8292	40.33	89.37	Cretaceous	Late/Upper Cretaceous		Campanian	Cretaceous 7	Middle Campanian		83.6	72.1	83.6	72.1	Barun Goyot
28243	Squamata		genus	Gobiderma	n. gen.	Gobiderma	n. sp.	pulchra	10439	7761	Khermin Tsav II, Middle Red Beds [PMPE]	Mongolia	Omnogov		43.3164	99.8292	40.33	89.37	Cretaceous	Late/Upper Cretaceous		Campanian	Cretaceous 7	Middle Campanian		83.6	72.1	83.6	72.1	Barun Goyot
28243	Squamata	Varanidae	genus	Cherminotus	n. gen.	Cherminotus	n. sp.	longifrons	10439	7761	Khermin Tsav II, Middle Red Beds [PMPE]	Mongolia	Omnogov		43.3164	99.8292	40.33	89.37	Cretaceous	Late/Upper Cretaceous		Campanian	Cretaceous 7	Middle Campanian		83.6	72.1	83.6	72.1	Barun Goyot
118256	Squamata		genus	Barungoia	n. gen.	Barungoia	n. sp.	vasta	38090	38090	Khulsan [SMPE] (PIN coll. 4487)	Mongolia	Omnogov		43.4667	101.517	40.77	90.89	Cretaceous	Late/Upper Cretaceous		Campanian	Cretaceous 7	Middle Campanian	Late/Upper Campanian	83.6	72.1	83.6	72.1	Barun Goyot
118256	Squamata		genus	Gurvansaurus		Gurvansaurus	n. sp.	canaliculatus	38090	38090	Khulsan [SMPE] (PIN coll. 4487)	Mongolia	Omnogov		43.4667	101.517	40.77	90.89	Cretaceous	Late/Upper Cretaceous		Campanian	Cretaceous 7	Middle Campanian	Late/Upper Campanian	83.6	72.1	83.6	72.1	Barun Goyot
118256	Squamata	Polyglyphanodontidae	genus	Gobileon	n. gen.	Gobileon	n. sp.	emersoculatus	57668	38090	Khulsan [SMPE] (PIN coll. 4487)	Mongolia	Omnogov		43.4667	101.517	40.77	90.89	Cretaceous	Late/Upper Cretaceous		Campanian	Cretaceous 7	Middle Campanian	Late/Upper Campanian	83.6	72.1	83.6	72.1	Barun Goyot
118256	Squamata	Polyglyphanodontidae	genus	Cherminsaurus		Cherminsaurus	n. sp.	tereschenkoi	57668	38090	Khulsan [SMPE] (PIN coll. 4487)	Mongolia	Omnogov		43.4667	101.517	40.77	90.89	Cretaceous	Late/Upper Cretaceous		Campanian	Cretaceous 7	Middle Campanian	Late/Upper Campanian	83.6	72.1	83.6	72.1	Barun Goyot
62913	Squamata		genus			Piramicephalosaurus		cherminicus	19734	18145	Lizard Hill, Khulsan (AMNH)	Mongolia	Omnogov		43.4886	101.146	40.72	90.68	Cretaceous	Late/Upper Cretaceous		Campanian	Cretaceous 7	Campanian		83.6	72.1	83.6	72.1	Barun Goyot
45329	Squamata	Polyglyphanodontidae	genus	Adamisaurus		Adamisaurus		magnidentatus	19734	11795	Camels Humps Amphitheater, Ukhaa Tolgod	Mongolia	Omnogov	Gurvan Tes	43.6644	100.902	40.84	90.39	Cretaceous	Late/Upper Cretaceous		Campanian	Cretaceous 7	Campanian		83.6	72.1	83.6	72.1	Djadokhta
45329	Squamata	Polyglyphanodontidae	genus	Tchingisaurus		Tchingisaurus		multivagus	19734	11795	Camels Humps Amphitheater, Ukhaa Tolgod	Mongolia	Omnogov	Gurvan Tes	43.6644	100.902	40.84	90.39	Cretaceous	Late/Upper Cretaceous		Campanian	Cretaceous 7	Campanian		83.6	72.1	83.6	72.1	Djadokhta
45329	Squamata		genus	Eoxanta		Eoxanta		lacertifrons	19734	11795	Camels Humps Amphitheater, Ukhaa Tolgod	Mongolia	Omnogov	Gurvan Tes	43.6644	100.902	40.84	90.39	Cretaceous	Late/Upper Cretaceous		Campanian	Cretaceous 7	Campanian		83.6	72.1	83.6	72.1	Djadokhta
68516	Squamata		genus	Gobiderma		Gobiderma		pulchra	19734	19734	Udan-Sayr (AMNH)	Mongolia	Omnogov		42.0833	102.167	39.12	91.81	Cretaceous	Late/Upper Cretaceous		Campanian	Cretaceous 7	Campanian		83.6	72.1	83.6	72.1	Djadokhta
68517	Squamata		genus	Ctenomastax	n. gen.	Ctenomastax	n. sp.	parva	19734	19734	Zos, Ukhaa Tolgod (AMNH)	Mongolia	Omnogov Aimak		43.6644	100.902	40.84	90.39	Cretaceous	Late/Upper Cretaceous		Campanian	Cretaceous 7	Campanian		83.6	72.1	83.6	72.1	Djadokhta
68517	Squamata		genus	Mimeosaurus		Mimeosaurus		crassus	19734	19734	Zos, Ukhaa Tolgod (AMNH)	Mongolia	Omnogov Aimak		43.6644	100.902	40.84	90.39	Cretaceous	Late/Upper Cretaceous		Campanian	Cretaceous 7	Campanian		83.6	72.1	83.6	72.1	Djadokhta
68517	Squamata		genus	Isodontosaurus		Isodontosaurus		gracilis	19734	19734	Zos, Ukhaa Tolgod (AMNH)	Mongolia	Omnogov Aimak		43.6644	100.902	40.84	90.39	Cretaceous	Late/Upper Cretaceous		Campanian	Cretaceous 7	Campanian		83.6	72.1	83.6	72.1	Djadokhta
68519	Squamata	Polyglyphanodontidae	genus	Adamisaurus		Adamisaurus		magnidentatus	19734	19734	Camels Tits Hot Spot, Ukhaa Tolgod	Mongolia	Omnogov	Gurvan Tes	43.6644	100.902	40.84	90.39	Cretaceous	Late/Upper Cretaceous		Campanian	Cretaceous 7	Campanian		83.6	72.1	83.6	72.1	Djadokhta
68520	Squamata	Polyglyphanodontidae	genus	Adamisaurus		Adamisaurus		magnidentatus	19734	19734	First Strike, Ukhaa Tolgod	Mongolia	Omnogov	Gurvan Tes	43.6644	100.902	40.84	90.39	Cretaceous	Late/Upper Cretaceous		Campanian	Cretaceous 7	Campanian		83.6	72.1	83.6	72.1	Djadokhta
68520	Squamata		genus	Aiolosaurus	n. gen.	Aiolosaurus	n. sp.	oriens	19734	19734	First Strike, Ukhaa Tolgod	Mongolia	Omnogov	Gurvan Tes	43.6644	100.902	40.84	90.39	Cretaceous	Late/Upper Cretaceous		Campanian	Cretaceous 7	Campanian		83.6	72.1	83.6	72.1	Djadokhta
68520	Squamata		genus	Phrynosomimus		Phrynosomimus		asper	19734	19734	First Strike, Ukhaa Tolgod	Mongolia	Omnogov	Gurvan Tes	43.6644	100.902	40.84	90.39	Cretaceous	Late/Upper Cretaceous		Campanian	Cretaceous 7	Campanian		83.6	72.1	83.6	72.1	Djadokhta
68521	Squamata	Polyglyphanodontidae	genus	Adamisaurus		Adamisaurus		magnidentatus	19734	19734	Zofia Exposure, Ukhaa Tolgod	Mongolia	Omnogov	Gurvan Tes	43.6644	100.902	40.84	90.39	Cretaceous	Late/Upper Cretaceous		Campanian	Cretaceous 7	Campanian		83.6	72.1	83.6	72.1	Djadokhta
68522	Squamata	Polyglyphanodontidae	genus	Adamisaurus		Adamisaurus		magnidentatus	19734	19734	Zophies Hill, Ukhaa Tolgod	Mongolia	Omnogov	Gurvan Tes	43.6644	100.902	40.84	90.39	Cretaceous	Late/Upper Cretaceous		Campanian	Cretaceous 7	Campanian		83.6	72.1	83.6	72.1	Djadokhta
68522	Squamata		genus	Isodontosaurus		Isodontosaurus		gracilis	19734	19734	Zophies Hill, Ukhaa Tolgod	Mongolia	Omnogov	Gurvan Tes	43.6644	100.902	40.84	90.39	Cretaceous	Late/Upper Cretaceous		Campanian	Cretaceous 7	Campanian		83.6	72.1	83.6	72.1	Djadokhta
68525	Squamata		genus	Carusia		Carusia		intermedia	19734	19734	Flaming Cliffs (AMNH)	Mongolia	Omngov		44	104	41.72	93.16	Cretaceous	Late/Upper Cretaceous		Campanian	Cretaceous 7	Campanian		83.6	72.1	83.6	72.1	Djadokhta
68525	Squamata		genus	Estesia		Estesia		mongoliensis	19734	19734	Flaming Cliffs (AMNH)	Mongolia	Omngov		44	104	41.72	93.16	Cretaceous	Late/Upper Cretaceous		Campanian	Cretaceous 7	Campanian		83.6	72.1	83.6	72.1	Djadokhta
68526	Squamata		genus	Parmeosaurus		Parmeosaurus		scutatus	19734	19734	Amy's Pocket, Ukhaa Tolgod	Mongolia	Omnogov	Gurvan Tes	43.6644	100.902	40.84	90.39	Cretaceous	Late/Upper Cretaceous		Campanian	Cretaceous 7	Campanian		83.6	72.1	83.6	72.1	Djadokhta
117932	Squamata		genus	Ovoo		Ovoo		gurvel	35498	35498	Little Ukhaa	Mongolia	Omnogov Aimag		43.6461	100.778	40.8	90.29	Cretaceous	Late/Upper Cretaceous		Campanian	Cretaceous 7	Campanian		83.6	72.1	83.6	72.1	Djadokhta
28195	Squamata		genus	Gobekko	n. gen.	Gobekko	n. sp.	cretacicus	37973	7761	Bayn Dzak	Mongolia	Omnogov		44.1569	103.692	41.83	92.69	Cretaceous	Late/Upper Cretaceous		Campanian	Cretaceous 7	Late/Upper Campanian		83.6	72.1	83.6	72.1	Djadokhta	Bayn Dzak
28195	Squamata		genus	Globaura		Globaura		venusta	37983	7761	Bayn Dzak	Mongolia	Omnogov		44.1569	103.692	41.83	92.69	Cretaceous	Late/Upper Cretaceous		Campanian	Cretaceous 7	Late/Upper Campanian		83.6	72.1	83.6	72.1	Djadokhta	Bayn Dzak
37013	Squamata	Polyglyphanodontidae	genus	Adamisaurus	n. gen.	Adamisaurus	n. sp.	magnidentatus	10451	9901	Bayn Dzak, site 2 (PMPE)	Mongolia	Omnogov		44.1569	103.692	41.83	92.69	Cretaceous	Late/Upper Cretaceous		Campanian	Cretaceous 7	Late/Upper Campanian		83.6	72.1	83.6	72.1	Djadokhta	Bayn Dzak
37016	Squamata	Polyglyphanodontidae	genus	Adamisaurus		Adamisaurus		magnidentatus	38064	9899	Bayn Dzak site (PMPE)	Mongolia	Omnogov		44.1569	103.692	41.83	92.69	Cretaceous	Late/Upper Cretaceous		Campanian	Cretaceous 7	Late/Upper Campanian		83.6	72.1	83.6	72.1	Djadokhta	Bayn Dzak
37016	Squamata		genus	Mimeosaurus		Mimeosaurus		crassus	38064	9899	Bayn Dzak site (PMPE)	Mongolia	Omnogov		44.1569	103.692	41.83	92.69	Cretaceous	Late/Upper Cretaceous		Campanian	Cretaceous 7	Late/Upper Campanian		83.6	72.1	83.6	72.1	Djadokhta	Bayn Dzak
45090	Squamata		genus	Parmeosaurus		Parmeosaurus		scutatus	19734	14724	Xanadu, Ukhaa Tolgod (MAS-AMNH)	Mongolia	Omnogov	Gurvan Tes	43.6644	100.902	40.86	90.25	Cretaceous	Late/Upper Cretaceous		Campanian	Cretaceous 7	Late/Upper Campanian		83.6	72.1	83.6	72.1	Djadokhta
45090	Squamata		genus	Isodontosaurus		Isodontosaurus		gracilis	19734	14724	Xanadu, Ukhaa Tolgod (MAS-AMNH)	Mongolia	Omnogov	Gurvan Tes	43.6644	100.902	40.86	90.25	Cretaceous	Late/Upper Cretaceous		Campanian	Cretaceous 7	Late/Upper Campanian		83.6	72.1	83.6	72.1	Djadokhta
46152	Squamata	Teiidae	genus	Conicodontosaurus	n. gen.	Conicodontosaurus	n. sp.	djadochtaensis	13060	14566	Shabarakh Usu (AMNH loc. 12049)	Mongolia	Omnogov		44	104	41.73	93.03	Cretaceous	Late/Upper Cretaceous		Campanian	Cretaceous 7	Late/Upper Campanian		83.6	72.1	83.6	72.1	Djadokhta	Bayn Dzak
46152	Squamata	Polyglyphanodontidae	genus	Gilmoreteius	n. gen.	Gilmoreteius	n. sp.	ferrugenous	13060	14566	Shabarakh Usu (AMNH loc. 12049)	Mongolia	Omnogov		44	104	41.73	93.03	Cretaceous	Late/Upper Cretaceous		Campanian	Cretaceous 7	Late/Upper Campanian		83.6	72.1	83.6	72.1	Djadokhta	Bayn Dzak
46152	Squamata	Varanidae	genus	Telmasaurus	n. gen.	Telmasaurus	n. sp.	grangeri	12062	14566	Shabarakh Usu (AMNH loc. 12049)	Mongolia	Omnogov		44	104	41.73	93.03	Cretaceous	Late/Upper Cretaceous		Campanian	Cretaceous 7	Late/Upper Campanian		83.6	72.1	83.6	72.1	Djadokhta	Bayn Dzak
46152	Squamata		genus	Isodontosaurus	n. gen.	Isodontosaurus	n. sp.	gracilis	12062	14566	Shabarakh Usu (AMNH loc. 12049)	Mongolia	Omnogov		44	104	41.73	93.03	Cretaceous	Late/Upper Cretaceous		Campanian	Cretaceous 7	Late/Upper Campanian		83.6	72.1	83.6	72.1	Djadokhta	Bayn Dzak
46152	Squamata		genus	Mimeosaurus	n. gen.	Mimeosaurus	n. sp.	crassus	12062	14566	Shabarakh Usu (AMNH loc. 12049)	Mongolia	Omnogov		44	104	41.73	93.03	Cretaceous	Late/Upper Cretaceous		Campanian	Cretaceous 7	Late/Upper Campanian		83.6	72.1	83.6	72.1	Djadokhta	Bayn Dzak
46152	Squamata	Polyglyphanodontidae	family	Polyglyphanodontidae		Adamisaurus		mongoliensis	12062	14566	Shabarakh Usu (AMNH loc. 12049)	Mongolia	Omnogov		44	104	41.73	93.03	Cretaceous	Late/Upper Cretaceous		Campanian	Cretaceous 7	Late/Upper Campanian		83.6	72.1	83.6	72.1	Djadokhta	Bayn Dzak
51033	Squamata		genus	Temujinia		Temujinia		ellisoni	19734	14285	Tögrögiin Shiree [AMNH]	Mongolia	Omnogov		44.2167	103.267	41.81	92.27	Cretaceous	Late/Upper Cretaceous		Campanian	Cretaceous 7	Late/Upper Campanian		83.6	72.1	83.6	72.1	Djadokhta	Tugrugyin
51033	Squamata		genus	Zapsosaurus	n. gen.	Zapsosaurus	n. sp.	sceliphros	19734	14285	Tögrögiin Shiree [AMNH]	Mongolia	Omnogov		44.2167	103.267	41.81	92.27	Cretaceous	Late/Upper Cretaceous		Campanian	Cretaceous 7	Late/Upper Campanian		83.6	72.1	83.6	72.1	Djadokhta	Tugrugyin
51033	Squamata		genus	Isodontosaurus		Isodontosaurus		gracilis	19734	14285	Tögrögiin Shiree [AMNH]	Mongolia	Omnogov		44.2167	103.267	41.81	92.27	Cretaceous	Late/Upper Cretaceous		Campanian	Cretaceous 7	Late/Upper Campanian		83.6	72.1	83.6	72.1	Djadokhta	Tugrugyin
51033	Squamata	Polyglyphanodontidae	genus	Adamisaurus		Adamisaurus		magnidentatus	19734	14285	Tögrögiin Shiree [AMNH]	Mongolia	Omnogov		44.2167	103.267	41.81	92.27	Cretaceous	Late/Upper Cretaceous		Campanian	Cretaceous 7	Late/Upper Campanian		83.6	72.1	83.6	72.1	Djadokhta	Tugrugyin
51033	Squamata	Varanidae	genus	Cherminotus		Cherminotus		longifrons	19734	14285	Tögrögiin Shiree [AMNH]	Mongolia	Omnogov		44.2167	103.267	41.81	92.27	Cretaceous	Late/Upper Cretaceous		Campanian	Cretaceous 7	Late/Upper Campanian		83.6	72.1	83.6	72.1	Djadokhta	Tugrugyin
118259	Squamata		genus	Dzhadochtosaurus	n. gen.	Dzhadochtosaurus	n. sp.	giganteus	38090	37931	Tugrikiyn-Shire [SMPE] (PIN coll. 3143)	Mongolia	Omnogov		44.2	103.267	41.79	92.28	Cretaceous	Late/Upper Cretaceous		Campanian	Cretaceous 7	Late/Upper Campanian		83.6	72.1	83.6	72.1	Djadokhta	Tugrugyin
118259	Squamata		genus	Mimeosaurus		Mimeosaurus	n. sp.	tugrikinensis	37931	37931	Tugrikiyn-Shire [SMPE] (PIN coll. 3143)	Mongolia	Omnogov		44.2	103.267	41.79	92.28	Cretaceous	Late/Upper Cretaceous		Campanian	Cretaceous 7	Late/Upper Campanian		83.6	72.1	83.6	72.1	Djadokhta	Tugrugyin
118259	Squamata		genus	Gurvansaurus	n. gen.	Gurvansaurus	n. sp.	potissimus	38090	37931	Tugrikiyn-Shire [SMPE] (PIN coll. 3143)	Mongolia	Omnogov		44.2	103.267	41.79	92.28	Cretaceous	Late/Upper Cretaceous		Campanian	Cretaceous 7	Late/Upper Campanian		83.6	72.1	83.6	72.1	Djadokhta	Tugrugyin
118259	Squamata		genus	Flaviagama	n. gen.	Flaviagama	n. sp.	dzerzhinskii	37931	37931	Tugrikiyn-Shire [SMPE] (PIN coll. 3143)	Mongolia	Omnogov		44.2	103.267	41.79	92.28	Cretaceous	Late/Upper Cretaceous		Campanian	Cretaceous 7	Late/Upper Campanian		83.6	72.1	83.6	72.1	Djadokhta	Tugrugyin
37184	Squamata		genus	Priscagama		Priscagama		gobiensis	5757	5757	Ukhaa Tolgod (AMNH)	Mongolia	Omnogov Aimak		43.6644	100.902	40.91	90.01	Cretaceous	Late/Upper Cretaceous		Campanian	Cretaceous 7	Middle Campanian		83.6	72.1	83.6	72.1	Djadokhta
37184	Squamata		genus	Carusia		Carusia		intermedia	38066	5757	Ukhaa Tolgod (AMNH)	Mongolia	Omnogov Aimak		43.6644	100.902	40.91	90.01	Cretaceous	Late/Upper Cretaceous		Campanian	Cretaceous 7	Middle Campanian		83.6	72.1	83.6	72.1	Djadokhta
37184	Squamata	Carusiidae	genus	Shinisauroides		Shinisauroides		latipalatum	5757	5757	Ukhaa Tolgod (AMNH)	Mongolia	Omnogov Aimak		43.6644	100.902	40.91	90.01	Cretaceous	Late/Upper Cretaceous		Campanian	Cretaceous 7	Middle Campanian		83.6	72.1	83.6	72.1	Djadokhta
37184	Squamata		genus	Estesia		Estesia		mongoliensis	5757	5757	Ukhaa Tolgod (AMNH)	Mongolia	Omnogov Aimak		43.6644	100.902	40.91	90.01	Cretaceous	Late/Upper Cretaceous		Campanian	Cretaceous 7	Middle Campanian		83.6	72.1	83.6	72.1	Djadokhta
37184	Squamata	Polyglyphanodontidae	genus	Adamisaurus		Adamisaurus		magnidentatus	5757	5757	Ukhaa Tolgod (AMNH)	Mongolia	Omnogov Aimak		43.6644	100.902	40.91	90.01	Cretaceous	Late/Upper Cretaceous		Campanian	Cretaceous 7	Middle Campanian		83.6	72.1	83.6	72.1	Djadokhta
37184	Squamata		genus	Temujinia	n. gen.	Temujinia	n. sp.	ellisoni	19734	5757	Ukhaa Tolgod (AMNH)	Mongolia	Omnogov Aimak		43.6644	100.902	40.91	90.01	Cretaceous	Late/Upper Cretaceous		Campanian	Cretaceous 7	Middle Campanian		83.6	72.1	83.6	72.1	Djadokhta
37184	Squamata		genus	Mimeosaurus		Mimeosaurus		crassus	19734	5757	Ukhaa Tolgod (AMNH)	Mongolia	Omnogov Aimak		43.6644	100.902	40.91	90.01	Cretaceous	Late/Upper Cretaceous		Campanian	Cretaceous 7	Middle Campanian		83.6	72.1	83.6	72.1	Djadokhta
37184	Squamata		genus	Phrynosomimus		Phrynosomimus		asper	19734	5757	Ukhaa Tolgod (AMNH)	Mongolia	Omnogov Aimak		43.6644	100.902	40.91	90.01	Cretaceous	Late/Upper Cretaceous		Campanian	Cretaceous 7	Middle Campanian		83.6	72.1	83.6	72.1	Djadokhta
37184	Squamata		genus	Isodontosaurus		Isodontosaurus		gracilis	19734	5757	Ukhaa Tolgod (AMNH)	Mongolia	Omnogov Aimak		43.6644	100.902	40.91	90.01	Cretaceous	Late/Upper Cretaceous		Campanian	Cretaceous 7	Middle Campanian		83.6	72.1	83.6	72.1	Djadokhta
37184	Squamata		genus	Myrmecodaptria	n. gen.	Myrmecodaptria	n. sp.	microphagosa	19734	5757	Ukhaa Tolgod (AMNH)	Mongolia	Omnogov Aimak		43.6644	100.902	40.91	90.01	Cretaceous	Late/Upper Cretaceous		Campanian	Cretaceous 7	Middle Campanian		83.6	72.1	83.6	72.1	Djadokhta
37184	Squamata	Polyglyphanodontidae	genus	Gobinatus		Gobinatus		arenosus	19734	5757	Ukhaa Tolgod (AMNH)	Mongolia	Omnogov Aimak		43.6644	100.902	40.91	90.01	Cretaceous	Late/Upper Cretaceous		Campanian	Cretaceous 7	Middle Campanian		83.6	72.1	83.6	72.1	Djadokhta
37184	Squamata	Polyglyphanodontidae	subfamily	Polyglyphanodontinae		Gilmoreteius		sp.	19734	5757	Ukhaa Tolgod (AMNH)	Mongolia	Omnogov Aimak		43.6644	100.902	40.91	90.01	Cretaceous	Late/Upper Cretaceous		Campanian	Cretaceous 7	Middle Campanian		83.6	72.1	83.6	72.1	Djadokhta
37184	Squamata		genus	Parmeosaurus	n. gen.	Parmeosaurus	n. sp.	scutatus	19734	5757	Ukhaa Tolgod (AMNH)	Mongolia	Omnogov Aimak		43.6644	100.902	40.91	90.01	Cretaceous	Late/Upper Cretaceous		Campanian	Cretaceous 7	Middle Campanian		83.6	72.1	83.6	72.1	Djadokhta
37184	Squamata		genus	Hymenosaurus	n. gen.	Hymenosaurus	n. sp.	clarki	19734	5757	Ukhaa Tolgod (AMNH)	Mongolia	Omnogov Aimak		43.6644	100.902	40.91	90.01	Cretaceous	Late/Upper Cretaceous		Campanian	Cretaceous 7	Middle Campanian		83.6	72.1	83.6	72.1	Djadokhta
37184	Squamata	Slavoiidae	genus	Slavoia		Slavoia		darevskii	19734	5757	Ukhaa Tolgod (AMNH)	Mongolia	Omnogov Aimak		43.6644	100.902	40.91	90.01	Cretaceous	Late/Upper Cretaceous		Campanian	Cretaceous 7	Middle Campanian		83.6	72.1	83.6	72.1	Djadokhta
37184	Squamata		genus	Globaura		Globaura		venusta	19734	5757	Ukhaa Tolgod (AMNH)	Mongolia	Omnogov Aimak		43.6644	100.902	40.91	90.01	Cretaceous	Late/Upper Cretaceous		Campanian	Cretaceous 7	Middle Campanian		83.6	72.1	83.6	72.1	Djadokhta
37184	Squamata		genus	Gobiderma		Gobiderma		pulchra	19734	5757	Ukhaa Tolgod (AMNH)	Mongolia	Omnogov Aimak		43.6644	100.902	40.91	90.01	Cretaceous	Late/Upper Cretaceous		Campanian	Cretaceous 7	Middle Campanian		83.6	72.1	83.6	72.1	Djadokhta
37184	Squamata		genus	Saichangurvel	n. gen.	Saichangurvel	n. sp.	davidsoni	38116	5757	Ukhaa Tolgod (AMNH)	Mongolia	Omnogov Aimak		43.6644	100.902	40.91	90.01	Cretaceous	Late/Upper Cretaceous		Campanian	Cretaceous 7	Middle Campanian		83.6	72.1	83.6	72.1	Djadokhta
68523	Squamata	Polyglyphanodontidae	genus	Adamisaurus		Adamisaurus		magnidentatus	19734	19734	Small Exposure, Ukhaa Tolgod	Mongolia	Omnogov	Gurvan Tes	43.6644	100.902	40.91	90.01	Cretaceous	Late/Upper Cretaceous		Campanian	Cretaceous 7	Middle Campanian		83.6	72.1	83.6	72.1	Djadokhta
167927	Squamata		genus	Asprosaurus	n. gen.	Asprosaurus	n. sp.	bibongriensis	54911	54911	Site 1, Seonso Village	South Korea	Chollanam-do	Boseong	34.75	127.133	38.99	115.53	Cretaceous	Late/Upper Cretaceous		Campanian	Cretaceous 7	Campanian		83.6	72.1	83.6	72.1	Seonso Conglomerate
28406	Squamata	Madtsoiidae	genus	Menarana		Menarana		laurasiae	9510	30625	Laño L1A	Spain	Castilla y Leon	Burgos	42.6646	-2.63451	33.04	-0.09	Cretaceous	Late/Upper Cretaceous		Campanian	Cretaceous 7	Late/Upper Campanian		83.6	72.1	83.6	72.1	Vitoria		Lano section
28406	Squamata	Madtsoiidae	genus	Herensugea		Herensugea		caristiorum	9510	30625	Laño L1A	Spain	Castilla y Leon	Burgos	42.6646	-2.63451	33.04	-0.09	Cretaceous	Late/Upper Cretaceous		Campanian	Cretaceous 7	Late/Upper Campanian		83.6	72.1	83.6	72.1	Vitoria		Lano section
28765	Squamata	Madtsoiidae	genus	Menarana		Menarana		laurasiae	9559	7903	Laño L1B (S2U1)	Spain	Castilla y Leon	Burgos	42.6646	-2.63451	33.04	-0.09	Cretaceous	Late/Upper Cretaceous		Campanian	Cretaceous 7	Late/Upper Campanian		83.6	72.1	83.6	72.1	Vitoria		Lano section
37199	Squamata	Madtsoiidae	genus	Menarana		Menarana		laurasiae	9559	9512	Laño L2	Spain	Castilla y Leon	Burgos	42.6646	-2.63451	33.04	-0.09	Cretaceous	Late/Upper Cretaceous		Campanian	Cretaceous 7	Late/Upper Campanian		83.6	72.1	83.6	72.1	Vitoria
14489	Squamata	Anguidae	subfamily	Glyptosaurinae		Proxestops		sp.	2988	2988	Terlingua	United States	Texas	Brewster	29.3167	-103.517	35.82	-76.99	Cretaceous	Late/Upper Cretaceous		Campanian	Cretaceous 7	Judithian		83.6	72.1	83.6	72.1	Aguja	Upper Shale
14489	Squamata		unranked clade	Anguimorpha		Restes		sp.	2988	2988	Terlingua	United States	Texas	Brewster	29.3167	-103.517	35.82	-76.99	Cretaceous	Late/Upper Cretaceous		Campanian	Cretaceous 7	Judithian		83.6	72.1	83.6	72.1	Aguja	Upper Shale
14489	Squamata	Xantusiidae	genus	Catactegenys	n. gen.	Catactegenys	n. sp.	solaster	48070	2988	Terlingua	United States	Texas	Brewster	29.3167	-103.517	35.82	-76.99	Cretaceous	Late/Upper Cretaceous		Campanian	Cretaceous 7	Judithian		83.6	72.1	83.6	72.1	Aguja	Upper Shale
14489	Squamata		genus	Parasaniwa	cf.	Parasaniwa		wyomingensis	48070	2988	Terlingua	United States	Texas	Brewster	29.3167	-103.517	35.82	-76.99	Cretaceous	Late/Upper Cretaceous		Campanian	Cretaceous 7	Judithian		83.6	72.1	83.6	72.1	Aguja	Upper Shale
14489	Squamata	Anguidae	genus	Odaxosaurus		Odaxosaurus		piger	48070	2988	Terlingua	United States	Texas	Brewster	29.3167	-103.517	35.82	-76.99	Cretaceous	Late/Upper Cretaceous		Campanian	Cretaceous 7	Judithian		83.6	72.1	83.6	72.1	Aguja	Upper Shale
14489	Squamata		genus	Apsgnathus	n. gen.	Apsgnathus	n. sp.	triptodon	48070	2988	Terlingua	United States	Texas	Brewster	29.3167	-103.517	35.82	-76.99	Cretaceous	Late/Upper Cretaceous		Campanian	Cretaceous 7	Judithian		83.6	72.1	83.6	72.1	Aguja	Upper Shale
68001	Squamata	Chamopsiidae	family	Chamopsiidae		Chamops		sp.	46717	11752	LSUMG 140, Talley Mountain	United States	Texas	Brewster	29.1048	-103.17	35.53	-76.69	Cretaceous	Late/Upper Cretaceous		Campanian	Cretaceous 7	Late/Upper Campanian		83.6	72.1	83.6	72.1	Aguja	Upper Shale
68003	Squamata	Chamopsiidae	family	Chamopsiidae		Chamops		sp.	46717	11752	LSUMG 489, Talley Mountain	United States	Texas	Brewster	29.1048	-103.17	35.53	-76.69	Cretaceous	Late/Upper Cretaceous		Campanian	Cretaceous 7	Late/Upper Campanian		83.6	72.1	83.6	72.1	Aguja	Upper Shale
68006	Squamata	Chamopsiidae	family	Chamopsiidae		Peneteius		sp.	24301	11752	LSUMG 492, Talley Mountain	United States	Texas	Brewster	29.1048	-103.17	35.53	-76.69	Cretaceous	Late/Upper Cretaceous		Campanian	Cretaceous 7	Late/Upper Campanian		83.6	72.1	83.6	72.1	Aguja	Upper Shale
36449	Squamata		genus	Coniophis		Coniophis	n. sp.	cosgriffi	9765	9765	Hogback South, MNA Locality A	United States	New Mexico	San Juan	36.4861	-108.486	43.83	-79.79	Cretaceous	Late/Upper Cretaceous		Campanian	Cretaceous 7	Late/Upper Campanian		83.6	72.1	83.6	72.1	Fruitland
36543	Squamata	Chamopsiidae	genus	Leptochamops		Leptochamops		denticulatus	9765	9765	Hogback South D	United States	New Mexico	San Juan	36.2711	-108.209	43.56	-79.57	Cretaceous	Late/Upper Cretaceous		Campanian	Cretaceous 7	Late/Upper Campanian		83.6	72.1	83.6	72.1	Fruitland
36543	Squamata	Anguidae	subfamily	Gerrhonotinae	cf.	Gerrhonotus		sp.	9765	9765	Hogback South D	United States	New Mexico	San Juan	36.2711	-108.209	43.56	-79.57	Cretaceous	Late/Upper Cretaceous		Campanian	Cretaceous 7	Late/Upper Campanian		83.6	72.1	83.6	72.1	Fruitland
52052	Squamata	Chamopsiidae	genus	Leptochamops		Leptochamops		denticulatus	13834	13834	BUNM 77-25	United States	New Mexico	San Juan	36.2711	-108.263	43.57	-79.63	Cretaceous	Late/Upper Cretaceous		Campanian	Cretaceous 7	Late/Upper Campanian		83.6	72.1	83.6	72.1	Fruitland
14434	Squamata	Necrosauridae	genus	Labrodioctes	n. gen.	Labrodioctes	n. sp.	montanensis	37933	1098	Blackbird Ridge Quarry (BR)	United States	Montana	Golden Valley	46.1	-109.1	53.15	-76.17	Cretaceous	Late/Upper Cretaceous		Campanian	Cretaceous 7	Middle Campanian	Late/Upper Campanian	83.6	72.1	83.6	72.1	Judith River		JRWGV
14446	Squamata	Chamopsiidae	genus	Leptochamops		Leptochamops		denticulatus	3008	3008	Clambank Hollow Quarry	United States	Montana	Chouteau	47.8082	-109.59	54.87	-75.76	Cretaceous	Late/Upper Cretaceous		Campanian	Cretaceous 7	Middle Campanian	Late/Upper Campanian	83.6	72.1	83.6	72.1	Judith River
14446	Squamata	Anguidae	genus	Odaxosaurus		Odaxosaurus		piger	3008	3008	Clambank Hollow Quarry	United States	Montana	Chouteau	47.8082	-109.59	54.87	-75.76	Cretaceous	Late/Upper Cretaceous		Campanian	Cretaceous 7	Middle Campanian	Late/Upper Campanian	83.6	72.1	83.6	72.1	Judith River
14446	Squamata	Xenosauridae	genus	Exostinus		Exostinus		lancensis	3008	3008	Clambank Hollow Quarry	United States	Montana	Chouteau	47.8082	-109.59	54.87	-75.76	Cretaceous	Late/Upper Cretaceous		Campanian	Cretaceous 7	Middle Campanian	Late/Upper Campanian	83.6	72.1	83.6	72.1	Judith River
14446	Squamata		genus	Parasaniwa		Parasaniwa		wyomingensis	3008	3008	Clambank Hollow Quarry	United States	Montana	Chouteau	47.8082	-109.59	54.87	-75.76	Cretaceous	Late/Upper Cretaceous		Campanian	Cretaceous 7	Middle Campanian	Late/Upper Campanian	83.6	72.1	83.6	72.1	Judith River
14446	Squamata		genus	Paraderma		Paraderma		bogerti	3008	3008	Clambank Hollow Quarry	United States	Montana	Chouteau	47.8082	-109.59	54.87	-75.76	Cretaceous	Late/Upper Cretaceous		Campanian	Cretaceous 7	Middle Campanian	Late/Upper Campanian	83.6	72.1	83.6	72.1	Judith River
14466	Squamata	Chamopsiidae	genus	Peneteius	n. gen.	Peneteius	n. sp.	saueri	26292	1412	Kaiparowits Formation (Lower), OMNH V6	United States	Utah	Kane	37.4	-111.2	45.29	-82.38	Cretaceous	Late/Upper Cretaceous		Campanian	Cretaceous 7	Late/Upper Campanian		83.6	72.1	83.6	72.1	Kaiparowits
14466	Squamata	Chamopsiidae	genus	Tripennaculus	n. gen.	Tripennaculus	n. sp.	eatoni	25623	1412	Kaiparowits Formation (Lower), OMNH V6	United States	Utah	Kane	37.4	-111.2	45.29	-82.38	Cretaceous	Late/Upper Cretaceous		Campanian	Cretaceous 7	Late/Upper Campanian		83.6	72.1	83.6	72.1	Kaiparowits
14466	Squamata	Chamopsiidae	genus	Chamops		Chamops	cf.	segnis	25623	1412	Kaiparowits Formation (Lower), OMNH V6	United States	Utah	Kane	37.4	-111.2	45.29	-82.38	Cretaceous	Late/Upper Cretaceous		Campanian	Cretaceous 7	Late/Upper Campanian		83.6	72.1	83.6	72.1	Kaiparowits
14466	Squamata	Contogeniidae	genus	Palaeoscincosaurus		Palaeoscincosaurus		pharkidodon	31563	1412	Kaiparowits Formation (Lower), OMNH V6	United States	Utah	Kane	37.4	-111.2	45.29	-82.38	Cretaceous	Late/Upper Cretaceous		Campanian	Cretaceous 7	Late/Upper Campanian		83.6	72.1	83.6	72.1	Kaiparowits
75836	Squamata	Chamopsiidae	genus	Chamops		Chamops	cf.	segnis	25623	1412	Kaiparowits Formation (Lower), OMNH V9	United States	Utah	Kane	37.416	-111.766	45.42	-82.99	Cretaceous	Late/Upper Cretaceous		Campanian	Cretaceous 7	Late/Upper Campanian		83.6	72.1	83.6	72.1	Kaiparowits		Kaiparowits
75836	Squamata	Contogeniidae	genus	Palaeoscincosaurus		Palaeoscincosaurus	n. sp.	pharkidodon	31563	1412	Kaiparowits Formation (Lower), OMNH V9	United States	Utah	Kane	37.416	-111.766	45.42	-82.99	Cretaceous	Late/Upper Cretaceous		Campanian	Cretaceous 7	Late/Upper Campanian		83.6	72.1	83.6	72.1	Kaiparowits		Kaiparowits
75836	Squamata	Anguidae	genus	Odaxosaurus		Odaxosaurus		priscus	60263	1412	Kaiparowits Formation (Lower), OMNH V9	United States	Utah	Kane	37.416	-111.766	45.42	-82.99	Cretaceous	Late/Upper Cretaceous		Campanian	Cretaceous 7	Late/Upper Campanian		83.6	72.1	83.6	72.1	Kaiparowits		Kaiparowits
75836	Squamata	Xenosauridae	family	Xenosauridae	cf.	Exostinus		sp.	60263	1412	Kaiparowits Formation (Lower), OMNH V9	United States	Utah	Kane	37.416	-111.766	45.42	-82.99	Cretaceous	Late/Upper Cretaceous		Campanian	Cretaceous 7	Late/Upper Campanian		83.6	72.1	83.6	72.1	Kaiparowits		Kaiparowits
75846	Squamata	Chamopsiidae	family	Chamopsiidae	cf.	Leptochamops		sp.	25623	25623	The Blues (OMNH V61)	United States	Utah	Garfield	37.8	-111.5	45.74	-82.55	Cretaceous	Late/Upper Cretaceous		Campanian	Cretaceous 7	Late/Upper Campanian		83.6	72.1	83.6	72.1	Kaiparowits
75846	Squamata	Chamopsiidae	genus	Meniscognathus		Meniscognathus	n. sp.	molybrochoros	25623	25623	The Blues (OMNH V61)	United States	Utah	Garfield	37.8	-111.5	45.74	-82.55	Cretaceous	Late/Upper Cretaceous		Campanian	Cretaceous 7	Late/Upper Campanian		83.6	72.1	83.6	72.1	Kaiparowits
75847	Squamata	Chamopsiidae	genus	Chamops		Chamops	cf.	segnis	25623	25623	The Blues (MNA 108)	United States	Utah	Garfield	37.8	-111.5	45.74	-82.55	Cretaceous	Late/Upper Cretaceous		Campanian	Cretaceous 7	Late/Upper Campanian		83.6	72.1	83.6	72.1	Kaiparowits		Kaiparowits
75849	Squamata	Chamopsiidae	genus	Peneteius		Peneteius		saueri	24301	24301	UMNP VP Loc. 51	United States	Utah	Kane	37.2016	-112.88	45.45	-84.29	Cretaceous	Late/Upper Cretaceous		Campanian	Cretaceous 7	Late/Upper Campanian		83.6	72.1	83.6	72.1	Kaiparowits
75850	Squamata	Chamopsiidae	genus	Peneteius		Peneteius		saueri	24301	24301	UMNP VP Loc. 59	United States	Utah	Kane	37.2016	-112.88	45.45	-84.29	Cretaceous	Late/Upper Cretaceous		Campanian	Cretaceous 7	Late/Upper Campanian		83.6	72.1	83.6	72.1	Kaiparowits
14467	Squamata	Chamopsiidae	genus	Peneteius		Peneteius		saueri	26292	1412	Kaiparowits Formation (OMNH V5)	United States	Utah	Garfield	37.8	-111.5	45.74	-82.55	Cretaceous	Late/Upper Cretaceous		Campanian	Cretaceous 7	Late/Upper Campanian	Judithian	83.6	72.1	83.6	72.1	Kaiparowits		Kaiparowits
14467	Squamata	Chamopsiidae	family	Chamopsiidae	cf.	Leptochamops		sp.	25623	1412	Kaiparowits Formation (OMNH V5)	United States	Utah	Garfield	37.8	-111.5	45.74	-82.55	Cretaceous	Late/Upper Cretaceous		Campanian	Cretaceous 7	Late/Upper Campanian	Judithian	83.6	72.1	83.6	72.1	Kaiparowits		Kaiparowits
14467	Squamata	Contogeniidae	genus	Palaeoscincosaurus		Palaeoscincosaurus		pharkidodon	31563	1412	Kaiparowits Formation (OMNH V5)	United States	Utah	Garfield	37.8	-111.5	45.74	-82.55	Cretaceous	Late/Upper Cretaceous		Campanian	Cretaceous 7	Late/Upper Campanian	Judithian	83.6	72.1	83.6	72.1	Kaiparowits		Kaiparowits
14467	Squamata	Anguidae	genus	Odaxosaurus		Odaxosaurus	n. sp.	roosevelti	60263	1412	Kaiparowits Formation (OMNH V5)	United States	Utah	Garfield	37.8	-111.5	45.74	-82.55	Cretaceous	Late/Upper Cretaceous		Campanian	Cretaceous 7	Late/Upper Campanian	Judithian	83.6	72.1	83.6	72.1	Kaiparowits		Kaiparowits
14467	Squamata	Anguidae	genus	Odaxosaurus		Odaxosaurus		priscus	60263	1412	Kaiparowits Formation (OMNH V5)	United States	Utah	Garfield	37.8	-111.5	45.74	-82.55	Cretaceous	Late/Upper Cretaceous		Campanian	Cretaceous 7	Late/Upper Campanian	Judithian	83.6	72.1	83.6	72.1	Kaiparowits		Kaiparowits
14467	Squamata	Xenosauridae	family	Xenosauridae	cf.	Exostinus		sp.	60263	1412	Kaiparowits Formation (OMNH V5)	United States	Utah	Garfield	37.8	-111.5	45.74	-82.55	Cretaceous	Late/Upper Cretaceous		Campanian	Cretaceous 7	Late/Upper Campanian	Judithian	83.6	72.1	83.6	72.1	Kaiparowits		Kaiparowits
14467	Squamata		unranked clade	Alethinophidia		Coniophis		sp.	60263	1412	Kaiparowits Formation (OMNH V5)	United States	Utah	Garfield	37.8	-111.5	45.74	-82.55	Cretaceous	Late/Upper Cretaceous		Campanian	Cretaceous 7	Late/Upper Campanian	Judithian	83.6	72.1	83.6	72.1	Kaiparowits		Kaiparowits
14455	Squamata	Chamopsiidae	family	Chamopsiidae	cf.	Haptosphenus		sp.	1691	1691	Ellisdale Site	United States	New Jersey	Monmouth	40.3	-74.3	39.42	-44.01	Cretaceous	Late/Upper Cretaceous		Campanian	Cretaceous 7	Judithian		83.6	72.1	83.6	72.1	Marshalltown
14455	Squamata	Anguidae	family	Anguidae	cf.	Odaxosaurus		sp.	1691	1691	Ellisdale Site	United States	New Jersey	Monmouth	40.3	-74.3	39.42	-44.01	Cretaceous	Late/Upper Cretaceous		Campanian	Cretaceous 7	Judithian		83.6	72.1	83.6	72.1	Marshalltown
14455	Squamata	Anguidae	family	Anguidae	cf.	Machaerosaurus		sp.	14702	1691	Ellisdale Site	United States	New Jersey	Monmouth	40.3	-74.3	39.42	-44.01	Cretaceous	Late/Upper Cretaceous		Campanian	Cretaceous 7	Judithian		83.6	72.1	83.6	72.1	Marshalltown
14455	Squamata	Chamopsiidae	genus	Prototeius	n. gen.	Prototeius	n. sp.	stageri	26916	1691	Ellisdale Site	United States	New Jersey	Monmouth	40.3	-74.3	39.42	-44.01	Cretaceous	Late/Upper Cretaceous		Campanian	Cretaceous 7	Judithian		83.6	72.1	83.6	72.1	Marshalltown
14455	Squamata	Globauridae	family	Globauridae	?	Contogenys		sp.	54671	1691	Ellisdale Site	United States	New Jersey	Monmouth	40.3	-74.3	39.42	-44.01	Cretaceous	Late/Upper Cretaceous		Campanian	Cretaceous 7	Judithian		83.6	72.1	83.6	72.1	Marshalltown
14458	Squamata	Chamopsiidae	genus	Leptochamops		Leptochamops		thrinax	17857	2237	Fales Rocks 1	United States	Wyoming	Natrona	42.8544	-107.278	49.66	-75.82	Cretaceous	Late/Upper Cretaceous		Campanian	Cretaceous 7	Judithian		83.6	72.1	83.6	72.1	Mesaverde
14421	Squamata		genus	Litakis		Litakis		gilmorei	1414	1414	Paul's Locality (UMNH VP 10)	United States	Utah	Iron	37.7	-113	45.95	-84.23	Cretaceous	Late/Upper Cretaceous		Campanian	Cretaceous 7	Early/Lower Campanian		83.6	72.1	83.6	72.1	Wahweap		CedCn
14421	Squamata	Globauridae	genus	Contogenys		Contogenys	cf.	sloani	1414	1414	Paul's Locality (UMNH VP 10)	United States	Utah	Iron	37.7	-113	45.95	-84.23	Cretaceous	Late/Upper Cretaceous		Campanian	Cretaceous 7	Early/Lower Campanian		83.6	72.1	83.6	72.1	Wahweap		CedCn
14421	Squamata	Anguidae	genus	Odaxosaurus		Odaxosaurus	cf.	piger	1414	1414	Paul's Locality (UMNH VP 10)	United States	Utah	Iron	37.7	-113	45.95	-84.23	Cretaceous	Late/Upper Cretaceous		Campanian	Cretaceous 7	Early/Lower Campanian		83.6	72.1	83.6	72.1	Wahweap		CedCn
14421	Squamata	Chamopsiidae	genus	Meniscognathus		Meniscognathus	cf.	altmani	1414	1414	Paul's Locality (UMNH VP 10)	United States	Utah	Iron	37.7	-113	45.95	-84.23	Cretaceous	Late/Upper Cretaceous		Campanian	Cretaceous 7	Early/Lower Campanian		83.6	72.1	83.6	72.1	Wahweap		CedCn
14421	Squamata	Chamopsiidae	genus	Leptochamops		Leptochamops		denticulatus	1414	1414	Paul's Locality (UMNH VP 10)	United States	Utah	Iron	37.7	-113	45.95	-84.23	Cretaceous	Late/Upper Cretaceous		Campanian	Cretaceous 7	Early/Lower Campanian		83.6	72.1	83.6	72.1	Wahweap		CedCn
14421	Squamata	Chamopsiidae	genus	Chamops		Chamops		segnis	1414	1414	Paul's Locality (UMNH VP 10)	United States	Utah	Iron	37.7	-113	45.95	-84.23	Cretaceous	Late/Upper Cretaceous		Campanian	Cretaceous 7	Early/Lower Campanian		83.6	72.1	83.6	72.1	Wahweap		CedCn
14430	Squamata		genus	Parasaniwa		Parasaniwa	cf.	wyomingensis	1414	1414	Websters Flat Locality (UMNH VP 11)	United States	Utah	Iron	37.7	-113	45.95	-84.23	Cretaceous	Late/Upper Cretaceous		Campanian	Cretaceous 7	Early/Lower Campanian		83.6	72.1	83.6	72.1	Wahweap		CedCn
61844	Squamata	Chamopsiidae	genus	Chamops		Chamops		segnis	17973	17858	UMNH VP Loc. 77, Campbell Canyon	United States	Utah		37.6347	-112.119	45.71	-83.29	Cretaceous	Late/Upper Cretaceous		Campanian	Cretaceous 7	Early/Lower Campanian		83.6	72.1	83.6	72.1	Wahweap
61844	Squamata	Globauridae	family	Globauridae		Contogenys		sp.	17973	17858	UMNH VP Loc. 77, Campbell Canyon	United States	Utah		37.6347	-112.119	45.71	-83.29	Cretaceous	Late/Upper Cretaceous		Campanian	Cretaceous 7	Early/Lower Campanian		83.6	72.1	83.6	72.1	Wahweap
48999	Rhynchocephalia		genus	Lamarquesaurus	n. gen.	Lamarquesaurus	n. sp.	cabazai	38034	13069	Cerro Tortuga, Bajo Trapalcó	Argentina	Rio Negro		-39.7839	-66.7047	-42.66	-52.33	Cretaceous	Late/Upper Cretaceous				Late/Upper Campanian	Early/Lower Maastrichtian	83.5	66	83.5	66	Allen	Lower
48999	Squamata	Madtsoiidae	genus	Alamitophis		Alamitophis		elongatus	13069	13069	Cerro Tortuga, Bajo Trapalcó	Argentina	Rio Negro		-39.7839	-66.7047	-42.66	-52.33	Cretaceous	Late/Upper Cretaceous				Late/Upper Campanian	Early/Lower Maastrichtian	83.5	66	83.5	66	Allen	Lower
48999	Squamata		genus	Australophis	n. gen.	Australophis	n. sp.	anilioides	29129	13069	Cerro Tortuga, Bajo Trapalcó	Argentina	Rio Negro		-39.7839	-66.7047	-42.66	-52.33	Cretaceous	Late/Upper Cretaceous				Late/Upper Campanian	Early/Lower Maastrichtian	83.5	66	83.5	66	Allen	Lower
49557	Squamata	Madtsoiidae	genus	Patagoniophis		Patagoniophis		parvus	13269	13269	Bajo de Santa Rosa locality (MACN)	Argentina	Río Negro		-40.0578	-66.8008	-42.88	-52.5	Cretaceous	Late/Upper Cretaceous				Late/Upper Campanian	Early/Lower Maastrichtian	83.5	66	83.5	66	Allen	Lower
49557	Squamata	Madtsoiidae	genus	Alamitophis		Alamitophis		argentinus	13269	13269	Bajo de Santa Rosa locality (MACN)	Argentina	Río Negro		-40.0578	-66.8008	-42.88	-52.5	Cretaceous	Late/Upper Cretaceous				Late/Upper Campanian	Early/Lower Maastrichtian	83.5	66	83.5	66	Allen	Lower
49557	Squamata		genus	Australophis		Australophis		anilioides	29129	13269	Bajo de Santa Rosa locality (MACN)	Argentina	Río Negro		-40.0578	-66.8008	-42.88	-52.5	Cretaceous	Late/Upper Cretaceous				Late/Upper Campanian	Early/Lower Maastrichtian	83.5	66	83.5	66	Allen	Lower
26749	Squamata	Madtsoiidae	genus	Alamitophis		Alamitophis		argentinus	7376	7376	La Colonia	Argentina	Chubut		-42.9167	-67.4667	-45.21	-55.87	Cretaceous	Late/Upper Cretaceous		Maastrichtian	Cretaceous 8	Maastrichtian		72.1	66	72.1	66	La Colonia
51628	Squamata	Iguanidae	genus	Pristiguana	n. gen.	Pristiguana	n. sp.	brasilensis	37240	13739	Price Quarry 1 (Caieira quarry)	Brazil	Minas Gerais		-19.7233	-47.7458	-23.31	-33.4	Cretaceous	Late/Upper Cretaceous		Maastrichtian	Cretaceous 8	Maastrichtian		72.1	66	72.1	66	Marília	Serra da Galga
14558	Squamata	Chamopsiidae	genus	Chamops		Chamops		segnis	37933	39999	Gryde locality	Canada	Saskatchewan		49.3	-108.4	56.27	-80.77	Cretaceous	Late/Upper Cretaceous		Maastrichtian	Cretaceous 8	Lancian		72.1	66	72.1	66	Frenchman		Cypress Hills
14558	Squamata	Chamopsiidae	genus	Leptochamops		Leptochamops		denticulatus	37933	39999	Gryde locality	Canada	Saskatchewan		49.3	-108.4	56.27	-80.77	Cretaceous	Late/Upper Cretaceous		Maastrichtian	Cretaceous 8	Lancian		72.1	66	72.1	66	Frenchman		Cypress Hills
14558	Squamata	Chamopsiidae	genus	Meniscognathus		Meniscognathus		altmani	37933	39999	Gryde locality	Canada	Saskatchewan		49.3	-108.4	56.27	-80.77	Cretaceous	Late/Upper Cretaceous		Maastrichtian	Cretaceous 8	Lancian		72.1	66	72.1	66	Frenchman		Cypress Hills
14558	Squamata	Chamopsiidae	genus	Haptosphenus		Haptosphenus		placodon	37933	39999	Gryde locality	Canada	Saskatchewan		49.3	-108.4	56.27	-80.77	Cretaceous	Late/Upper Cretaceous		Maastrichtian	Cretaceous 8	Lancian		72.1	66	72.1	66	Frenchman		Cypress Hills
14558	Squamata	Chamopsiidae	family	Chamopsiidae		Tripennaculus	informal	n. Sp.	43992	39999	Gryde locality	Canada	Saskatchewan		49.3	-108.4	56.27	-80.77	Cretaceous	Late/Upper Cretaceous		Maastrichtian	Cretaceous 8	Lancian		72.1	66	72.1	66	Frenchman		Cypress Hills
14655	Squamata	Chamopsiidae	genus	Chamops		Chamops		segnis	1535	1535	Wounded Knee (WK)	Canada	Saskatchewan		49.3	-108.4	56.27	-80.77	Cretaceous	Late/Upper Cretaceous		Maastrichtian	Cretaceous 8	Lancian		72.1	66	72.1	66	Frenchman		Cypress Hills
14655	Squamata	Chamopsiidae	genus	Meniscognathus		Meniscognathus		altmani	37933	1535	Wounded Knee (WK)	Canada	Saskatchewan		49.3	-108.4	56.27	-80.77	Cretaceous	Late/Upper Cretaceous		Maastrichtian	Cretaceous 8	Lancian		72.1	66	72.1	66	Frenchman		Cypress Hills
14655	Squamata	Chamopsiidae	genus	Haptosphenus		Haptosphenus		placodon	37933	1535	Wounded Knee (WK)	Canada	Saskatchewan		49.3	-108.4	56.27	-80.77	Cretaceous	Late/Upper Cretaceous		Maastrichtian	Cretaceous 8	Lancian		72.1	66	72.1	66	Frenchman		Cypress Hills
14655	Squamata		genus	Parasaniwa		Parasaniwa		wyomingensis	1535	1535	Wounded Knee (WK)	Canada	Saskatchewan		49.3	-108.4	56.27	-80.77	Cretaceous	Late/Upper Cretaceous		Maastrichtian	Cretaceous 8	Lancian		72.1	66	72.1	66	Frenchman		Cypress Hills
14655	Squamata		genus	Paraderma		Paraderma		bogerti	37933	1535	Wounded Knee (WK)	Canada	Saskatchewan		49.3	-108.4	56.27	-80.77	Cretaceous	Late/Upper Cretaceous		Maastrichtian	Cretaceous 8	Lancian		72.1	66	72.1	66	Frenchman		Cypress Hills
14655	Squamata	Chamopsiidae	genus	Leptochamops		Leptochamops		denticulatus	1535	1535	Wounded Knee (WK)	Canada	Saskatchewan		49.3	-108.4	56.27	-80.77	Cretaceous	Late/Upper Cretaceous		Maastrichtian	Cretaceous 8	Lancian		72.1	66	72.1	66	Frenchman		Cypress Hills
14655	Squamata	Globauridae	family	Globauridae	?	Contogenys		sp.	1535	1535	Wounded Knee (WK)	Canada	Saskatchewan		49.3	-108.4	56.27	-80.77	Cretaceous	Late/Upper Cretaceous		Maastrichtian	Cretaceous 8	Lancian		72.1	66	72.1	66	Frenchman		Cypress Hills
14655	Squamata		unranked clade	Alethinophidia		Coniophis		sp.	1535	1535	Wounded Knee (WK)	Canada	Saskatchewan		49.3	-108.4	56.27	-80.77	Cretaceous	Late/Upper Cretaceous		Maastrichtian	Cretaceous 8	Lancian		72.1	66	72.1	66	Frenchman		Cypress Hills
14655	Squamata	Anguidae	genus	Odaxosaurus		Odaxosaurus		piger	37933	1535	Wounded Knee (WK)	Canada	Saskatchewan		49.3	-108.4	56.27	-80.77	Cretaceous	Late/Upper Cretaceous		Maastrichtian	Cretaceous 8	Lancian		72.1	66	72.1	66	Frenchman		Cypress Hills
135741	Squamata	Chamopsiidae	family	Chamopsiidae		Leptochamops		sp.	43426	43426	TMP NL-1	Canada	Alberta		51.9958	-112.883	59.69	-84.36	Cretaceous	Late/Upper Cretaceous		Maastrichtian	Cretaceous 8	Early/Lower Maastrichtian		72.1	66	72.1	66	Horseshoe Canyon
45675	Squamata		suborder	Lacertilia		Iguanavus		sp.	12049	12049	Wood Mountain, Rocky Creek	Canada	Saskatchewan		49.3667	-106.383	56.07	-77.88	Cretaceous	Late/Upper Cretaceous		Maastrichtian	Cretaceous 8	Maastrichtian		72.1	66	72.1	66	Ravenscrag		Cypress Hills
45675	Squamata	Teiidae	family	Teiidae		Lanceosaurus		hatcheri	14538	12049	Wood Mountain, Rocky Creek	Canada	Saskatchewan		49.3667	-106.383	56.07	-77.88	Cretaceous	Late/Upper Cretaceous		Maastrichtian	Cretaceous 8	Maastrichtian		72.1	66	72.1	66	Ravenscrag		Cypress Hills
14569	Squamata		genus	Parasaniwa	cf.	Parasaniwa		wyomingensis	3006	12299	Henry Farm	Canada	Alberta		52.3284	-113.125	60.05	-84.44	Cretaceous	Late/Upper Cretaceous		Maastrichtian	Cretaceous 8	Lancian		72.1	66	72.1	66	Scollard
14630	Squamata	Chamopsiidae	genus	Chamops		Chamops		segnis	37933	2229	Trochu (KUA-1)	Canada	Alberta		51.8	-113	59.52	-84.62	Cretaceous	Late/Upper Cretaceous		Maastrichtian	Cretaceous 8	Lancian		72.1	66	72.1	66	Scollard		Trochu
14630	Squamata	Chamopsiidae	genus	Haptosphenus		Haptosphenus		placodon	37933	2229	Trochu (KUA-1)	Canada	Alberta		51.8	-113	59.52	-84.62	Cretaceous	Late/Upper Cretaceous		Maastrichtian	Cretaceous 8	Lancian		72.1	66	72.1	66	Scollard		Trochu
14630	Squamata	Chamopsiidae	genus	Stypodontosaurus	n. gen.	Stypodontosaurus	n. sp.	melletes	37933	2229	Trochu (KUA-1)	Canada	Alberta		51.8	-113	59.52	-84.62	Cretaceous	Late/Upper Cretaceous		Maastrichtian	Cretaceous 8	Lancian		72.1	66	72.1	66	Scollard		Trochu
14630	Squamata		genus	Parasaniwa		Parasaniwa		wyomingensis	37933	2229	Trochu (KUA-1)	Canada	Alberta		51.8	-113	59.52	-84.62	Cretaceous	Late/Upper Cretaceous		Maastrichtian	Cretaceous 8	Lancian		72.1	66	72.1	66	Scollard		Trochu
14630	Squamata		genus	Paraderma		Paraderma		bogerti	37933	2229	Trochu (KUA-1)	Canada	Alberta		51.8	-113	59.52	-84.62	Cretaceous	Late/Upper Cretaceous		Maastrichtian	Cretaceous 8	Lancian		72.1	66	72.1	66	Scollard		Trochu
14632	Squamata	Chamopsiidae	genus	Chamops		Chamops		segnis	37933	2229	Trochu (KUA-3)	Canada	Alberta		51.8	-113	59.52	-84.62	Cretaceous	Late/Upper Cretaceous		Maastrichtian	Cretaceous 8	Lancian		72.1	66	72.1	66	Scollard		Trochu
14632	Squamata	Anguidae	genus	Odaxosaurus		Odaxosaurus		piger	37933	2229	Trochu (KUA-3)	Canada	Alberta		51.8	-113	59.52	-84.62	Cretaceous	Late/Upper Cretaceous		Maastrichtian	Cretaceous 8	Lancian		72.1	66	72.1	66	Scollard		Trochu
14632	Squamata		genus	Colpodontosaurus		Colpodontosaurus		cracens	37933	2229	Trochu (KUA-3)	Canada	Alberta		51.8	-113	59.52	-84.62	Cretaceous	Late/Upper Cretaceous		Maastrichtian	Cretaceous 8	Lancian		72.1	66	72.1	66	Scollard		Trochu
114966	Squamata	Polyglyphanodontidae	genus	Tianyusaurus		Tianyusaurus		zhengi	37223	37223	Nankang road cut	China	Jiangxi		25.6636	114.742	25.72	108.8	Cretaceous	Late/Upper Cretaceous		Maastrichtian	Cretaceous 8	Late/Upper Maastrichtian		72.1	66	72.1	66	Nanxiong
114966	Squamata		genus	Chianghsia	n. gen.	Chianghsia	n. sp.	nankangensis	41881	37223	Nankang road cut	China	Jiangxi		25.6636	114.742	25.72	108.8	Cretaceous	Late/Upper Cretaceous		Maastrichtian	Cretaceous 8	Late/Upper Maastrichtian		72.1	66	72.1	66	Nanxiong
27014	Squamata		unranked clade	Alethinophidia	?	Coniophis		sp.	57897	9847	Naskal microvertebrate site	India	Andhra Pradesh	Rangareddi	17.2167	77.8667	-29.28	58.39	Cretaceous	Late/Upper Cretaceous		Maastrichtian	Cretaceous 8	Maastrichtian		72.1	66	72.1	66	Intertrappean Beds
26370	Squamata	Madtsoiidae	genus	Madtsoia		Madtsoia	n. sp.	pisdurensis	36363	19594	Pisdura Hill (claystone)	India	Maharashtra	Chanda	20.3508	79.0519	-26.94	61.07	Cretaceous	Late/Upper Cretaceous		Maastrichtian	Cretaceous 8	Maastrichtian		72.1	66	72.1	66	Lameta
61499	Squamata	Madtsoiidae	genus	Sanajeh	n. gen.	Sanajeh	n. sp.	indicus	32198	17871	Dholi Dungri	India	Gujarat	Panchmahals	23.1333	73.3833	-22.1	57.26	Cretaceous	Late/Upper Cretaceous		Maastrichtian	Cretaceous 8	Maastrichtian		72.1	66	72.1	66	Lameta
25074	Squamata	Madtsoiidae	genus	Madtsoia		Madtsoia		madagascariensis	32931	7030	MAD93-18 (SUNY)	Madagascar	Mahajanga		-15.9	46.5833	-30.06	38.35	Cretaceous	Late/Upper Cretaceous		Maastrichtian	Cretaceous 8	Maastrichtian		72.1	66	72.1	66	Maevarano	Anembalemba
32366	Squamata	Cordylidae	genus	Konkasaurus	n. gen.	Konkasaurus	n. sp.	mahalana	10609	8731	MAD93-33 (SUNY)	Madagascar	Mahajanga		-15.9078	46.5822	-30.07	38.35	Cretaceous	Late/Upper Cretaceous		Maastrichtian	Cretaceous 8	Maastrichtian		72.1	66	72.1	66	Maevarano	Anembalemba
32366	Squamata	Madtsoiidae	genus	Madtsoia		Madtsoia		madagascariensis	32931	8731	MAD93-33 (SUNY)	Madagascar	Mahajanga		-15.9078	46.5822	-30.07	38.35	Cretaceous	Late/Upper Cretaceous		Maastrichtian	Cretaceous 8	Maastrichtian		72.1	66	72.1	66	Maevarano	Anembalemba
39265	Squamata	Madtsoiidae	genus	Madtsoia		Madtsoia		madagascariensis	32931	10611	MAD96-01 (SUNY)	Madagascar	Mahajanga		-15.9086	46.5825	-30.07	38.35	Cretaceous	Late/Upper Cretaceous		Maastrichtian	Cretaceous 8	Maastrichtian		72.1	66	72.1	66	Maevarano	Anembalemba
39266	Squamata	Madtsoiidae	genus	Menarana		Menarana		nosymena	32931	10611	MAD93-35 (SUNY)	Madagascar	Mahajanga		-15.9028	46.5786	-30.06	38.34	Cretaceous	Late/Upper Cretaceous		Maastrichtian	Cretaceous 8	Maastrichtian		72.1	66	72.1	66	Maevarano	Anembalemba
39266	Squamata	Madtsoiidae	genus	Adinophis		Adinophis		fisaka	54399	10611	MAD93-35 (SUNY)	Madagascar	Mahajanga		-15.9028	46.5786	-30.06	38.34	Cretaceous	Late/Upper Cretaceous		Maastrichtian	Cretaceous 8	Maastrichtian		72.1	66	72.1	66	Maevarano	Anembalemba
48539	Squamata	Madtsoiidae	genus	Madtsoia		Madtsoia	n. sp.	madagascariensis	12935	12935	Gite du Guide, north of Berivotra	Madagascar	Mahajanga		-15.7907	46.5235	-29.95	38.28	Cretaceous	Late/Upper Cretaceous		Maastrichtian	Cretaceous 8	Maastrichtian		72.1	66	72.1	66	Maevarano
48540	Squamata	Madtsoiidae	genus	Madtsoia		Madtsoia		madagascariensis	12935	12935	South of Berivotra	Madagascar			-15.9	46.5833	-30.06	38.35	Cretaceous	Late/Upper Cretaceous		Maastrichtian	Cretaceous 8	Maastrichtian		72.1	66	72.1	66	Maevarano
48541	Squamata	Madtsoiidae	genus	Madtsoia		Madtsoia		madagascariensis	12935	12935	La route Majunga-Ambalabe	Madagascar	Mahajanga		-15.7333	46.6	-29.9	38.36	Cretaceous	Late/Upper Cretaceous		Maastrichtian	Cretaceous 8	Maastrichtian		72.1	66	72.1	66	Maevarano
55268	Squamata	Madtsoiidae	genus	Madtsoia		Madtsoia		madagascariensis	32931	14771	MAD93-01 (SUNY)	Madagascar	Mahajanga		-15.9078	46.5822	-30.07	38.35	Cretaceous	Late/Upper Cretaceous		Maastrichtian	Cretaceous 8	Maastrichtian		72.1	66	72.1	66	Maevarano	Anembalemba
55269	Squamata	Madtsoiidae	genus	Madtsoia		Madtsoia		madagascariensis	32931	14771	MAD93-34 (SUNY)	Madagascar	Mahajanga		-15.9078	46.5822	-30.07	38.35	Cretaceous	Late/Upper Cretaceous		Maastrichtian	Cretaceous 8	Maastrichtian		72.1	66	72.1	66	Maevarano	Anembalemba
55270	Squamata	Madtsoiidae	genus	Adinophis	n. gen.	Adinophis	n. sp.	fisaka	54399	14771	MAD93-73 (SUNY)	Madagascar	Mahajanga		-15.9008	46.6028	-30.06	38.37	Cretaceous	Late/Upper Cretaceous		Maastrichtian	Cretaceous 8	Maastrichtian		72.1	66	72.1	66	Maevarano	Anembalemba
70075	Squamata	Madtsoiidae	genus	Madtsoia		Madtsoia		madagascariensis	23528	23528	Berivotra microsite (MNHN)	Madagascar	Mahajanga		-15.9078	46.5822	-30.07	38.35	Cretaceous	Late/Upper Cretaceous		Maastrichtian	Cretaceous 8	Maastrichtian		72.1	66	72.1	66	Maevarano
78931	Squamata	Madtsoiidae	genus	Madtsoia		Madtsoia		madagascariensis	32931	26523	MAD93-25 (SUNY)	Madagascar	Mahajanga		-15.905	46.5822	-30.07	38.35	Cretaceous	Late/Upper Cretaceous		Maastrichtian	Cretaceous 8	Maastrichtian		72.1	66	72.1	66	Maevarano	Anembalemba
84844	Squamata	Madtsoiidae	genus	Madtsoia		Madtsoia		madagascariensis	32931	24665	MAD95-14 (SUNY)	Madagascar	Mahajanga		-15.9	46.5833	-30.06	38.35	Cretaceous	Late/Upper Cretaceous		Maastrichtian	Cretaceous 8	Maastrichtian		72.1	66	72.1	66	Maevarano	Anembalemba
91207	Squamata	Madtsoiidae	genus	Madtsoia		Madtsoia		madagascariensis	32931	32931	MAD96-04 (SUNY)	Madagascar	Mahajanga		-15.9	46.5833	-30.06	38.35	Cretaceous	Late/Upper Cretaceous		Maastrichtian	Cretaceous 8	Maastrichtian		72.1	66	72.1	66	Maevarano	Anembalemba
96692	Squamata	Madtsoiidae	genus	Menarana	n. gen.	Menarana	n. sp.	nosymena	32931	32931	MAD93-14 (SUNY)	Madagascar	Mahajanga		-15.9	46.5833	-30.06	38.35	Cretaceous	Late/Upper Cretaceous		Maastrichtian	Cretaceous 8	Maastrichtian		72.1	66	72.1	66	Maevarano	Anembalemba
96693	Squamata	Madtsoiidae	genus	Madtsoia		Madtsoia		madagascariensis	32931	32931	MAD93-16 (SUNY)	Madagascar	Mahajanga		-15.9	46.5833	-30.06	38.35	Cretaceous	Late/Upper Cretaceous		Maastrichtian	Cretaceous 8	Maastrichtian		72.1	66	72.1	66	Maevarano	Anembalemba
96693	Squamata	Madtsoiidae	genus	Menarana		Menarana		nosymena	32931	32931	MAD93-16 (SUNY)	Madagascar	Mahajanga		-15.9	46.5833	-30.06	38.35	Cretaceous	Late/Upper Cretaceous		Maastrichtian	Cretaceous 8	Maastrichtian		72.1	66	72.1	66	Maevarano	Anembalemba
96694	Squamata	Madtsoiidae	genus	Menarana		Menarana		nosymena	32931	32931	MAD05-14 (SUNY)	Madagascar	Mahajanga		-15.9078	46.5822	-30.07	38.35	Cretaceous	Late/Upper Cretaceous		Maastrichtian	Cretaceous 8	Maastrichtian		72.1	66	72.1	66	Maevarano	Anembalemba
118210	Squamata	Madtsoiidae	genus	Madtsoia		Madtsoia		madagascariensis	32931	38067	MAD03-23	Madagascar	Mahajanga		-15.9833	46.05	-30.15	37.75	Cretaceous	Late/Upper Cretaceous		Maastrichtian	Cretaceous 8	Maastrichtian		72.1	66	72.1	66	Maevarano	Anembalemba
67818	Squamata	Slavoiidae	family	Slavoiidae	?	Slavoia		sp.	37254	19377	Valioara-Budurone (VB)	Romania	Hunedoara		45.6167	22.7833	32.73	20.98	Cretaceous	Late/Upper Cretaceous		Maastrichtian	Cretaceous 8	Late/Upper Maastrichtian		72.1	66	72.1	66	Densus-Ciula	Middle
13334	Squamata	Madtsoiidae	genus	Nidophis	n. gen.	Nidophis	n. sp.	insularis	48072	5971	Tustea nesting site	Romania	Hunedoara		45.6036	22.8451	32.48	21.13	Cretaceous	Late/Upper Cretaceous		Maastrichtian	Cretaceous 8	Maastrichtian		72.1	66	72.1	66	Densus-Ciula
48445	Squamata	Polyglyphanodontidae	genus	Bicuspidon		Bicuspidon	n. sp.	hatzegiensis	12941	12941	Pui Islaz	Romania	Hunedoara		45.4936	23.9219	37.69	19.89	Cretaceous	Late/Upper Cretaceous		Maastrichtian	Cretaceous 8	Maastrichtian		72.1	66	72.1	66	Sânpetru
48445	Squamata	Paramacellodidae	genus	Becklesius		Becklesius	n. sp.	nopcsai	12941	12941	Pui Islaz	Romania	Hunedoara		45.4936	23.9219	37.69	19.89	Cretaceous	Late/Upper Cretaceous		Maastrichtian	Cretaceous 8	Maastrichtian		72.1	66	72.1	66	Sânpetru
48445	Squamata	Paramacellodidae	genus	Becklesius		Becklesius	cf.	hoffstetteri	12941	12941	Pui Islaz	Romania	Hunedoara		45.4936	23.9219	37.69	19.89	Cretaceous	Late/Upper Cretaceous		Maastrichtian	Cretaceous 8	Maastrichtian		72.1	66	72.1	66	Sânpetru
48445	Squamata	Teiidae	genus	Barbatteius	n. gen.	Barbatteius	n. sp.	vremiri	55179	12941	Pui Islaz	Romania	Hunedoara		45.4936	23.9219	37.69	19.89	Cretaceous	Late/Upper Cretaceous		Maastrichtian	Cretaceous 8	Maastrichtian		72.1	66	72.1	66	Sânpetru
14540	Squamata	Chamopsiidae	genus	Leptochamops		Leptochamops		denticulatus	2236	1419	Ferris Formation (UW V-92010)	United States	Wyoming	Carbon	41.9399	-106.876	48.9	-82.43	Cretaceous	Late/Upper Cretaceous		Maastrichtian	Cretaceous 8	Lancian		72.1	66	72.1	66	Ferris		Ferris
14543	Squamata	Anguidae	genus	Odaxosaurus		Odaxosaurus		piger	2236	1419	Ferris Formation (UW V-92046)	United States	Wyoming	Carbon	41.9381	-106.853	48.89	-82.4	Cretaceous	Late/Upper Cretaceous		Maastrichtian	Cretaceous 8	Lancian		72.1	66	72.1	66	Ferris		Ferris
70343	Squamata	Chamopsiidae	genus	Leptochamops		Leptochamops		denticulatus	2236	2236	Ferris Formation (UW V-93012)	United States	Wyoming	Carbon	41.8	-107	48.79	-82.62	Cretaceous	Late/Upper Cretaceous		Maastrichtian	Cretaceous 8	Lancian		72.1	66	72.1	66	Ferris		Ferris
14508	Squamata	Chamopsiidae	genus	Peneteius		Peneteius		aquilonius	13103	960	Baldy Butte SW-Blazing Saddle	United States	Montana	Garfield	47.55	-107.133	54.35	-80.26	Cretaceous	Late/Upper Cretaceous		Maastrichtian	Cretaceous 8	Lancian		72.1	66	72.1	66	Hell Creek		Baldy
14508	Squamata	Anguidae	genus	Odaxosaurus		Odaxosaurus		piger	13103	960	Baldy Butte SW-Blazing Saddle	United States	Montana	Garfield	47.55	-107.133	54.35	-80.26	Cretaceous	Late/Upper Cretaceous		Maastrichtian	Cretaceous 8	Lancian		72.1	66	72.1	66	Hell Creek		Baldy
14508	Squamata	Xenosauridae	family	Xenosauridae		Exostinus		sp.	13103	960	Baldy Butte SW-Blazing Saddle	United States	Montana	Garfield	47.55	-107.133	54.35	-80.26	Cretaceous	Late/Upper Cretaceous		Maastrichtian	Cretaceous 8	Lancian		72.1	66	72.1	66	Hell Creek		Baldy
14508	Squamata	Chamopsiidae	genus	Leptochamops		Leptochamops		denticulatus	13103	960	Baldy Butte SW-Blazing Saddle	United States	Montana	Garfield	47.55	-107.133	54.35	-80.26	Cretaceous	Late/Upper Cretaceous		Maastrichtian	Cretaceous 8	Lancian		72.1	66	72.1	66	Hell Creek		Baldy
14508	Squamata	Chamopsiidae	genus	Chamops		Chamops		segnis	13103	960	Baldy Butte SW-Blazing Saddle	United States	Montana	Garfield	47.55	-107.133	54.35	-80.26	Cretaceous	Late/Upper Cretaceous		Maastrichtian	Cretaceous 8	Lancian		72.1	66	72.1	66	Hell Creek		Baldy
14508	Squamata		genus	Obamadon	n. gen.	Obamadon	n. sp.	gracilis	43992	960	Baldy Butte SW-Blazing Saddle	United States	Montana	Garfield	47.55	-107.133	54.35	-80.26	Cretaceous	Late/Upper Cretaceous		Maastrichtian	Cretaceous 8	Lancian		72.1	66	72.1	66	Hell Creek		Baldy
14534	Squamata	Anguidae	genus	Odaxosaurus		Odaxosaurus		piger	13103	960	Engdahl Anthills 2	United States	Montana	Garfield	47.5667	-107.1	54.36	-80.21	Cretaceous	Late/Upper Cretaceous		Maastrichtian	Cretaceous 8	Lancian		72.1	66	72.1	66	Hell Creek
14534	Squamata	Chamopsiidae	genus	Chamops		Chamops		segnis	13103	960	Engdahl Anthills 2	United States	Montana	Garfield	47.5667	-107.1	54.36	-80.21	Cretaceous	Late/Upper Cretaceous		Maastrichtian	Cretaceous 8	Lancian		72.1	66	72.1	66	Hell Creek
14535	Squamata	Anguidae	genus	Odaxosaurus		Odaxosaurus		piger	13103	960	Engdahl Anthills 3	United States	Montana	Garfield	47.55	-107.1	54.34	-80.22	Cretaceous	Late/Upper Cretaceous		Maastrichtian	Cretaceous 8	Lancian		72.1	66	72.1	66	Hell Creek
14535	Squamata		genus	Paraderma		Paraderma		bogerti	13103	960	Engdahl Anthills 3	United States	Montana	Garfield	47.55	-107.1	54.34	-80.22	Cretaceous	Late/Upper Cretaceous		Maastrichtian	Cretaceous 8	Lancian		72.1	66	72.1	66	Hell Creek
14535	Squamata	Xenosauridae	genus	Exostinus		Exostinus		lancensis	13103	960	Engdahl Anthills 3	United States	Montana	Garfield	47.55	-107.1	54.34	-80.22	Cretaceous	Late/Upper Cretaceous		Maastrichtian	Cretaceous 8	Lancian		72.1	66	72.1	66	Hell Creek
14535	Squamata		genus	Parasaniwa		Parasaniwa		wyomingensis	13103	960	Engdahl Anthills 3	United States	Montana	Garfield	47.55	-107.1	54.34	-80.22	Cretaceous	Late/Upper Cretaceous		Maastrichtian	Cretaceous 8	Lancian		72.1	66	72.1	66	Hell Creek
14549	Squamata	Chamopsiidae	genus	Peneteius		Peneteius		aquilonius	6832	960	Flat Creek 5	United States	Montana	Garfield	47.5167	-106.4	54.17	-79.46	Cretaceous	Late/Upper Cretaceous		Maastrichtian	Cretaceous 8	Lancian		72.1	66	72.1	66	Hell Creek		FlatC
14549	Squamata	Chamopsiidae	genus	Chamops		Chamops		segnis	13103	960	Flat Creek 5	United States	Montana	Garfield	47.5167	-106.4	54.17	-79.46	Cretaceous	Late/Upper Cretaceous		Maastrichtian	Cretaceous 8	Lancian		72.1	66	72.1	66	Hell Creek		FlatC
14549	Squamata	Globauridae	genus	Contogenys		Contogenys		sloani	13103	960	Flat Creek 5	United States	Montana	Garfield	47.5167	-106.4	54.17	-79.46	Cretaceous	Late/Upper Cretaceous		Maastrichtian	Cretaceous 8	Lancian		72.1	66	72.1	66	Hell Creek		FlatC
14549	Squamata	Xenosauridae	family	Xenosauridae		Exostinus		sp.	13103	960	Flat Creek 5	United States	Montana	Garfield	47.5167	-106.4	54.17	-79.46	Cretaceous	Late/Upper Cretaceous		Maastrichtian	Cretaceous 8	Lancian		72.1	66	72.1	66	Hell Creek		FlatC
14549	Squamata	Xenosauridae	genus	Exostinus		Exostinus		lancensis	13103	960	Flat Creek 5	United States	Montana	Garfield	47.5167	-106.4	54.17	-79.46	Cretaceous	Late/Upper Cretaceous		Maastrichtian	Cretaceous 8	Lancian		72.1	66	72.1	66	Hell Creek		FlatC
14549	Squamata	Chamopsiidae	genus	Haptosphenus		Haptosphenus		placodon	13103	960	Flat Creek 5	United States	Montana	Garfield	47.5167	-106.4	54.17	-79.46	Cretaceous	Late/Upper Cretaceous		Maastrichtian	Cretaceous 8	Lancian		72.1	66	72.1	66	Hell Creek		FlatC
14549	Squamata	Chamopsiidae	genus	Leptochamops		Leptochamops		denticulatus	13103	960	Flat Creek 5	United States	Montana	Garfield	47.5167	-106.4	54.17	-79.46	Cretaceous	Late/Upper Cretaceous		Maastrichtian	Cretaceous 8	Lancian		72.1	66	72.1	66	Hell Creek		FlatC
14549	Squamata	Anguidae	genus	Odaxosaurus		Odaxosaurus		piger	13103	960	Flat Creek 5	United States	Montana	Garfield	47.5167	-106.4	54.17	-79.46	Cretaceous	Late/Upper Cretaceous		Maastrichtian	Cretaceous 8	Lancian		72.1	66	72.1	66	Hell Creek		FlatC
14560	Squamata	Xenosauridae	family	Xenosauridae		Exostinus		sp.	13103	960	Haley	United States	Montana	Garfield	47.55	-107.25	54.37	-80.39	Cretaceous	Late/Upper Cretaceous		Maastrichtian	Cretaceous 8	Lancian		72.1	66	72.1	66	Hell Creek
14568	Squamata	Chamopsiidae	genus	Haptosphenus		Haptosphenus		placodon	13103	960	Hauso 1	United States	Montana	Garfield	47.5167	-107.183	54.32	-80.33	Cretaceous	Late/Upper Cretaceous		Maastrichtian	Cretaceous 8	Lancian		72.1	66	72.1	66	Hell Creek
14568	Squamata	Chamopsiidae	genus	Leptochamops		Leptochamops		denticulatus	13103	960	Hauso 1	United States	Montana	Garfield	47.5167	-107.183	54.32	-80.33	Cretaceous	Late/Upper Cretaceous		Maastrichtian	Cretaceous 8	Lancian		72.1	66	72.1	66	Hell Creek
14568	Squamata		genus	Parasaniwa		Parasaniwa		wyomingensis	13103	960	Hauso 1	United States	Montana	Garfield	47.5167	-107.183	54.32	-80.33	Cretaceous	Late/Upper Cretaceous		Maastrichtian	Cretaceous 8	Lancian		72.1	66	72.1	66	Hell Creek
14568	Squamata	Globauridae	genus	Contogenys		Contogenys		sloani	13103	960	Hauso 1	United States	Montana	Garfield	47.5167	-107.183	54.32	-80.33	Cretaceous	Late/Upper Cretaceous		Maastrichtian	Cretaceous 8	Lancian		72.1	66	72.1	66	Hell Creek
14568	Squamata		genus	Palaeosaniwa		Palaeosaniwa		canadensis	13103	960	Hauso 1	United States	Montana	Garfield	47.5167	-107.183	54.32	-80.33	Cretaceous	Late/Upper Cretaceous		Maastrichtian	Cretaceous 8	Lancian		72.1	66	72.1	66	Hell Creek
14574	Squamata	Chamopsiidae	genus	Leptochamops		Leptochamops		denticulatus	13103	960	Jordan Coulee	United States	Montana	Garfield	47.5333	-106.917	54.29	-80.02	Cretaceous	Late/Upper Cretaceous		Maastrichtian	Cretaceous 8	Lancian		72.1	66	72.1	66	Hell Creek
14582	Squamata		genus	Parasaniwa		Parasaniwa		wyomingensis	13103	960	Lead Slug Hill 1	United States	Montana	Garfield	47.667	-106.917	54.42	-79.96	Cretaceous	Late/Upper Cretaceous		Maastrichtian	Cretaceous 8	Lancian		72.1	66	72.1	66	Hell Creek
14639	Squamata		genus	Parasaniwa		Parasaniwa		wyomingensis	13103	960	Trumbo's Anthill	United States	Montana	Garfield	47.5167	-107.5	54.39	-80.68	Cretaceous	Late/Upper Cretaceous		Maastrichtian	Cretaceous 8	Lancian		72.1	66	72.1	66	Hell Creek
14639	Squamata	Anguidae	genus	Odaxosaurus		Odaxosaurus		piger	13103	960	Trumbo's Anthill	United States	Montana	Garfield	47.5167	-107.5	54.39	-80.68	Cretaceous	Late/Upper Cretaceous		Maastrichtian	Cretaceous 8	Lancian		72.1	66	72.1	66	Hell Creek
14654	Squamata	Chamopsiidae	genus	Leptochamops		Leptochamops		denticulatus	13103	960	Windy Hill	United States	Montana	Garfield	47.6	-106.267	54.23	-79.27	Cretaceous	Late/Upper Cretaceous		Maastrichtian	Cretaceous 8	Lancian		72.1	66	72.1	66	Hell Creek
137565	Squamata		genus	Cerberophis	n. gen.	Cerberophis	n. sp.	robustus	43992	43992	Scrap Hill, UCMP loc. V.80096 (V-80096, V80096)	United States	Montana	Garfield County	47.2661	-107.126	54.07	-80.39	Cretaceous	Late/Upper Cretaceous		Maastrichtian	Cretaceous 8	Lancian		72.1	66	72.1	66	Hell Creek
137715	Squamata		genus	Palaeosaniwa		Palaeosaniwa		canadensis	42536	42536	Luten's Bonebed UCMP loc. V86075 (=V-86075)	United States	North Dakota	Slope County	46.4131	-103.502	52.54	-76.82	Cretaceous	Late/Upper Cretaceous		Maastrichtian	Cretaceous 8	Lancian		72.1	66	72.1	66	Hell Creek
13142	Squamata	Chamopsiidae	genus	Peneteius		Peneteius		aquilonius	4381	4377	Bug Creek Anthills	United States	Montana	McCone County	47.8	-106.1	54.52	-78.4	Cretaceous	Late/Upper Cretaceous		Maastrichtian	Cretaceous 8	Maastrichtian		72.1	66	72.1	66	Hell Creek
13142	Squamata	Chamopsiidae	genus	Chamops		Chamops		segnis	4381	4377	Bug Creek Anthills	United States	Montana	McCone County	47.8	-106.1	54.52	-78.4	Cretaceous	Late/Upper Cretaceous		Maastrichtian	Cretaceous 8	Maastrichtian		72.1	66	72.1	66	Hell Creek
13142	Squamata	Chamopsiidae	genus	Leptochamops		Leptochamops		denticulatus	4381	4377	Bug Creek Anthills	United States	Montana	McCone County	47.8	-106.1	54.52	-78.4	Cretaceous	Late/Upper Cretaceous		Maastrichtian	Cretaceous 8	Maastrichtian		72.1	66	72.1	66	Hell Creek
13142	Squamata	Chamopsiidae	genus	Haptosphenus		Haptosphenus		placodon	4381	4377	Bug Creek Anthills	United States	Montana	McCone County	47.8	-106.1	54.52	-78.4	Cretaceous	Late/Upper Cretaceous		Maastrichtian	Cretaceous 8	Maastrichtian		72.1	66	72.1	66	Hell Creek
13142	Squamata	Globauridae	genus	Contogenys	n. gen.	Contogenys	n. sp.	sloani	12167	4377	Bug Creek Anthills	United States	Montana	McCone County	47.8	-106.1	54.52	-78.4	Cretaceous	Late/Upper Cretaceous		Maastrichtian	Cretaceous 8	Maastrichtian		72.1	66	72.1	66	Hell Creek
13142	Squamata	Xenosauridae	genus	Exostinus		Exostinus		lancensis	4381	4377	Bug Creek Anthills	United States	Montana	McCone County	47.8	-106.1	54.52	-78.4	Cretaceous	Late/Upper Cretaceous		Maastrichtian	Cretaceous 8	Maastrichtian		72.1	66	72.1	66	Hell Creek
13142	Squamata	Anguidae	genus	Odaxosaurus		Odaxosaurus		piger	4381	4377	Bug Creek Anthills	United States	Montana	McCone County	47.8	-106.1	54.52	-78.4	Cretaceous	Late/Upper Cretaceous		Maastrichtian	Cretaceous 8	Maastrichtian		72.1	66	72.1	66	Hell Creek
13142	Squamata		genus	Parasaniwa		Parasaniwa		wyomingensis	4381	4377	Bug Creek Anthills	United States	Montana	McCone County	47.8	-106.1	54.52	-78.4	Cretaceous	Late/Upper Cretaceous		Maastrichtian	Cretaceous 8	Maastrichtian		72.1	66	72.1	66	Hell Creek
13142	Squamata		genus	Paraderma		Paraderma		bogerti	4381	4377	Bug Creek Anthills	United States	Montana	McCone County	47.8	-106.1	54.52	-78.4	Cretaceous	Late/Upper Cretaceous		Maastrichtian	Cretaceous 8	Maastrichtian		72.1	66	72.1	66	Hell Creek
13142	Squamata		genus	Colpodontosaurus		Colpodontosaurus		cracens	4381	4377	Bug Creek Anthills	United States	Montana	McCone County	47.8	-106.1	54.52	-78.4	Cretaceous	Late/Upper Cretaceous		Maastrichtian	Cretaceous 8	Maastrichtian		72.1	66	72.1	66	Hell Creek
13142	Squamata		genus	Coniophis		Coniophis		precedens	4381	4377	Bug Creek Anthills	United States	Montana	McCone County	47.8	-106.1	54.52	-78.4	Cretaceous	Late/Upper Cretaceous		Maastrichtian	Cretaceous 8	Maastrichtian		72.1	66	72.1	66	Hell Creek
13142	Squamata	Chamopsiidae	genus	Meniscognathus		Meniscognathus		altmani	37933	4377	Bug Creek Anthills	United States	Montana	McCone County	47.8	-106.1	54.52	-78.4	Cretaceous	Late/Upper Cretaceous		Maastrichtian	Cretaceous 8	Maastrichtian		72.1	66	72.1	66	Hell Creek
14505	Squamata	Chamopsiidae	genus	Chamops		Chamops		segnis	13103	3880	Altman Blowout	United States	Wyoming	Niobrara	43.1833	-104.533	49.65	-79.37	Cretaceous	Late/Upper Cretaceous		Maastrichtian	Cretaceous 8	Lancian		72.1	66	72.1	66	Lance
14505	Squamata	Chamopsiidae	genus	Meniscognathus		Meniscognathus		altmani	13103	3880	Altman Blowout	United States	Wyoming	Niobrara	43.1833	-104.533	49.65	-79.37	Cretaceous	Late/Upper Cretaceous		Maastrichtian	Cretaceous 8	Lancian		72.1	66	72.1	66	Lance
14505	Squamata	Anguidae	genus	Odaxosaurus		Odaxosaurus		piger	13103	3880	Altman Blowout	United States	Wyoming	Niobrara	43.1833	-104.533	49.65	-79.37	Cretaceous	Late/Upper Cretaceous		Maastrichtian	Cretaceous 8	Lancian		72.1	66	72.1	66	Lance
14514	Squamata	Chamopsiidae	genus	Chamops		Chamops		segnis	1129	1129	Robber's Roost (UW V-79032)	United States	Wyoming	Sweetwater	41.5683	-108.668	48.87	-84.54	Cretaceous	Late/Upper Cretaceous		Maastrichtian	Cretaceous 8	Lancian		72.1	66	72.1	66	Lance
14514	Squamata	Chamopsiidae	family	Chamopsiidae	cf.	Meniscognathus		sp.	1129	1129	Robber's Roost (UW V-79032)	United States	Wyoming	Sweetwater	41.5683	-108.668	48.87	-84.54	Cretaceous	Late/Upper Cretaceous		Maastrichtian	Cretaceous 8	Lancian		72.1	66	72.1	66	Lance
14514	Squamata		unranked clade	Monstersauria		Paraderma		sp.	1129	1129	Robber's Roost (UW V-79032)	United States	Wyoming	Sweetwater	41.5683	-108.668	48.87	-84.54	Cretaceous	Late/Upper Cretaceous		Maastrichtian	Cretaceous 8	Lancian		72.1	66	72.1	66	Lance
14514	Squamata	Chamopsiidae	genus	Leptochamops		Leptochamops		denticulatus	1129	1129	Robber's Roost (UW V-79032)	United States	Wyoming	Sweetwater	41.5683	-108.668	48.87	-84.54	Cretaceous	Late/Upper Cretaceous		Maastrichtian	Cretaceous 8	Lancian		72.1	66	72.1	66	Lance
14514	Squamata	Globauridae	family	Globauridae	cf.	Contogenys		sp.	1129	1129	Robber's Roost (UW V-79032)	United States	Wyoming	Sweetwater	41.5683	-108.668	48.87	-84.54	Cretaceous	Late/Upper Cretaceous		Maastrichtian	Cretaceous 8	Lancian		72.1	66	72.1	66	Lance
14514	Squamata	Xenosauridae	genus	Exostinus		Exostinus		lancensis	1129	1129	Robber's Roost (UW V-79032)	United States	Wyoming	Sweetwater	41.5683	-108.668	48.87	-84.54	Cretaceous	Late/Upper Cretaceous		Maastrichtian	Cretaceous 8	Lancian		72.1	66	72.1	66	Lance
14514	Squamata	Anguidae	subfamily	Gerrhonotinae	cf.	Gerrhonotus		sp.	1129	1129	Robber's Roost (UW V-79032)	United States	Wyoming	Sweetwater	41.5683	-108.668	48.87	-84.54	Cretaceous	Late/Upper Cretaceous		Maastrichtian	Cretaceous 8	Lancian		72.1	66	72.1	66	Lance
14514	Squamata	Anguidae	genus	Odaxosaurus		Odaxosaurus		piger	1129	1129	Robber's Roost (UW V-79032)	United States	Wyoming	Sweetwater	41.5683	-108.668	48.87	-84.54	Cretaceous	Late/Upper Cretaceous		Maastrichtian	Cretaceous 8	Lancian		72.1	66	72.1	66	Lance
14514	Squamata		genus	Lamiasaura	n. gen.	Lamiasaura	n. sp.	ferox	43992	1129	Robber's Roost (UW V-79032)	United States	Wyoming	Sweetwater	41.5683	-108.668	48.87	-84.54	Cretaceous	Late/Upper Cretaceous		Maastrichtian	Cretaceous 8	Lancian		72.1	66	72.1	66	Lance
14519	Squamata		genus	Coniophis		Coniophis		precedens	42713	1239	Bushy Tailed Blowout	United States	Wyoming	Niobrara	43.15	-104.567	49.62	-79.42	Cretaceous	Late/Upper Cretaceous		Maastrichtian	Cretaceous 8	Lancian		72.1	66	72.1	66	Lance
14519	Squamata	Chamopsiidae	genus	Chamops		Chamops		segnis	803	1239	Bushy Tailed Blowout	United States	Wyoming	Niobrara	43.15	-104.567	49.62	-79.42	Cretaceous	Late/Upper Cretaceous		Maastrichtian	Cretaceous 8	Lancian		72.1	66	72.1	66	Lance
14519	Squamata	Xenosauridae	genus	Exostinus		Exostinus		lancensis	803	1239	Bushy Tailed Blowout	United States	Wyoming	Niobrara	43.15	-104.567	49.62	-79.42	Cretaceous	Late/Upper Cretaceous		Maastrichtian	Cretaceous 8	Lancian		72.1	66	72.1	66	Lance
14519	Squamata	Chamopsiidae	genus	Haptosphenus		Haptosphenus		placodon	803	1239	Bushy Tailed Blowout	United States	Wyoming	Niobrara	43.15	-104.567	49.62	-79.42	Cretaceous	Late/Upper Cretaceous		Maastrichtian	Cretaceous 8	Lancian		72.1	66	72.1	66	Lance
14519	Squamata	Chamopsiidae	genus	Leptochamops		Leptochamops		denticulatus	803	1239	Bushy Tailed Blowout	United States	Wyoming	Niobrara	43.15	-104.567	49.62	-79.42	Cretaceous	Late/Upper Cretaceous		Maastrichtian	Cretaceous 8	Lancian		72.1	66	72.1	66	Lance
14519	Squamata		genus	Litakis		Litakis		gilmorei	803	1239	Bushy Tailed Blowout	United States	Wyoming	Niobrara	43.15	-104.567	49.62	-79.42	Cretaceous	Late/Upper Cretaceous		Maastrichtian	Cretaceous 8	Lancian		72.1	66	72.1	66	Lance
14519	Squamata	Chamopsiidae	genus	Meniscognathus		Meniscognathus		altmani	803	1239	Bushy Tailed Blowout	United States	Wyoming	Niobrara	43.15	-104.567	49.62	-79.42	Cretaceous	Late/Upper Cretaceous		Maastrichtian	Cretaceous 8	Lancian		72.1	66	72.1	66	Lance
14519	Squamata	Anguidae	genus	Odaxosaurus		Odaxosaurus		piger	803	1239	Bushy Tailed Blowout	United States	Wyoming	Niobrara	43.15	-104.567	49.62	-79.42	Cretaceous	Late/Upper Cretaceous		Maastrichtian	Cretaceous 8	Lancian		72.1	66	72.1	66	Lance
14519	Squamata		genus	Paraderma		Paraderma		bogerti	803	1239	Bushy Tailed Blowout	United States	Wyoming	Niobrara	43.15	-104.567	49.62	-79.42	Cretaceous	Late/Upper Cretaceous		Maastrichtian	Cretaceous 8	Lancian		72.1	66	72.1	66	Lance
14519	Squamata		genus	Parasaniwa		Parasaniwa		wyomingensis	803	1239	Bushy Tailed Blowout	United States	Wyoming	Niobrara	43.15	-104.567	49.62	-79.42	Cretaceous	Late/Upper Cretaceous		Maastrichtian	Cretaceous 8	Lancian		72.1	66	72.1	66	Lance
14519	Squamata		genus	Estescincosaurus	?	Estescincosaurus		cooki	803	1239	Bushy Tailed Blowout	United States	Wyoming	Niobrara	43.15	-104.567	49.62	-79.42	Cretaceous	Late/Upper Cretaceous		Maastrichtian	Cretaceous 8	Lancian		72.1	66	72.1	66	Lance
14519	Squamata		genus	Colpodontosaurus		Colpodontosaurus		cracens	37933	1239	Bushy Tailed Blowout	United States	Wyoming	Niobrara	43.15	-104.567	49.62	-79.42	Cretaceous	Late/Upper Cretaceous		Maastrichtian	Cretaceous 8	Lancian		72.1	66	72.1	66	Lance
14519	Squamata		genus	Lonchisaurus	n. gen.	Lonchisaurus	n. sp.	trichurus	43992	1239	Bushy Tailed Blowout	United States	Wyoming	Niobrara	43.15	-104.567	49.62	-79.42	Cretaceous	Late/Upper Cretaceous		Maastrichtian	Cretaceous 8	Lancian		72.1	66	72.1	66	Lance
14519	Squamata	Iguanidae	genus	Pariguana	n. gen.	Pariguana	n. sp.	lancensis	43992	1239	Bushy Tailed Blowout	United States	Wyoming	Niobrara	43.15	-104.567	49.62	-79.42	Cretaceous	Late/Upper Cretaceous		Maastrichtian	Cretaceous 8	Lancian		72.1	66	72.1	66	Lance
14524	Squamata	Chamopsiidae	genus	Chamops		Chamops		segnis	803	1239	Curiosity Point	United States	Wyoming	Niobrara	43.2167	-104.567	49.68	-79.4	Cretaceous	Late/Upper Cretaceous		Maastrichtian	Cretaceous 8	Lancian		72.1	66	72.1	66	Lance
14524	Squamata	Chamopsiidae	genus	Meniscognathus		Meniscognathus		altmani	803	1239	Curiosity Point	United States	Wyoming	Niobrara	43.2167	-104.567	49.68	-79.4	Cretaceous	Late/Upper Cretaceous		Maastrichtian	Cretaceous 8	Lancian		72.1	66	72.1	66	Lance
14538	Squamata	Chamopsiidae	genus	Haptosphenus		Haptosphenus		placodon	803	1239	False Disciple Point	United States	Wyoming	Niobrara	43.1667	-104.533	49.63	-79.38	Cretaceous	Late/Upper Cretaceous		Maastrichtian	Cretaceous 8	Lancian		72.1	66	72.1	66	Lance
14538	Squamata	Chamopsiidae	genus	Meniscognathus		Meniscognathus		altmani	803	1239	False Disciple Point	United States	Wyoming	Niobrara	43.1667	-104.533	49.63	-79.38	Cretaceous	Late/Upper Cretaceous		Maastrichtian	Cretaceous 8	Lancian		72.1	66	72.1	66	Lance
14538	Squamata	Anguidae	genus	Odaxosaurus		Odaxosaurus		piger	803	1239	False Disciple Point	United States	Wyoming	Niobrara	43.1667	-104.533	49.63	-79.38	Cretaceous	Late/Upper Cretaceous		Maastrichtian	Cretaceous 8	Lancian		72.1	66	72.1	66	Lance
14538	Squamata		genus	Paraderma	n. gen.	Paraderma	n. sp.	bogerti	803	1239	False Disciple Point	United States	Wyoming	Niobrara	43.1667	-104.533	49.63	-79.38	Cretaceous	Late/Upper Cretaceous		Maastrichtian	Cretaceous 8	Lancian		72.1	66	72.1	66	Lance
14538	Squamata		genus	Parasaniwa		Parasaniwa		wyomingensis	803	1239	False Disciple Point	United States	Wyoming	Niobrara	43.1667	-104.533	49.63	-79.38	Cretaceous	Late/Upper Cretaceous		Maastrichtian	Cretaceous 8	Lancian		72.1	66	72.1	66	Lance
14565	Squamata	Teiidae	family	Teiidae	n. gen.	Alethesaurus	n. sp.	quadratus	14538	14177	Hatcher No. 1 (UCMP V-5003)	United States	Wyoming	Niobrara	43.1653	-104.569	49.63	-79.42	Cretaceous	Late/Upper Cretaceous		Maastrichtian	Cretaceous 8	Lancian		72.1	66	72.1	66	Lance
14566	Squamata	Chamopsiidae	genus	Chamops		Chamops		segnis	803	14177	Hatcher No. 2 (UCMP V-5815)	United States	Wyoming	Niobrara	43.1289	-104.495	49.59	-79.36	Cretaceous	Late/Upper Cretaceous		Maastrichtian	Cretaceous 8	Lancian		72.1	66	72.1	66	Lance
14566	Squamata		genus	Colpodontosaurus		Colpodontosaurus		cracens	803	14177	Hatcher No. 2 (UCMP V-5815)	United States	Wyoming	Niobrara	43.1289	-104.495	49.59	-79.36	Cretaceous	Late/Upper Cretaceous		Maastrichtian	Cretaceous 8	Lancian		72.1	66	72.1	66	Lance
14566	Squamata		genus	Coniophis		Coniophis		precedens	42713	14177	Hatcher No. 2 (UCMP V-5815)	United States	Wyoming	Niobrara	43.1289	-104.495	49.59	-79.36	Cretaceous	Late/Upper Cretaceous		Maastrichtian	Cretaceous 8	Lancian		72.1	66	72.1	66	Lance
14566	Squamata	Chamopsiidae	genus	Haptosphenus		Haptosphenus		placodon	803	14177	Hatcher No. 2 (UCMP V-5815)	United States	Wyoming	Niobrara	43.1289	-104.495	49.59	-79.36	Cretaceous	Late/Upper Cretaceous		Maastrichtian	Cretaceous 8	Lancian		72.1	66	72.1	66	Lance
14566	Squamata	Chamopsiidae	genus	Leptochamops		Leptochamops		denticulatus	803	14177	Hatcher No. 2 (UCMP V-5815)	United States	Wyoming	Niobrara	43.1289	-104.495	49.59	-79.36	Cretaceous	Late/Upper Cretaceous		Maastrichtian	Cretaceous 8	Lancian		72.1	66	72.1	66	Lance
14566	Squamata	Chamopsiidae	genus	Meniscognathus		Meniscognathus		altmani	803	14177	Hatcher No. 2 (UCMP V-5815)	United States	Wyoming	Niobrara	43.1289	-104.495	49.59	-79.36	Cretaceous	Late/Upper Cretaceous		Maastrichtian	Cretaceous 8	Lancian		72.1	66	72.1	66	Lance
14566	Squamata	Anguidae	genus	Odaxosaurus		Odaxosaurus		piger	803	14177	Hatcher No. 2 (UCMP V-5815)	United States	Wyoming	Niobrara	43.1289	-104.495	49.59	-79.36	Cretaceous	Late/Upper Cretaceous		Maastrichtian	Cretaceous 8	Lancian		72.1	66	72.1	66	Lance
14566	Squamata		genus	Parasaniwa		Parasaniwa		wyomingensis	803	14177	Hatcher No. 2 (UCMP V-5815)	United States	Wyoming	Niobrara	43.1289	-104.495	49.59	-79.36	Cretaceous	Late/Upper Cretaceous		Maastrichtian	Cretaceous 8	Lancian		72.1	66	72.1	66	Lance
14566	Squamata		genus	Paraderma		Paraderma		bogerti	803	14177	Hatcher No. 2 (UCMP V-5815)	United States	Wyoming	Niobrara	43.1289	-104.495	49.59	-79.36	Cretaceous	Late/Upper Cretaceous		Maastrichtian	Cretaceous 8	Lancian		72.1	66	72.1	66	Lance
14566	Squamata	Xenosauridae	genus	Exostinus		Exostinus		lancensis	803	14177	Hatcher No. 2 (UCMP V-5815)	United States	Wyoming	Niobrara	43.1289	-104.495	49.59	-79.36	Cretaceous	Late/Upper Cretaceous		Maastrichtian	Cretaceous 8	Lancian		72.1	66	72.1	66	Lance
14577	Squamata		genus	Parasaniwa		Parasaniwa		wyomingensis	13103	1239	Kent 1	United States	Wyoming	Niobrara	43.2333	-104.583	49.7	-79.41	Cretaceous	Late/Upper Cretaceous		Maastrichtian	Cretaceous 8	Lancian		72.1	66	72.1	66	Lance
14577	Squamata	Chamopsiidae	genus	Chamops		Chamops		segnis	13103	1239	Kent 1	United States	Wyoming	Niobrara	43.2333	-104.583	49.7	-79.41	Cretaceous	Late/Upper Cretaceous		Maastrichtian	Cretaceous 8	Lancian		72.1	66	72.1	66	Lance
14598	Squamata	Chamopsiidae	genus	Chamops		Chamops		segnis	13103	1239	Nern-Baker	United States	Wyoming	Niobrara	43.8	-104.617	50.26	-79.21	Cretaceous	Late/Upper Cretaceous		Maastrichtian	Cretaceous 8	Lancian		72.1	66	72.1	66	Lance
14606	Squamata	Xenosauridae	genus	Exostinus		Exostinus		lancensis	14538	14177	Peterson's Quarry	United States	Wyoming	Niobrara	43.1398	-104.577	49.61	-79.44	Cretaceous	Late/Upper Cretaceous		Maastrichtian	Cretaceous 8	Lancian		72.1	66	72.1	66	Lance
14606	Squamata	Chamopsiidae	genus	Chamops		Chamops		segnis	14538	14177	Peterson's Quarry	United States	Wyoming	Niobrara	43.1398	-104.577	49.61	-79.44	Cretaceous	Late/Upper Cretaceous		Maastrichtian	Cretaceous 8	Lancian		72.1	66	72.1	66	Lance
14606	Squamata	Chamopsiidae	genus	Leptochamops		Leptochamops	n. sp.	denticulatus	14538	14177	Peterson's Quarry	United States	Wyoming	Niobrara	43.1398	-104.577	49.61	-79.44	Cretaceous	Late/Upper Cretaceous		Maastrichtian	Cretaceous 8	Lancian		72.1	66	72.1	66	Lance
14606	Squamata	Anguidae	genus	Odaxosaurus		Odaxosaurus	n. sp.	piger	14538	14177	Peterson's Quarry	United States	Wyoming	Niobrara	43.1398	-104.577	49.61	-79.44	Cretaceous	Late/Upper Cretaceous		Maastrichtian	Cretaceous 8	Lancian		72.1	66	72.1	66	Lance
14606	Squamata		genus	Palaeosaniwa	n. gen.	Palaeosaniwa	n. sp.	canadensis	14538	14177	Peterson's Quarry	United States	Wyoming	Niobrara	43.1398	-104.577	49.61	-79.44	Cretaceous	Late/Upper Cretaceous		Maastrichtian	Cretaceous 8	Lancian		72.1	66	72.1	66	Lance
14606	Squamata		genus	Coniophis	n. gen.	Coniophis	n. sp.	precedens	14699	14177	Peterson's Quarry	United States	Wyoming	Niobrara	43.1398	-104.577	49.61	-79.44	Cretaceous	Late/Upper Cretaceous		Maastrichtian	Cretaceous 8	Lancian		72.1	66	72.1	66	Lance
26626	Squamata		genus	Obamadon		Obamadon		gracilis	43992	7310	Hewitt's Foresight One	United States	Wyoming	Park	44.2403	-109.02	51.52	-83.86	Cretaceous	Late/Upper Cretaceous		Maastrichtian	Cretaceous 8	Lancian		72.1	66	72.1	66	Lance
137531	Squamata	Chamopsiidae	genus	Socognathus		Socognathus	n. sp.	brachyodon	43992	43992	Polecat Bench: Lance	United States	Wyoming	Park County	44.3667	-107.6	51.38	-82.23	Cretaceous	Late/Upper Cretaceous		Maastrichtian	Cretaceous 8	Lancian		72.1	66	72.1	66	Lance
179991	Squamata		genus	Palaeosaniwa		Palaeosaniwa		canadensis	14538	14538	USGS Sec. 28, T. 27 N., R. 49 E. (Richland County)	United States	Montana	Richland	47.79	-104.56	54.07	-77.3	Cretaceous	Late/Upper Cretaceous		Maastrichtian	Cretaceous 8	Lancian		72.1	66	72.1	66	Lance
14585	Squamata	Chamopsiidae	genus	Chamops		Chamops		segnis	803	1239	Lull 2 Quarry (UCMP V-5620)	United States	Wyoming	Niobrara	43.1163	-104.637	49.6	-79.51	Cretaceous	Late/Upper Cretaceous		Maastrichtian	Cretaceous 8	Late/Upper Maastrichtian		72.1	66	72.1	66	Lance
14585	Squamata	Chamopsiidae	genus	Meniscognathus	n. gen.	Meniscognathus	n. sp.	altmani	803	1239	Lull 2 Quarry (UCMP V-5620)	United States	Wyoming	Niobrara	43.1163	-104.637	49.6	-79.51	Cretaceous	Late/Upper Cretaceous		Maastrichtian	Cretaceous 8	Late/Upper Maastrichtian		72.1	66	72.1	66	Lance
14585	Squamata	Chamopsiidae	genus	Leptochamops		Leptochamops		denticulatus	803	1239	Lull 2 Quarry (UCMP V-5620)	United States	Wyoming	Niobrara	43.1163	-104.637	49.6	-79.51	Cretaceous	Late/Upper Cretaceous		Maastrichtian	Cretaceous 8	Late/Upper Maastrichtian		72.1	66	72.1	66	Lance
14585	Squamata	Chamopsiidae	genus	Haptosphenus	n. gen.	Haptosphenus	n. sp.	placodon	803	1239	Lull 2 Quarry (UCMP V-5620)	United States	Wyoming	Niobrara	43.1163	-104.637	49.6	-79.51	Cretaceous	Late/Upper Cretaceous		Maastrichtian	Cretaceous 8	Late/Upper Maastrichtian		72.1	66	72.1	66	Lance
14585	Squamata		genus	Estescincosaurus	n. gen.	Estescincosaurus	n. sp.	cooki	803	1239	Lull 2 Quarry (UCMP V-5620)	United States	Wyoming	Niobrara	43.1163	-104.637	49.6	-79.51	Cretaceous	Late/Upper Cretaceous		Maastrichtian	Cretaceous 8	Late/Upper Maastrichtian		72.1	66	72.1	66	Lance
14585	Squamata	Xenosauridae	genus	Exostinus		Exostinus		lancensis	803	1239	Lull 2 Quarry (UCMP V-5620)	United States	Wyoming	Niobrara	43.1163	-104.637	49.6	-79.51	Cretaceous	Late/Upper Cretaceous		Maastrichtian	Cretaceous 8	Late/Upper Maastrichtian		72.1	66	72.1	66	Lance
14585	Squamata	Anguidae	subfamily	Gerrhonotinae	cf.	Gerrhonotus		sp.	803	1239	Lull 2 Quarry (UCMP V-5620)	United States	Wyoming	Niobrara	43.1163	-104.637	49.6	-79.51	Cretaceous	Late/Upper Cretaceous		Maastrichtian	Cretaceous 8	Late/Upper Maastrichtian		72.1	66	72.1	66	Lance
14585	Squamata	Anguidae	genus	Odaxosaurus		Odaxosaurus		piger	803	1239	Lull 2 Quarry (UCMP V-5620)	United States	Wyoming	Niobrara	43.1163	-104.637	49.6	-79.51	Cretaceous	Late/Upper Cretaceous		Maastrichtian	Cretaceous 8	Late/Upper Maastrichtian		72.1	66	72.1	66	Lance
14585	Squamata		genus	Parasaniwa		Parasaniwa		wyomingensis	803	1239	Lull 2 Quarry (UCMP V-5620)	United States	Wyoming	Niobrara	43.1163	-104.637	49.6	-79.51	Cretaceous	Late/Upper Cretaceous		Maastrichtian	Cretaceous 8	Late/Upper Maastrichtian		72.1	66	72.1	66	Lance
14585	Squamata		genus	Paraderma		Paraderma		bogerti	803	1239	Lull 2 Quarry (UCMP V-5620)	United States	Wyoming	Niobrara	43.1163	-104.637	49.6	-79.51	Cretaceous	Late/Upper Cretaceous		Maastrichtian	Cretaceous 8	Late/Upper Maastrichtian		72.1	66	72.1	66	Lance
14585	Squamata		genus	Colpodontosaurus	n. gen.	Colpodontosaurus	n. sp.	cracens	803	1239	Lull 2 Quarry (UCMP V-5620)	United States	Wyoming	Niobrara	43.1163	-104.637	49.6	-79.51	Cretaceous	Late/Upper Cretaceous		Maastrichtian	Cretaceous 8	Late/Upper Maastrichtian		72.1	66	72.1	66	Lance
14585	Squamata		genus	Litakis	n. gen.	Litakis	n. sp.	gilmorei	803	1239	Lull 2 Quarry (UCMP V-5620)	United States	Wyoming	Niobrara	43.1163	-104.637	49.6	-79.51	Cretaceous	Late/Upper Cretaceous		Maastrichtian	Cretaceous 8	Late/Upper Maastrichtian		72.1	66	72.1	66	Lance
14585	Squamata		genus	Coniophis		Coniophis		precedens	42713	1239	Lull 2 Quarry (UCMP V-5620)	United States	Wyoming	Niobrara	43.1163	-104.637	49.6	-79.51	Cretaceous	Late/Upper Cretaceous		Maastrichtian	Cretaceous 8	Late/Upper Maastrichtian		72.1	66	72.1	66	Lance
14585	Squamata		genus	Cemeterius	n. gen.	Cemeterius	n. sp.	monstrosus	43992	1239	Lull 2 Quarry (UCMP V-5620)	United States	Wyoming	Niobrara	43.1163	-104.637	49.6	-79.51	Cretaceous	Late/Upper Cretaceous		Maastrichtian	Cretaceous 8	Late/Upper Maastrichtian		72.1	66	72.1	66	Lance
118461	Squamata	Xenosauridae	genus	Exostinus		Exostinus	n. sp.	lancensis	14538	14538	Lance Creek area (non-specific)	United States	Wyoming	Niobrara	43.2425	-104.286	49.65	-79.08	Cretaceous	Late/Upper Cretaceous		Maastrichtian	Cretaceous 8	Late/Upper Maastrichtian		72.1	66	72.1	66	Lance
118461	Squamata	Teiidae	family	Teiidae		Iguanavus	n. sp.	teres	14538	14538	Lance Creek area (non-specific)	United States	Wyoming	Niobrara	43.2425	-104.286	49.65	-79.08	Cretaceous	Late/Upper Cretaceous		Maastrichtian	Cretaceous 8	Late/Upper Maastrichtian		72.1	66	72.1	66	Lance
118461	Squamata	Chamopsiidae	genus	Chamops	n. gen.	Chamops	n. sp.	segnis	14538	14538	Lance Creek area (non-specific)	United States	Wyoming	Niobrara	43.2425	-104.286	49.65	-79.08	Cretaceous	Late/Upper Cretaceous		Maastrichtian	Cretaceous 8	Late/Upper Maastrichtian		72.1	66	72.1	66	Lance
118461	Squamata	Chamopsiidae	genus	Leptochamops		Leptochamops		denticulatus	14538	14538	Lance Creek area (non-specific)	United States	Wyoming	Niobrara	43.2425	-104.286	49.65	-79.08	Cretaceous	Late/Upper Cretaceous		Maastrichtian	Cretaceous 8	Late/Upper Maastrichtian		72.1	66	72.1	66	Lance
118461	Squamata	Anguidae	genus	Odaxosaurus	n. gen.	Odaxosaurus	n. sp.	piger	14538	14538	Lance Creek area (non-specific)	United States	Wyoming	Niobrara	43.2425	-104.286	49.65	-79.08	Cretaceous	Late/Upper Cretaceous		Maastrichtian	Cretaceous 8	Late/Upper Maastrichtian		72.1	66	72.1	66	Lance
118466	Squamata	Chamopsiidae	genus	Leptochamops		Leptochamops		denticulatus	14538	14538	Niobrara county, Lance Formation (1892 AMNH expedition)	United States	Wyoming	Niobrara County	42.7581	-104.432	49.22	-79.44	Cretaceous	Late/Upper Cretaceous		Maastrichtian	Cretaceous 8	Late/Upper Maastrichtian		72.1	66	72.1	66	Lance
118466	Squamata	Chamopsiidae	genus	Chamops		Chamops		segnis	14538	14538	Niobrara county, Lance Formation (1892 AMNH expedition)	United States	Wyoming	Niobrara County	42.7581	-104.432	49.22	-79.44	Cretaceous	Late/Upper Cretaceous		Maastrichtian	Cretaceous 8	Late/Upper Maastrichtian		72.1	66	72.1	66	Lance
52695	Squamata	Teiidae	family	Teiidae	n. gen.	Lanceosaurus	n. sp.	hatcheri	14538	14177	Lance Creek (YPM 1891 general)	United States	Wyoming	Niobrara	43.1836	-104.514	49.78	-78.81	Cretaceous	Late/Upper Cretaceous		Maastrichtian	Cretaceous 8	Maastrichtian		72.1	66	72.1	66	Lance		Lull Lance Creek
180016	Squamata		genus	Parasaniwa	n. gen.	Parasaniwa	n. sp.	wyomingensis	14538	14538	Lance Creek (AMNH 1892 general)	United States	Wyoming	Niobrara	43.1836	-104.514	49.78	-78.81	Cretaceous	Late/Upper Cretaceous		Maastrichtian	Cretaceous 8	Maastrichtian		72.1	66	72.1	66	Lance
180016	Squamata	Anguidae	genus	Odaxosaurus		Odaxosaurus		piger	14538	14538	Lance Creek (AMNH 1892 general)	United States	Wyoming	Niobrara	43.1836	-104.514	49.78	-78.81	Cretaceous	Late/Upper Cretaceous		Maastrichtian	Cretaceous 8	Maastrichtian		72.1	66	72.1	66	Lance
180016	Squamata	Xenosauridae	genus	Exostinus	n. gen.	Exostinus	n. sp.	lancensis	14538	14538	Lance Creek (AMNH 1892 general)	United States	Wyoming	Niobrara	43.1836	-104.514	49.78	-78.81	Cretaceous	Late/Upper Cretaceous		Maastrichtian	Cretaceous 8	Maastrichtian		72.1	66	72.1	66	Lance
180016	Squamata	Teiidae	family	Teiidae		Lanceosaurus	n. sp.	compressus	14538	14538	Lance Creek (AMNH 1892 general)	United States	Wyoming	Niobrara	43.1836	-104.514	49.78	-78.81	Cretaceous	Late/Upper Cretaceous		Maastrichtian	Cretaceous 8	Maastrichtian		72.1	66	72.1	66	Lance
14640	Squamata	Anguidae	genus	Odaxosaurus		Odaxosaurus		piger	717	717	Ken's Site	United States	Colorado	Weld	40.3864	-104.492	46.94	-80.43	Cretaceous	Late/Upper Cretaceous		Maastrichtian	Cretaceous 8	Lancian		72.1	66	72.1	66	Laramie
45721	Squamata	Polyglyphanodontidae	genus	Paraglyphanodon	n. gen.	Paraglyphanodon	n. sp.	utahensis	14587	14585	South Dragon Canyon, "lizard locality"	United States	Utah	Emery	39.1701	-111.273	47.19	-87.77	Cretaceous	Late/Upper Cretaceous		Maastrichtian	Cretaceous 8	Maastrichtian		72.1	66	72.1	66	North Horn
45721	Squamata	Polyglyphanodontidae	genus	Paraglyphanodon		Paraglyphanodon	n. sp.	gazini	14589	14585	South Dragon Canyon, "lizard locality"	United States	Utah	Emery	39.1701	-111.273	47.19	-87.77	Cretaceous	Late/Upper Cretaceous		Maastrichtian	Cretaceous 8	Maastrichtian		72.1	66	72.1	66	North Horn
45721	Squamata	Polyglyphanodontidae	genus	Polyglyphanodon	n. gen.	Polyglyphanodon	n. sp.	sternbergi	14587	14585	South Dragon Canyon, "lizard locality"	United States	Utah	Emery	39.1701	-111.273	47.19	-87.77	Cretaceous	Late/Upper Cretaceous		Maastrichtian	Cretaceous 8	Maastrichtian		72.1	66	72.1	66	North Horn
59068	Squamata	Chamopsiidae	family	Chamopsiidae		Peneteius		sp.	16780	16780	NMMNH Loc. L-4005	United States	New Mexico	San Juan	36.2369	-108.892	43.9	-86.13	Cretaceous	Late/Upper Cretaceous		Maastrichtian	Cretaceous 8	Maastrichtian		72.1	66	72.1	66	Ojo Alamo	Naashoibito
132949	Squamata		genus	Scincoideus	n. gen.	Scincoideus	n. sp.	haininensis	42814	42813	Hainin well vertebrate fauna	Belgium	Hainaut		50.4333	3.75	43.99	1.91	Paleogene	Paleocene		Danian		Danian		66	61.6	66	61.6	Hainin
132949	Squamata	Polyodontobaenidae	genus	Polyodontobaena	n. gen.	Polyodontobaena	n. sp.	belgica	54400	42813	Hainin well vertebrate fauna	Belgium	Hainaut		50.4333	3.75	43.99	1.91	Paleogene	Paleocene		Danian		Danian		66	61.6	66	61.6	Hainin
13501	Squamata		unranked clade	Alethinophidia		Coniophis		sp.	44441	6116	Tiupampa site 1, the “quarry”	Bolivia	Mizque		-18.0333	-65.5833	-20.74	-52.49	Paleogene	Paleocene	Early/Lower Paleocene	Danian	Cenozoic 0	Danian		66	61.6	66	61.6	Santa Lucía
13501	Squamata		genus	Kataria	n. gen.	Kataria	n. sp.	anisodonta	45314	6116	Tiupampa site 1, the “quarry”	Bolivia	Mizque		-18.0333	-65.5833	-20.74	-52.49	Paleogene	Paleocene	Early/Lower Paleocene	Danian	Cenozoic 0	Danian		66	61.6	66	61.6	Santa Lucía
132953	Squamata		genus	Changjiangosaurus	n. gen.	Changjiangosaurus	n. sp.	huananensis	24222	42816	Wangdawu (71001)	China	Anhui	Qianshan	30.7608	116.553	31.63	108.53	Paleogene	Paleocene	Early/Lower Paleocene	Danian	Cenozoic 0	Early/Lower Paleocene		66	61.6	66	61.6	Wanghudun	Lower
132953	Squamata		order	Squamata		Anqingosaurus	n. sp.	brevicephalus	24222	42816	Wangdawu (71001)	China	Anhui	Qianshan	30.7608	116.553	31.63	108.53	Paleogene	Paleocene	Early/Lower Paleocene	Danian	Cenozoic 0	Early/Lower Paleocene		66	61.6	66	61.6	Wanghudun	Lower
133371	Squamata		genus	Qianshanosaurus		Qianshanosaurus		huangpuensis	59334	42931	Haixingdi (71002), Qianshan	China	Anhui	Qianshan	30.7608	116.553	31.63	108.53	Paleogene	Paleocene	Early/Lower Paleocene	Danian	Cenozoic 0	Early/Lower Paleocene		66	61.6	66	61.6	Wanghudun	Lower
146556	Squamata		genus	Qianshanosaurus	n. gen.	Qianshanosaurus	n. sp.	huangpuensis	59334	47334	Lijialaowu (70021)	China	Anhui	Qianshan	30.5911	116.504	31.46	108.58	Paleogene	Paleocene	Early/Lower Paleocene	Danian	Cenozoic 0	Early/Lower Paleocene		66	61.6	66	61.6	Wanghudun	Upper
166592	Squamata	Madtsoiidae	family	Madtsoiidae		Gigantophis		sp.	54398	54398	Laki Range - K18-12	Pakistan	Sind		26.25	67.8333	-10.98	56.44	Paleogene	Paleocene	Early/Lower Paleocene	Danian	Cenozoic 0	Danian		66	61.6	66	61.6	Khadro
14913	Squamata	Anguidae	genus	Proxestops		Proxestops	n. sp.	silberlingii	7598	3144	Silberling Quarry	United States	Montana	Sweetgrass	45.8	-109.8	52.4	-86.85	Paleogene	Paleocene	Early/Lower Paleocene	Danian	Cenozoic 0	Torrejonian		66	61.6	66	61.6	"Fort Union" (= Lebo)	"Upper Lebo" Beds	Crazy
14913	Squamata	Anguidae	genus	Proxestops		Proxestops		sp.	7598	3144	Silberling Quarry	United States	Montana	Sweetgrass	45.8	-109.8	52.4	-86.85	Paleogene	Paleocene	Early/Lower Paleocene	Danian	Cenozoic 0	Torrejonian		66	61.6	66	61.6	"Fort Union" (= Lebo)	"Upper Lebo" Beds	Crazy
14658	Squamata	Contogeniidae	genus	Palaeoscincosaurus	n. gen.	Palaeoscincosaurus	n. sp.	middletoni	6996	2585	Alexander	United States	Colorado	Arapahoe	39.7	-104.7	45.91	-82.46	Paleogene	Paleocene	Early/Lower Paleocene	Danian	Cenozoic 0	Puercan		66	61.6	66	61.6	Denver
14658	Squamata	Anguidae	genus	Odaxosaurus	cf.	Odaxosaurus		piger	6996	2585	Alexander	United States	Colorado	Arapahoe	39.7	-104.7	45.91	-82.46	Paleogene	Paleocene	Early/Lower Paleocene	Danian	Cenozoic 0	Puercan		66	61.6	66	61.6	Denver
14658	Squamata	Globauridae	family	Globauridae	aff.	Contogenys		sp.	19561	2585	Alexander	United States	Colorado	Arapahoe	39.7	-104.7	45.91	-82.46	Paleogene	Paleocene	Early/Lower Paleocene	Danian	Cenozoic 0	Puercan		66	61.6	66	61.6	Denver
14796	Squamata	Anguidae	genus	Odaxosaurus		Odaxosaurus		piger	2236	1419	Windy Mudstone (UW V-91004)	United States	Wyoming	Carbon	41.9476	-106.873	48.46	-84.01	Paleogene	Paleocene	Early/Lower Paleocene	Danian	Cenozoic 0	Puercan		66	61.6	66	61.6	Ferris		Windy
14874	Squamata	Xantusiidae	genus	Palaeoxantusia		Palaeoxantusia		fera	23573	23573	Medicine Rocks Site 1	United States	Montana	Carter	46.05	-104.483	51.78	-80.95	Paleogene	Paleocene	Early/Lower Paleocene	Danian	Cenozoic 0	Torrejonian		66	61.6	66	61.6	Fort Union	Ekalaka	Medic
14874	Squamata	Xenosauridae	genus	Exostinus		Exostinus		lancensis	23573	23573	Medicine Rocks Site 1	United States	Montana	Carter	46.05	-104.483	51.78	-80.95	Paleogene	Paleocene	Early/Lower Paleocene	Danian	Cenozoic 0	Torrejonian		66	61.6	66	61.6	Fort Union	Ekalaka	Medic
14874	Squamata	Anguidae	genus	Odaxosaurus		Odaxosaurus		piger	23573	23573	Medicine Rocks Site 1	United States	Montana	Carter	46.05	-104.483	51.78	-80.95	Paleogene	Paleocene	Early/Lower Paleocene	Danian	Cenozoic 0	Torrejonian		66	61.6	66	61.6	Fort Union	Ekalaka	Medic
14874	Squamata	Anguidae	subfamily	Gerrhonotinae	cf.	Gerrhonotus		sp.	23573	23573	Medicine Rocks Site 1	United States	Montana	Carter	46.05	-104.483	51.78	-80.95	Paleogene	Paleocene	Early/Lower Paleocene	Danian	Cenozoic 0	Torrejonian		66	61.6	66	61.6	Fort Union	Ekalaka	Medic
14874	Squamata	Necrosauridae	family	Necrosauridae	cf.	Provaranosaurus		sp.	23573	23573	Medicine Rocks Site 1	United States	Montana	Carter	46.05	-104.483	51.78	-80.95	Paleogene	Paleocene	Early/Lower Paleocene	Danian	Cenozoic 0	Torrejonian		66	61.6	66	61.6	Fort Union	Ekalaka	Medic
14874	Squamata	Globauridae	genus	Contogenys		Contogenys	n. sp.	ekalakaensis	31563	23573	Medicine Rocks Site 1	United States	Montana	Carter	46.05	-104.483	51.78	-80.95	Paleogene	Paleocene	Early/Lower Paleocene	Danian	Cenozoic 0	Torrejonian		66	61.6	66	61.6	Fort Union	Ekalaka	Medic
14874	Squamata	Oligodontosauridae	genus	Oligodontosaurus		Oligodontosaurus	cf.	wyomingensis	54822	23573	Medicine Rocks Site 1	United States	Montana	Carter	46.05	-104.483	51.78	-80.95	Paleogene	Paleocene	Early/Lower Paleocene	Danian	Cenozoic 0	Torrejonian		66	61.6	66	61.6	Fort Union	Ekalaka	Medic
14874	Squamata		genus	Coniophis	cf.	Coniophis		precedens	42713	23573	Medicine Rocks Site 1	United States	Montana	Carter	46.05	-104.483	51.78	-80.95	Paleogene	Paleocene	Early/Lower Paleocene	Danian	Cenozoic 0	Torrejonian		66	61.6	66	61.6	Fort Union	Ekalaka	Medic
14886	Squamata	Iguanidae	genus	Swainiguanoides	n. gen.	Swainiguanoides	n. sp.	milleri	7573	2905	Swain Quarry	United States	Wyoming	Carbon	41.3014	-107.736	47.74	-86.25	Paleogene	Paleocene	Early/Lower Paleocene	Danian	Cenozoic 0	Torrejonian		66	61.6	66	61.6	Fort Union
14886	Squamata	Xantusiidae	genus	Palaeoxantusia		Palaeoxantusia		fera	7573	2905	Swain Quarry	United States	Wyoming	Carbon	41.3014	-107.736	47.74	-86.25	Paleogene	Paleocene	Early/Lower Paleocene	Danian	Cenozoic 0	Torrejonian		66	61.6	66	61.6	Fort Union
14886	Squamata	Xenosauridae	genus	Exostinus		Exostinus	cf.	lancensis	7573	2905	Swain Quarry	United States	Wyoming	Carbon	41.3014	-107.736	47.74	-86.25	Paleogene	Paleocene	Early/Lower Paleocene	Danian	Cenozoic 0	Torrejonian		66	61.6	66	61.6	Fort Union
14886	Squamata	Anguidae	genus	Odaxosaurus		Odaxosaurus		piger	7573	2905	Swain Quarry	United States	Wyoming	Carbon	41.3014	-107.736	47.74	-86.25	Paleogene	Paleocene	Early/Lower Paleocene	Danian	Cenozoic 0	Torrejonian		66	61.6	66	61.6	Fort Union
14886	Squamata	Anguidae	genus	Machaerosaurus		Machaerosaurus		torrejonensis	7573	2905	Swain Quarry	United States	Wyoming	Carbon	41.3014	-107.736	47.74	-86.25	Paleogene	Paleocene	Early/Lower Paleocene	Danian	Cenozoic 0	Torrejonian		66	61.6	66	61.6	Fort Union
14886	Squamata	Necrosauridae	family	Necrosauridae	cf.	Provaranosaurus		sp.	7573	2905	Swain Quarry	United States	Wyoming	Carbon	41.3014	-107.736	47.74	-86.25	Paleogene	Paleocene	Early/Lower Paleocene	Danian	Cenozoic 0	Torrejonian		66	61.6	66	61.6	Fort Union
14886	Squamata		subfamily	Saniwinae	cf.	Saniwa		sp.	7573	2905	Swain Quarry	United States	Wyoming	Carbon	41.3014	-107.736	47.74	-86.25	Paleogene	Paleocene	Early/Lower Paleocene	Danian	Cenozoic 0	Torrejonian		66	61.6	66	61.6	Fort Union
14906	Squamata	Xantusiidae	genus	Palaeoxantusia		Palaeoxantusia		fera	7598	2953	Gidley Quarry	United States	Montana	Sweetgrass	45.8	-109.8	52.46	-86.88	Paleogene	Paleocene	Early/Lower Paleocene	Danian	Cenozoic 0	Torrejonian		66	61.6	66	61.6	Fort Union		Crazy
14906	Squamata	Anguidae	genus	Machaerosaurus		Machaerosaurus		torrejonensis	7598	2953	Gidley Quarry	United States	Montana	Sweetgrass	45.8	-109.8	52.46	-86.88	Paleogene	Paleocene	Early/Lower Paleocene	Danian	Cenozoic 0	Torrejonian		66	61.6	66	61.6	Fort Union		Crazy
14906	Squamata	Anguidae	genus	Proxestops		Proxestops		silberlingii	7598	2953	Gidley Quarry	United States	Montana	Sweetgrass	45.8	-109.8	52.46	-86.88	Paleogene	Paleocene	Early/Lower Paleocene	Danian	Cenozoic 0	Torrejonian		66	61.6	66	61.6	Fort Union		Crazy
14906	Squamata	Anguidae	subfamily	Glyptosaurinae	cf.	Proxestops		silberlingi	7598	2953	Gidley Quarry	United States	Montana	Sweetgrass	45.8	-109.8	52.46	-86.88	Paleogene	Paleocene	Early/Lower Paleocene	Danian	Cenozoic 0	Torrejonian		66	61.6	66	61.6	Fort Union		Crazy
14671	Squamata		genus	Chthonophis	n. gen.	Chthonophis	n. sp.	subterraneus	54822	962	Bug Creek Anthills	United States	Montana	McCone	47.8	-106.1	54	-80.77	Paleogene	Paleocene	Early/Lower Paleocene	Danian	Cenozoic 0	Puercan		66	61.6	66	61.6	Hell Creek		Hell Creek mixed faunas
14760	Squamata	Anguidae	genus	Odaxosaurus		Odaxosaurus		piger	727	3646	Mammalon Hill	United States	New Mexico	San Juan	36.3	-108.2	43.22	-87.31	Paleogene	Paleocene	Early/Lower Paleocene	Danian	Cenozoic 0	Puercan		66	61.6	66	61.6	Nacimiento		Kimbe
14760	Squamata	Anguidae	genus	Proxestops		Proxestops		silberlingii	727	3646	Mammalon Hill	United States	New Mexico	San Juan	36.3	-108.2	43.22	-87.31	Paleogene	Paleocene	Early/Lower Paleocene	Danian	Cenozoic 0	Puercan		66	61.6	66	61.6	Nacimiento		Kimbe
74555	Squamata	Anguidae	genus	Proxestops		Proxestops		silberlingii	727	727	De-na-zin Wash (UNM)	United States	New Mexico	San Juan	36.35	-108.017	43.23	-87.09	Paleogene	Paleocene	Early/Lower Paleocene	Danian	Cenozoic 0	Puercan		66	61.6	66	61.6	Nacimiento
125183	Squamata		genus	Helagras	n. gen.	Helagras	n. sp.	prisciformis	14699	14699	San Juan Basin (non-specific)	United States	New Mexico	San Juan	36.35	-108.1	43.22	-87.17	Paleogene	Paleocene	Early/Lower Paleocene	Danian	Cenozoic 0	Puercan		66	61.6	66	61.6	Nacimiento
14865	Squamata	Anguidae	genus	Machaerosaurus		Machaerosaurus		torrejonensis	727	3649	Kutz Canyon (KUVP loc. 14)	United States	New Mexico	San Juan	36.5746	-107.975	43.16	-87.97	Paleogene	Paleocene	Early/Lower Paleocene	Danian	Cenozoic 0	Torrejonian		66	61.6	66	61.6	Nacimiento		KutzC
14865	Squamata	Anguidae	genus	Proxestops		Proxestops		silberlingii	727	3649	Kutz Canyon (KUVP loc. 14)	United States	New Mexico	San Juan	36.5746	-107.975	43.16	-87.97	Paleogene	Paleocene	Early/Lower Paleocene	Danian	Cenozoic 0	Torrejonian		66	61.6	66	61.6	Nacimiento		KutzC
14893	Squamata	Rhineuridae	genus	Plesiorhineura		Plesiorhineura	n. sp.	tsentasi	43538	3649	West Flank Torreon Wash (Pantolambda Zone)	United States	New Mexico	Sandoval	35.7	-107	42.14	-87.16	Paleogene	Paleocene	Early/Lower Paleocene	Danian	Cenozoic 0	Torrejonian		66	61.6	66	61.6	Nacimiento		WTorr
34495	Squamata	Anguidae	genus	Parodaxosaurus	n. gen.	Parodaxosaurus	n. sp.	sanjuanensis	9101	9101	West Flank Torreon Wash (NMMNH 312)	United States	New Mexico	Sandoval	35.7	-107	41.8	-88.11	Paleogene	Paleocene	Middle Paleocene	Danian	Cenozoic 0	Torrejonian		66	61.6	66	61.6	Nacimiento		Torrejonian
34495	Squamata	Rhineuridae	genus	Plesiorhineura		Plesiorhineura		tsentasi	9101	9101	West Flank Torreon Wash (NMMNH 312)	United States	New Mexico	Sandoval	35.7	-107	41.8	-88.11	Paleogene	Paleocene	Late/Upper Paleocene	Danian	Cenozoic 0	Torrejonian		66	61.6	66	61.6	Nacimiento		Torrejonian
34495	Squamata	Anguidae	genus	Machaerosaurus		Machaerosaurus		torrejonensis	9101	9101	West Flank Torreon Wash (NMMNH 312)	United States	New Mexico	Sandoval	35.7	-107	41.8	-88.11	Paleogene	Paleocene	Early/Lower Eocene	Danian	Cenozoic 0	Torrejonian		66	61.6	66	61.6	Nacimiento		Torrejonian
14670	Squamata	Anguidae	genus	Proxestops	cf.	Proxestops		silberlingii	2930	2930	Blue Lake	United States	Utah	Sanpete	39.1	-111.8	46.56	-90.38	Paleogene	Paleocene	Early/Lower Paleocene	Danian	Cenozoic 0	Puercan		66	61.6	66	61.6	North Horn		NHorn
14830	Squamata	Anguidae	genus	Proxestops	cf.	Proxestops		silberlingii	2930	6618	Dragon Canyon	United States	Utah	Emery	39.1833	-111.267	46.25	-90.78	Paleogene	Paleocene	Early/Lower Paleocene	Danian	Cenozoic 0	Torrejonian		66	61.6	66	61.6	North Horn	Joe's Valley	NHorn
14805	Squamata	Anguidae	genus	Odaxosaurus		Odaxosaurus		piger	829	829	Cedar Mountain (UW V-82010)	United States	Wyoming	Hot Springs/Washakie	43.85	-108.35	50.59	-84.93	Paleogene	Paleocene	Early/Lower Paleocene	Danian	Cenozoic 0	Puercan		66	61.6	66	61.6	Polecat Bench		Cedar
14805	Squamata	Anguidae	family	Anguidae	cf.	Machaerosaurus		sp.	829	829	Cedar Mountain (UW V-82010)	United States	Wyoming	Hot Springs/Washakie	43.85	-108.35	50.59	-84.93	Paleogene	Paleocene	Early/Lower Paleocene	Danian	Cenozoic 0	Puercan		66	61.6	66	61.6	Polecat Bench		Cedar
14805	Squamata	Iguanidae	family	Iguanidae	cf.	Swainiguanoides		sp.	829	829	Cedar Mountain (UW V-82010)	United States	Wyoming	Hot Springs/Washakie	43.85	-108.35	50.59	-84.93	Paleogene	Paleocene	Early/Lower Paleocene	Danian	Cenozoic 0	Puercan		66	61.6	66	61.6	Polecat Bench		Cedar
180191	Squamata	Anguidae	genus	Machaerosaurus	n. gen.	Machaerosaurus	n. sp.	torrejonensis	14538	14538	East Fork Torrejon Arroyo	United States	New Mexico	San Juan	36.51	-108.32	43.1	-88.33	Paleogene	Paleocene	Early/Lower Paleocene	Danian	Cenozoic 0	Torrejonian		66	61.6	66	61.6	Torrejon
180346	Squamata		genus	Helagras		Helagras		prisciformis	14699	14699	West Fork Arroyo, Torrejon	United States	New Mexico	San Juan	36.51	-108.32	43.1	-88.33	Paleogene	Paleocene	Early/Lower Paleocene	Danian	Cenozoic 0	Torrejonian		66	61.6	66	61.6	Torrejon
14666	Squamata	Globauridae	genus	Contogenys		Contogenys		sloani	31563	3583	Biscuit Springs	United States	Montana	Garfield	47.6	-107	53.97	-81.85	Paleogene	Paleocene	Early/Lower Paleocene	Danian	Cenozoic 0	Puercan		66	61.6	66	61.6	Tullock
14912	Squamata	Anguidae	genus	Proxestops		Proxestops		silberlingii	28626	2953	Rock Bench Quarry	United States	Wyoming	Park	44.3	-109	50.87	-86.57	Paleogene	Paleocene	Early/Lower Paleocene	Danian	Cenozoic 0	Torrejonian		66	61.6	66	61.6			Clark
95914	Rhynchocephalia	Sphenodontidae	genus	Kawasphenodon		Kawasphenodon	n. sp.	peligrensis	52310	32574	Punta Peligro	Argentina	Chubut		-45.5	-67.1833	-48.2	-56.73	Paleogene	Paleocene	Middle Paleocene	Selandian	Cenozoic 1	Middle Paleocene		61.6	59.2	61.6	59.2	Salamanca	Hansen
14992	Squamata		unranked clade	Monstersauria		Palaeosaniwa		sp.	1526	1526	Saxonella Locality	Canada	Alberta		52.35	-113.767	58.76	-90.84	Paleogene	Paleocene		Selandian	Cenozoic 1	Ti3		61.6	59.2	61.6	59.2	Paskapoo
14992	Squamata	Anguidae	family	Anguidae		Odaxosaurus		sp.	1526	1526	Saxonella Locality	Canada	Alberta		52.35	-113.767	58.76	-90.84	Paleogene	Paleocene		Selandian	Cenozoic 1	Ti3		61.6	59.2	61.6	59.2	Paskapoo
132699	Squamata		genus	Tinosaurus		Tinosaurus	n. sp.	doumuensis	59334	59334	Chongliwu (71018)	China	Anhui	Qianshan	30.6183	116.483	32.06	109.38	Paleogene	Paleocene	Middle Paleocene	Selandian	Cenozoic 1	Middle Paleocene		61.6	59.2	61.6	59.2	Doumu	Upper
132939	Squamata		genus	Anhuisaurus	n. gen.	Anhuisaurus	n. sp.	huainanensis	59334	42800	Yangxiaowu, Qianshan locality 71017	China	Anhui	Qianshan	30.7608	116.553	32.21	109.38	Paleogene	Paleocene	Middle Paleocene	Selandian	Cenozoic 1	Middle Paleocene		61.6	59.2	61.6	59.2	Doumu	Upper
132942	Squamata		unranked clade	Acrodonta		Agama	n. sp.	sinensis	59334	42800	Hanhuawu South (locality 71079)	China	Anhui	Qianshan	30.7608	116.553	32.21	109.38	Paleogene	Paleocene	Middle Paleocene	Selandian	Cenozoic 1	Middle Paleocene		61.6	59.2	61.6	59.2	Doumu	Lower
106271	Squamata	Boidae	genus	Titanoboa	n. gen.	Titanoboa	n. sp.	cerrejonensis	35416	35416	La Puente Pit	Colombia	Guajira		11.1458	-72.5486	8.51	-59.18	Paleogene	Paleocene	Middle Paleocene	Selandian	Cenozoic 1	Middle Paleocene	Middle Paleocene	61.6	59.2	61.6	59.2	Cerrejón
15017	Squamata	Anguidae	family	Anguidae		Odaxosaurus		sp.	14359	2953	Cedar Point Quarry	United States	Wyoming	Big Horn	44.7238	-108.377	50.52	-87.9	Paleogene	Paleocene			Cenozoic 1	Tiffanian		61.6	56	61.6	56	Fort Union		CedPt
15029	Squamata	Anguidae	genus	Odaxosaurus		Odaxosaurus		piger	709	2161	Fritz Quarry	United States	Wyoming	Park	44.8933	-108.934	50.77	-88.45	Paleogene	Paleocene			Cenozoic 1	Tiffanian		61.6	56	61.6	56	Polecat Bench
15029	Squamata	Rhineuridae	genus	Archaerhineura	n. gen.	Archaerhineura	n. sp.	mephitis	54822	2161	Fritz Quarry	United States	Wyoming	Park	44.8933	-108.934	50.77	-88.45	Paleogene	Paleocene			Cenozoic 1	Tiffanian		61.6	56	61.6	56	Polecat Bench
15049	Squamata	Necrosauridae	genus	Provaranosaurus	n. gen.	Provaranosaurus	n. sp.	acutus	28626	2953	Princeton Quarry	United States	Wyoming	Park	44.9075	-108.934	50.76	-88.43	Paleogene	Paleocene			Cenozoic 1	Tiffanian		61.6	56	61.6	56	Polecat Bench		Clark
15049	Squamata	Oligodontosauridae	genus	Oligodontosaurus	n. gen.	Oligodontosaurus	n. sp.	wyomingensis	28626	2953	Princeton Quarry	United States	Wyoming	Park	44.9075	-108.934	50.76	-88.43	Paleogene	Paleocene			Cenozoic 1	Tiffanian		61.6	56	61.6	56	Polecat Bench		Clark
15049	Squamata	Anguidae	genus	Proxestops		Proxestops	n. sp.	silberlingii	28626	2953	Princeton Quarry	United States	Wyoming	Park	44.9075	-108.934	50.76	-88.43	Paleogene	Paleocene			Cenozoic 1	Tiffanian		61.6	56	61.6	56	Polecat Bench		Clark
15049	Squamata		order	Squamata		Haplodontosaurus		excedens	28626	2953	Princeton Quarry	United States	Wyoming	Park	44.9075	-108.934	50.76	-88.43	Paleogene	Paleocene			Cenozoic 1	Tiffanian		61.6	56	61.6	56	Polecat Bench		Clark
15049	Squamata		genus	Restes	n. gen.	Restes	n. sp.	rugosus	14650	2953	Princeton Quarry	United States	Wyoming	Park	44.9075	-108.934	50.76	-88.43	Paleogene	Paleocene			Cenozoic 1	Tiffanian		61.6	56	61.6	56	Polecat Bench		Clark
15049	Squamata	Anguidae	genus	Odaxosaurus		Odaxosaurus		piger	14659	2953	Princeton Quarry	United States	Wyoming	Park	44.9075	-108.934	50.76	-88.43	Paleogene	Paleocene			Cenozoic 1	Tiffanian		61.6	56	61.6	56	Polecat Bench		Clark
15065	Squamata		genus	Restes		Restes		rugosus	709	2155	Schaff Quarry	United States	Wyoming	Park	44.9075	-108.914	50.78	-88.42	Paleogene	Paleocene			Cenozoic 1	Tiffanian		61.6	56	61.6	56	Polecat Bench
15065	Squamata	Anguidae	genus	Odaxosaurus		Odaxosaurus		piger	709	2155	Schaff Quarry	United States	Wyoming	Park	44.9075	-108.914	50.78	-88.42	Paleogene	Paleocene			Cenozoic 1	Tiffanian		61.6	56	61.6	56	Polecat Bench
87925	Squamata	Polyodontobaenidae	genus	Camptognathosaurus		Camptognathosaurus		parisiensis	54400	29562	Cernay	France	Champagne-Ardenne		49.2667	4.1	43.77	1.66	Paleogene	Paleocene	Late/Upper Paleocene	Thanetian	Cenozoic 1	Thanetian		59.2	56	59.2	56	Conglomérat de Cernay
87925	Squamata	Lacertidae	genus	Cernaycerta	n. gen.	Cernaycerta	n. sp.	duchaussoisi	59290	29562	Cernay	France	Champagne-Ardenne		49.2667	4.1	43.77	1.66	Paleogene	Paleocene	Late/Upper Paleocene	Thanetian	Cenozoic 1	Thanetian		59.2	56	59.2	56	Conglomérat de Cernay
87925	Squamata		order	Squamata		Eolacerta		sp.	59290	29562	Cernay	France	Champagne-Ardenne		49.2667	4.1	43.77	1.66	Paleogene	Paleocene	Late/Upper Paleocene	Thanetian	Cenozoic 1	Thanetian		59.2	56	59.2	56	Conglomérat de Cernay
87925	Squamata	Necrosauridae	family	Necrosauridae		Necrosaurus		sp.	59290	29562	Cernay	France	Champagne-Ardenne		49.2667	4.1	43.77	1.66	Paleogene	Paleocene	Late/Upper Paleocene	Thanetian	Cenozoic 1	Thanetian		59.2	56	59.2	56	Conglomérat de Cernay
117931	Squamata	Scincidae	genus	Berruva	n. gen.	Berruva	n. sp.	louisi	59290	37902	Cernay and Berru	France	Champagne-Ardenne		49.2639	4.11778	43.93	1.61	Paleogene	Paleocene	Late/Upper Paleocene	Thanetian	Cenozoic 1	Late/Upper Paleocene		59.2	56	59.2	56
166598	Squamata	Polyodontobaenidae	genus	Camptognathosaurus	n. gen.	Camptognathosaurus	n. sp.	parisiensis	54400	56866	Petit Pâtis, Rivecourt	France	Oise		49.3486	2.73556	44.01	0.36	Paleogene	Paleocene	Late/Upper Paleocene	Thanetian	Cenozoic 1	Late/Upper Paleocene		59.2	56	59.2	56
88301	Squamata		genus	Todrasaurus	n. gen.	Todrasaurus	n. sp.	gheerbranti	43330	29646	Adrar Mgorn 1	Morocco	Meknès-Tafilalet		31.61	-5.66	24.76	-7.47	Paleogene	Paleocene	Late/Upper Paleocene	Thanetian	Cenozoic 1	Thanetian		59.2	56	59.2	56	Jbel Guersif
88301	Squamata		unranked clade	Alethinophidia		Coniophis		sp.	43330	29646	Adrar Mgorn 1	Morocco	Meknès-Tafilalet		31.61	-5.66	24.76	-7.47	Paleogene	Paleocene	Late/Upper Paleocene	Thanetian	Cenozoic 1	Thanetian		59.2	56	59.2	56	Jbel Guersif
88301	Squamata	Tropidophiidae	family	Tropidophiidae	cf.	Dunnophis		sp.	43330	29646	Adrar Mgorn 1	Morocco	Meknès-Tafilalet		31.61	-5.66	24.76	-7.47	Paleogene	Paleocene	Late/Upper Paleocene	Thanetian	Cenozoic 1	Thanetian		59.2	56	59.2	56	Jbel Guersif
28230	Squamata		unranked clade	Alethinophidia	cf.	Coniophis		sp.	42799	7751	Laguna Umayo LU-3 level	Peru	Puno		-15.7333	-70.1667	-18.26	-59.01	Paleogene					Late/Upper Paleocene	Early/Lower Eocene	59.2	47.8	59.2	47.8	Muñani
15024	Squamata	Anguidae	family	Anguidae	cf.	Machaerosaurus		sp.	14359	2161	Divide Quarry	United States	Wyoming	Big Horn	44.6572	-108.302	50.07	-88.91	Paleogene	Paleocene	Late/Upper Paleocene	Thanetian	Cenozoic 1	Late/Upper Paleocene		59.2	56	59.2	56	Fort Union		South Foster Gulch
15082	Squamata	Anguidae	family	Anguidae		Machaerosaurus		sp.	11717	2161	FG-6	United States	Wyoming	Big Horn	44.7187	-108.618	50.23	-89.26	Paleogene	Paleocene	Late/Upper Paleocene	Thanetian	Cenozoic 1	Late/Upper Paleocene		59.2	56	59.2	56	Fort Union
15082	Squamata	Anguidae	genus	Melanosaurus		Melanosaurus		maximus	11717	2161	FG-6	United States	Wyoming	Big Horn	44.7187	-108.618	50.23	-89.26	Paleogene	Paleocene	Late/Upper Paleocene	Thanetian	Cenozoic 1	Late/Upper Paleocene		59.2	56	59.2	56	Fort Union
15082	Squamata	Anguidae	subfamily	Glyptosaurinae		Xestops		sp.	11717	2161	FG-6	United States	Wyoming	Big Horn	44.7187	-108.618	50.23	-89.26	Paleogene	Paleocene	Late/Upper Paleocene	Thanetian	Cenozoic 1	Late/Upper Paleocene		59.2	56	59.2	56	Fort Union
15082	Squamata	Anguidae	genus	Odaxosaurus	cf.	Odaxosaurus		piger	724	2161	FG-6	United States	Wyoming	Big Horn	44.7187	-108.618	50.23	-89.26	Paleogene	Paleocene	Late/Upper Paleocene	Thanetian	Cenozoic 1	Late/Upper Paleocene		59.2	56	59.2	56	Fort Union
15079	Squamata	Chamopsiidae	genus	Chamops		Chamops	cf.	segnis	7298	2993	Bear Creek	United States	Montana	Carbon	45.2	-109	50.57	-90.06	Paleogene	Paleocene	Late/Upper Paleocene	Thanetian	Cenozoic 1	Clarkforkian		59.2	56	59.2	56	Polecat Bench
62872	Squamata		unranked clade	Alethinophidia	n. gen.	Tuscahomaophis	n. sp.	leggetti	17885	18130	Tuscahoma Formation, Meridian	United States	Mississippi	Lauderdale County	32.3667	-88.7	35.02	-71.85	Paleogene	Paleocene	Late/Upper Paleocene	Thanetian	Cenozoic 1	Late/Upper Paleocene		59.2	56	59.2	56	Tuscahoma
124965	Squamata	Boidae	genus	Cheilophis		Cheilophis		huerfanoensis	40566	39861	Rancocas Creek, south branch	United States	New Jersey	Burlington	40.23	-74.919	40.29	-52.54	Paleogene	Paleocene	Late/Upper Paleocene	Thanetian	Cenozoic 0	Thanetian		59.2	56	59.2	56	Vincentown
3113	Squamata	Boidae	genus	Cheilophis		Cheilophis		huerfanoensis	140	140	Vincentown Formation, NJ	United States	New Jersey		39.9719	-74.6833	40.08	-55.4	Paleogene	Paleocene	Late/Upper Paleocene	Thanetian	Cenozoic 1	Thanetian		59.2	56	59.2	56	Vincentown		New Jersey
15171	Squamata	Anguidae	genus	Melanosaurus		Melanosaurus		maximus	724	2953	SC-159	United States	Wyoming	Park	44.3	-109	49.69	-90.34	Paleogene	Paleocene	Late/Upper Paleocene	Thanetian	Cenozoic 1	Clarkforkian		59.2	56	59.2	56	Willwood		Clark
15085	Squamata	Anguidae	genus	Machaerosaurus		Machaerosaurus		torrejonensis	724	2159	Holly's Microsite	United States	Wyoming	Park	44.3	-109	49.69	-90.34	Paleogene	Paleocene	Late/Upper Paleocene	Thanetian	Cenozoic 1	Clarkforkian		59.2	56	59.2	56			Clark
15085	Squamata		genus	Restes		Restes		rugosus	724	2159	Holly's Microsite	United States	Wyoming	Park	44.3	-109	49.69	-90.34	Paleogene	Paleocene	Late/Upper Paleocene	Thanetian	Cenozoic 1	Clarkforkian		59.2	56	59.2	56			Clark
15089	Squamata	Anguidae	genus	Melanosaurus		Melanosaurus		maximus	724	2159	Paint Creek	United States	Wyoming	Park	44.3	-109	49.69	-90.34	Paleogene	Paleocene	Late/Upper Paleocene	Thanetian	Cenozoic 1	Clarkforkian		59.2	56	59.2	56
15089	Squamata	Anguidae	genus	Machaerosaurus		Machaerosaurus		torrejonensis	724	2159	Paint Creek	United States	Wyoming	Park	44.3	-109	49.69	-90.34	Paleogene	Paleocene	Late/Upper Paleocene	Thanetian	Cenozoic 1	Clarkforkian		59.2	56	59.2	56
15103	Squamata	Anguidae	genus	Melanosaurus		Melanosaurus		maximus	724	2953	SC-23	United States	Wyoming	Park	44.3	-109	49.69	-90.34	Paleogene	Paleocene	Late/Upper Paleocene	Thanetian	Cenozoic 1	Clarkforkian		59.2	56	59.2	56			Clark
15104	Squamata	Anguidae	genus	Melanosaurus		Melanosaurus		maximus	724	2953	SC-24	United States	Wyoming	Park	44.3	-109	49.69	-90.34	Paleogene	Paleocene	Late/Upper Paleocene	Thanetian	Cenozoic 1	Clarkforkian		59.2	56	59.2	56			Clark
15109	Squamata	Anguidae	genus	Melanosaurus		Melanosaurus		maximus	724	2953	SC-50	United States	Wyoming	Park	44.3	-109	49.69	-90.34	Paleogene	Paleocene	Late/Upper Paleocene	Thanetian	Cenozoic 1	Clarkforkian		59.2	56	59.2	56			Clark
15122	Squamata	Anguidae	genus	Melanosaurus		Melanosaurus		maximus	724	2953	SC-70	United States	Wyoming	Park	44.3	-109	49.69	-90.34	Paleogene	Paleocene	Late/Upper Paleocene	Thanetian	Cenozoic 1	Clarkforkian		59.2	56	59.2	56			Clark
15132	Squamata	Anguidae	genus	Xestops		Xestops		vagans	724	2953	SC-81	United States	Wyoming	Park	44.3	-109	49.69	-90.34	Paleogene	Paleocene	Late/Upper Paleocene	Thanetian	Cenozoic 1	Clarkforkian		59.2	56	59.2	56			Clark
15151	Squamata	Anguidae	genus	Melanosaurus		Melanosaurus		maximus	724	2953	SC-116	United States	Wyoming	Park	44.3	-109	49.69	-90.34	Paleogene	Paleocene	Late/Upper Paleocene	Thanetian	Cenozoic 1	Clarkforkian		59.2	56	59.2	56			Clark
15151	Squamata	Anguidae	subfamily	Gerrhonotinae	cf.	Gerrhonotus		sp.	724	2953	SC-116	United States	Wyoming	Park	44.3	-109	49.69	-90.34	Paleogene	Paleocene	Late/Upper Paleocene	Thanetian	Cenozoic 1	Clarkforkian		59.2	56	59.2	56			Clark
15152	Squamata	Anguidae	genus	Melanosaurus		Melanosaurus		maximus	724	2953	SC-117	United States	Wyoming	Park	44.3	-109	49.69	-90.34	Paleogene	Paleocene	Late/Upper Paleocene	Thanetian	Cenozoic 1	Clarkforkian		59.2	56	59.2	56			Clark
15156	Squamata	Anguidae	genus	Melanosaurus		Melanosaurus		maximus	724	2953	SC-127	United States	Wyoming	Park	44.3	-109	49.69	-90.34	Paleogene	Paleocene	Late/Upper Paleocene	Thanetian	Cenozoic 1	Clarkforkian		59.2	56	59.2	56			Clark
15159	Squamata	Anguidae	genus	Xestops		Xestops		vagans	724	2953	SC-136	United States	Wyoming	Park	44.3	-109	49.69	-90.34	Paleogene	Paleocene	Late/Upper Paleocene	Thanetian	Cenozoic 1	Clarkforkian		59.2	56	59.2	56			Clark
15174	Squamata	Anguidae	genus	Melanosaurus		Melanosaurus		maximus	724	2953	SC-164	United States	Wyoming	Park	44.3	-109	49.69	-90.34	Paleogene	Paleocene	Late/Upper Paleocene	Thanetian	Cenozoic 1	Clarkforkian		59.2	56	59.2	56			Clark
15189	Squamata	Anguidae	genus	Melanosaurus		Melanosaurus		maximus	724	2953	SC-197	United States	Wyoming	Park	44.3	-109	49.69	-90.34	Paleogene	Paleocene	Late/Upper Paleocene	Thanetian	Cenozoic 1	Clarkforkian		59.2	56	59.2	56			Clark
15209	Squamata	Anguidae	genus	Melanosaurus		Melanosaurus		maximus	724	2953	SC-238	United States	Wyoming	Park	44.3	-109	49.69	-90.34	Paleogene	Paleocene	Late/Upper Paleocene	Thanetian	Cenozoic 1	Clarkforkian		59.2	56	59.2	56			Clark
14205	Squamata	Madtsoiidae	family	Madtsoiidae	?	Madtsoia		sp.	59238	6147	Canadon Hondo, Kibenikhoria Faunal Zone	Argentina	Chubut		-45.3667	-67.7417	-47.89	-57.74	Paleogene	Eocene	Early/Lower Eocene	Ypresian	Cenozoic 2	Early/Lower Eocene		56	47.8	56	47.8	Las Flores
61228	Squamata	Madtsoiidae	genus	Madtsoia	n. gen.	Madtsoia	n. sp.	bai	17591	17591	Cañadón Vaca (Madtsoia bai holotype locality, Notostylops Beds)	Argentina	Chubut		-45.5	-68.8	-47.98	-58.95	Paleogene	Eocene				Eocene		56	33.9	56	33.9
61230	Squamata	Madtsoiidae	genus	Madtsoia		Madtsoia	cf.	bai	17595	17595	Gaiman Madtsoia locality	Argentina			-43.2667	-65.4667	-45.71	-55.52	Paleogene	Eocene				Eocene		56	33.9	56	33.9
59088	Squamata	Madtsoiidae	genus	Patagoniophis		Patagoniophis	n. sp.	australiensis	16833	19345	Tingamarra Local Fauna - Boat Mountain deposit	Australia	Queensland		-26	152	-47	151.97	Paleogene	Eocene	Early/Lower Eocene	Ypresian	Cenozoic 2	Ypresian		56	47.8	56	47.8
59088	Squamata	Madtsoiidae	genus	Alamitophis		Alamitophis	n. sp.	tingamarra	16833	19345	Tingamarra Local Fauna - Boat Mountain deposit	Australia	Queensland		-26	152	-47	151.97	Paleogene	Eocene	Early/Lower Eocene	Ypresian	Cenozoic 2	Ypresian		56	47.8	56	47.8
59088	Squamata	Madtsoiidae	family	Madtsoiidae	cf.	Madtsoia		sp.	16833	19345	Tingamarra Local Fauna - Boat Mountain deposit	Australia	Queensland		-26	152	-47	151.97	Paleogene	Eocene	Early/Lower Eocene	Ypresian	Cenozoic 2	Ypresian		56	47.8	56	47.8
35531	Squamata		genus	Saniwa		Saniwa		orsmaelensis	43529	9599	Dormaal	Belgium	Brabant		50.8167	5.1	46.29	2.26	Paleogene	Eocene	Early/Lower Eocene	Ypresian	Cenozoic 2	MP7		56	47.8	56	47.8	Tienen	Dormaal
35531	Squamata	Necrosauridae	family	Necrosauridae		Necrosaurus		sp.	43529	9599	Dormaal	Belgium	Brabant		50.8167	5.1	46.29	2.26	Paleogene	Eocene	Early/Lower Eocene	Ypresian	Cenozoic 2	MP7		56	47.8	56	47.8	Tienen	Dormaal
35531	Squamata	Iguanidae	family	Iguanidae		Geiseltaliellus		sp.	43529	9599	Dormaal	Belgium	Brabant		50.8167	5.1	46.29	2.26	Paleogene	Eocene	Early/Lower Eocene	Ypresian	Cenozoic 2	MP7		56	47.8	56	47.8	Tienen	Dormaal
35531	Squamata	Lacertidae	family	Lacertidae		Plesiolacerta		sp.	43529	9599	Dormaal	Belgium	Brabant		50.8167	5.1	46.29	2.26	Paleogene	Eocene	Early/Lower Eocene	Ypresian	Cenozoic 2	MP7		56	47.8	56	47.8	Tienen	Dormaal
35531	Squamata	Blanidae	genus	Blanosaurus	n. gen.	Blanosaurus	n. sp.	primeocaenus	54400	9599	Dormaal	Belgium	Brabant		50.8167	5.1	46.29	2.26	Paleogene	Eocene	Early/Lower Eocene	Ypresian	Cenozoic 2	MP7		56	47.8	56	47.8	Tienen	Dormaal
35531	Squamata	Iguanidae	genus	Geiseltaliellus		Geiseltaliellus		longicaudus	59290	9599	Dormaal	Belgium	Brabant		50.8167	5.1	46.29	2.26	Paleogene	Eocene	Early/Lower Eocene	Ypresian	Cenozoic 2	MP7		56	47.8	56	47.8	Tienen	Dormaal
35531	Squamata		genus	Tinosaurus		Tinosaurus	n. sp.	europeocaenus	59290	9599	Dormaal	Belgium	Brabant		50.8167	5.1	46.29	2.26	Paleogene	Eocene	Early/Lower Eocene	Ypresian	Cenozoic 2	MP7		56	47.8	56	47.8	Tienen	Dormaal
35531	Squamata	Lacertidae	genus	Dormaalisaurus	n. gen.	Dormaalisaurus	n. sp.	girardoti	59293	9599	Dormaal	Belgium	Brabant		50.8167	5.1	46.29	2.26	Paleogene	Eocene	Early/Lower Eocene	Ypresian	Cenozoic 2	MP7		56	47.8	56	47.8	Tienen	Dormaal
35531	Squamata	Lacertidae	genus	Dormaalisaurus		Dormaalisaurus	n. sp.	rossmanni	59293	9599	Dormaal	Belgium	Brabant		50.8167	5.1	46.29	2.26	Paleogene	Eocene	Early/Lower Eocene	Ypresian	Cenozoic 2	MP7		56	47.8	56	47.8	Tienen	Dormaal
35531	Squamata	Lacertidae	family	Lacertidae		Dormaalisaurus		sp.	59293	9599	Dormaal	Belgium	Brabant		50.8167	5.1	46.29	2.26	Paleogene	Eocene	Early/Lower Eocene	Ypresian	Cenozoic 2	MP7		56	47.8	56	47.8	Tienen	Dormaal
35531	Squamata		order	Squamata		Eolacerta		sp.	59290	9599	Dormaal	Belgium	Brabant		50.8167	5.1	46.29	2.26	Paleogene	Eocene	Early/Lower Eocene	Ypresian	Cenozoic 2	MP7		56	47.8	56	47.8	Tienen	Dormaal
35531	Squamata		genus	Campinosaurus	n. gen.	Campinosaurus	n. sp.	woutersi	59290	9599	Dormaal	Belgium	Brabant		50.8167	5.1	46.29	2.26	Paleogene	Eocene	Early/Lower Eocene	Ypresian	Cenozoic 2	MP7		56	47.8	56	47.8	Tienen	Dormaal
35531	Squamata		genus	Paraplacosauriops	cf.	Paraplacosauriops		quercyi	59390	9599	Dormaal	Belgium	Brabant		50.8167	5.1	46.29	2.26	Paleogene	Eocene	Early/Lower Eocene	Ypresian	Cenozoic 2	MP7		56	47.8	56	47.8	Tienen	Dormaal
35531	Squamata	Anguidae	genus	Placosaurus		Placosaurus	n. sp.	ragei	60336	9599	Dormaal	Belgium	Brabant		50.8167	5.1	46.29	2.26	Paleogene	Eocene	Early/Lower Eocene	Ypresian	Cenozoic 2	MP7		56	47.8	56	47.8	Tienen	Dormaal
48091	Squamata	Boidae	genus	Hechtophis	n. gen.	Hechtophis	n. sp.	austrinus	12871	12895	Itaboraí snake collections	Brazil	Rio de Janeiro	Cabucu	-22.1	-41.55	-25	-29.98	Paleogene	Eocene	Early/Lower Eocene	Ypresian		Itaboraian		56	47.8	56	47.8
48091	Squamata	Boidae	family	Boidae	cf.	Hechtophis		sp.	12871	12895	Itaboraí snake collections	Brazil	Rio de Janeiro	Cabucu	-22.1	-41.55	-25	-29.98	Paleogene	Eocene	Early/Lower Eocene	Ypresian		Itaboraian		56	47.8	56	47.8
48091	Squamata	Boidae	genus	Corallus		Corallus	n. sp.	priscus	12871	12895	Itaboraí snake collections	Brazil	Rio de Janeiro	Cabucu	-22.1	-41.55	-25	-29.98	Paleogene	Eocene	Early/Lower Eocene	Ypresian		Itaboraian		56	47.8	56	47.8
48091	Squamata	Boidae	subfamily	Boinae	cf.	Corallus		sp.	12871	12895	Itaboraí snake collections	Brazil	Rio de Janeiro	Cabucu	-22.1	-41.55	-25	-29.98	Paleogene	Eocene	Early/Lower Eocene	Ypresian		Itaboraian		56	47.8	56	47.8
48091	Squamata	Boidae	genus	Waincophis		Waincophis	n. sp.	pressulus	12871	12895	Itaboraí snake collections	Brazil	Rio de Janeiro	Cabucu	-22.1	-41.55	-25	-29.98	Paleogene	Eocene	Early/Lower Eocene	Ypresian		Itaboraian		56	47.8	56	47.8
48091	Squamata	Boidae	genus	Waincophis		Waincophis	n. sp.	cameratus	12871	12895	Itaboraí snake collections	Brazil	Rio de Janeiro	Cabucu	-22.1	-41.55	-25	-29.98	Paleogene	Eocene	Early/Lower Eocene	Ypresian		Itaboraian		56	47.8	56	47.8
48091	Squamata	Madtsoiidae	genus	Madtsoia		Madtsoia	n. sp.	camposi	12895	12895	Itaboraí snake collections	Brazil	Rio de Janeiro	Cabucu	-22.1	-41.55	-25	-29.98	Paleogene	Eocene	Early/Lower Eocene	Ypresian		Itaboraian		56	47.8	56	47.8
48091	Squamata		genus	Coniophis		Coniophis	cf.	precedens	12895	12895	Itaboraí snake collections	Brazil	Rio de Janeiro	Cabucu	-22.1	-41.55	-25	-29.98	Paleogene	Eocene	Early/Lower Eocene	Ypresian		Itaboraian		56	47.8	56	47.8
48091	Squamata	Aniliidae	genus	Hoffstetterella	n. gen.	Hoffstetterella	n. sp.	brasiliensis	12895	12895	Itaboraí snake collections	Brazil	Rio de Janeiro	Cabucu	-22.1	-41.55	-25	-29.98	Paleogene	Eocene	Early/Lower Eocene	Ypresian		Itaboraian		56	47.8	56	47.8
48091	Squamata	Boidae	subfamily	Boinae		Waincophis		sp.	12871	12895	Itaboraí snake collections	Brazil	Rio de Janeiro	Cabucu	-22.1	-41.55	-25	-29.98	Paleogene	Eocene	Early/Lower Eocene	Ypresian		Itaboraian		56	47.8	56	47.8
48091	Squamata	Boidae	genus	Paraungaliophis	n. gen.	Paraungaliophis	n. sp.	pricei	54397	12895	Itaboraí snake collections	Brazil	Rio de Janeiro	Cabucu	-22.1	-41.55	-25	-29.98	Paleogene	Eocene	Early/Lower Eocene	Ypresian		Itaboraian		56	47.8	56	47.8
48091	Squamata		genus	Itaboraiophis	n. gen.	Itaboraiophis	n. sp.	depressus	54397	12895	Itaboraí snake collections	Brazil	Rio de Janeiro	Cabucu	-22.1	-41.55	-25	-29.98	Paleogene	Eocene	Early/Lower Eocene	Ypresian		Itaboraian		56	47.8	56	47.8
48091	Squamata		genus	Paulacoutophis	n. gen.	Paulacoutophis	n. sp.	perplexus	54397	12895	Itaboraí snake collections	Brazil	Rio de Janeiro	Cabucu	-22.1	-41.55	-25	-29.98	Paleogene	Eocene	Early/Lower Eocene	Ypresian		Itaboraian		56	47.8	56	47.8
68174	Squamata	Lacertidae	family	Lacertidae		Plesiolacerta		sp.	19606	19606	Le Quesnoy	France	Oise		49.35	2.65	44.82	0.03	Paleogene	Eocene	Early/Lower Eocene	Ypresian	Cenozoic 2	Ypresian		56	47.8	56	47.8	Argiles d'lignite du Soissonnais
68174	Squamata	Anguidae	subfamily	Glyptosaurinae		Placosaurus		sp.	19606	19606	Le Quesnoy	France	Oise		49.35	2.65	44.82	0.03	Paleogene	Eocene	Early/Lower Eocene	Ypresian	Cenozoic 2	Ypresian		56	47.8	56	47.8	Argiles d'lignite du Soissonnais
68174	Squamata		genus	Saniwa		Saniwa	cf.	orsmaelensis	19606	19606	Le Quesnoy	France	Oise		49.35	2.65	44.82	0.03	Paleogene	Eocene	Early/Lower Eocene	Ypresian	Cenozoic 2	Ypresian		56	47.8	56	47.8	Argiles d'lignite du Soissonnais
68174	Squamata	Tropidophiidae	genus	Dunnophis		Dunnophis		matronensis	19606	19606	Le Quesnoy	France	Oise		49.35	2.65	44.82	0.03	Paleogene	Eocene	Early/Lower Eocene	Ypresian	Cenozoic 2	Ypresian		56	47.8	56	47.8	Argiles d'lignite du Soissonnais
68174	Squamata		order	Squamata		Eolacerta		sp.	59290	19606	Le Quesnoy	France	Oise		49.35	2.65	44.82	0.03	Paleogene	Eocene	Early/Lower Eocene	Ypresian	Cenozoic 2	Ypresian		56	47.8	56	47.8	Argiles d'lignite du Soissonnais
35533	Squamata	Boidae	genus	Calamagras	?	Calamagras		gallicus	7882	9599	UCMP V6167, Mutigny quarry	France	Marne		49.5	4	44.97	1.27	Paleogene	Eocene	Early/Lower Eocene	Ypresian	Cenozoic 2	Ypresian		56	47.8	56	47.8	Lignites de Soissonais
35533	Squamata	Tropidophiidae	genus	Dunnophis		Dunnophis		matronensis	55138	9599	UCMP V6167, Mutigny quarry	France	Marne		49.5	4	44.97	1.27	Paleogene	Eocene	Early/Lower Eocene	Ypresian	Cenozoic 2	Ypresian		56	47.8	56	47.8	Lignites de Soissonais
35533	Squamata		order	Squamata		Eolacerta		sp.	59290	9599	UCMP V6167, Mutigny quarry	France	Marne		49.5	4	44.97	1.27	Paleogene	Eocene	Early/Lower Eocene	Ypresian	Cenozoic 2	Ypresian		56	47.8	56	47.8	Lignites de Soissonais
35533	Squamata		genus	Saniwa		Saniwa		orsmaelensis	59290	9599	UCMP V6167, Mutigny quarry	France	Marne		49.5	4	44.97	1.27	Paleogene	Eocene	Early/Lower Eocene	Ypresian	Cenozoic 2	Ypresian		56	47.8	56	47.8	Lignites de Soissonais
35533	Squamata	Bipedidae	family	Bipedidae		Anniealexandria		sp.	59389	9599	UCMP V6167, Mutigny quarry	France	Marne		49.5	4	44.97	1.27	Paleogene	Eocene	Early/Lower Eocene	Ypresian	Cenozoic 2	Ypresian		56	47.8	56	47.8	Lignites de Soissonais
35533	Squamata		genus	Tinosaurus		Tinosaurus		europeocaenus	59290	9599	UCMP V6167, Mutigny quarry	France	Marne		49.5	4	44.97	1.27	Paleogene	Eocene	Early/Lower Eocene	Ypresian	Cenozoic 2	Ypresian		56	47.8	56	47.8	Lignites de Soissonais
35535	Squamata		unranked clade	Acrodonta		Tinosaurus		sp.	43530	9599	UCMP V6168, Avenay quarry	France	Marne		49.833	4.333	45.31	1.57	Paleogene	Eocene	Early/Lower Eocene	Ypresian	Cenozoic 2	Ypresian		56	47.8	56	47.8	Lignites de Soissonais
35535	Squamata	Iguanidae	genus	Geiseltaliellus		Geiseltaliellus		longicaudus	43530	9599	UCMP V6168, Avenay quarry	France	Marne		49.833	4.333	45.31	1.57	Paleogene	Eocene	Early/Lower Eocene	Ypresian	Cenozoic 2	Ypresian		56	47.8	56	47.8	Lignites de Soissonais
35535	Squamata	Boidae	genus	Calamagras		Calamagras		gallicus	7882	9599	UCMP V6168, Avenay quarry	France	Marne		49.833	4.333	45.31	1.57	Paleogene	Eocene	Early/Lower Eocene	Ypresian	Cenozoic 2	Ypresian		56	47.8	56	47.8	Lignites de Soissonais
35535	Squamata	Tropidophiidae	genus	Dunnophis		Dunnophis		matronensis	55138	9599	UCMP V6168, Avenay quarry	France	Marne		49.833	4.333	45.31	1.57	Paleogene	Eocene	Early/Lower Eocene	Ypresian	Cenozoic 2	Ypresian		56	47.8	56	47.8	Lignites de Soissonais
35535	Squamata		genus	Tinosaurus		Tinosaurus		europeocaenus	59290	9599	UCMP V6168, Avenay quarry	France	Marne		49.833	4.333	45.31	1.57	Paleogene	Eocene	Early/Lower Eocene	Ypresian	Cenozoic 2	Ypresian		56	47.8	56	47.8	Lignites de Soissonais
35535	Squamata	Lacertidae	genus	Dormaalisaurus		Dormaalisaurus		girardoti	59290	9599	UCMP V6168, Avenay quarry	France	Marne		49.833	4.333	45.31	1.57	Paleogene	Eocene	Early/Lower Eocene	Ypresian	Cenozoic 2	Ypresian		56	47.8	56	47.8	Lignites de Soissonais
35535	Squamata		order	Squamata		Eolacerta		sp.	59290	9599	UCMP V6168, Avenay quarry	France	Marne		49.833	4.333	45.31	1.57	Paleogene	Eocene	Early/Lower Eocene	Ypresian	Cenozoic 2	Ypresian		56	47.8	56	47.8	Lignites de Soissonais
35535	Squamata	Necrosauridae	family	Necrosauridae		Necrosaurus		sp.	59290	9599	UCMP V6168, Avenay quarry	France	Marne		49.833	4.333	45.31	1.57	Paleogene	Eocene	Early/Lower Eocene	Ypresian	Cenozoic 2	Ypresian		56	47.8	56	47.8	Lignites de Soissonais
68437	Squamata		genus	Tinosaurus		Tinosaurus		europeocaenus	59290	19707	Meudon	France			48.8122	2.23833	44.28	-0.35	Paleogene	Eocene	Early/Lower Eocene	Ypresian	Cenozoic 2	Early/Lower Eocene		56	47.8	56	47.8	Meudon
68437	Squamata	Lacertidae	genus	Dormaalisaurus		Dormaalisaurus		girardoti	59290	19707	Meudon	France			48.8122	2.23833	44.28	-0.35	Paleogene	Eocene	Early/Lower Eocene	Ypresian	Cenozoic 2	Early/Lower Eocene		56	47.8	56	47.8	Meudon
68440	Squamata	Iguanidae	genus	Geiseltaliellus		Geiseltaliellus	cf.	longicaudus	35618	47934	Prémontré	France	Picardie	Aisne	49.5403	3.41389	45.01	0.73	Paleogene	Eocene	Early/Lower Eocene	Ypresian	Cenozoic 2	MP 10		56	47.8	56	47.8
68440	Squamata	Gekkonidae	genus	Laonogekko	n. gen.	Laonogekko	n. sp.	lefevrei	35618	47934	Prémontré	France	Picardie	Aisne	49.5403	3.41389	45.01	0.73	Paleogene	Eocene	Early/Lower Eocene	Ypresian	Cenozoic 2	MP 10		56	47.8	56	47.8
68440	Squamata	Lacertidae	family	Lacertidae		Dormaalisaurus		girardoti	35618	47934	Prémontré	France	Picardie	Aisne	49.5403	3.41389	45.01	0.73	Paleogene	Eocene	Early/Lower Eocene	Ypresian	Cenozoic 2	MP 10		56	47.8	56	47.8
68440	Squamata	Lacertidae	family	Lacertidae		Dormaalisaurus		rossmanni	35618	47934	Prémontré	France	Picardie	Aisne	49.5403	3.41389	45.01	0.73	Paleogene	Eocene	Early/Lower Eocene	Ypresian	Cenozoic 2	MP 10		56	47.8	56	47.8
68440	Squamata	Lacertidae	family	Lacertidae		Dormaalisaurus		sp.	35618	47934	Prémontré	France	Picardie	Aisne	49.5403	3.41389	45.01	0.73	Paleogene	Eocene	Early/Lower Eocene	Ypresian	Cenozoic 2	MP 10		56	47.8	56	47.8
68440	Squamata	Scincidae	genus	Axonoscincus	n. gen.	Axonoscincus	n. sp.	sabatieri	35618	47934	Prémontré	France	Picardie	Aisne	49.5403	3.41389	45.01	0.73	Paleogene	Eocene	Early/Lower Eocene	Ypresian	Cenozoic 2	MP 10		56	47.8	56	47.8
68440	Squamata		genus	Eolacerta		Eolacerta	cf.	robusta	35618	47934	Prémontré	France	Picardie	Aisne	49.5403	3.41389	45.01	0.73	Paleogene	Eocene	Early/Lower Eocene	Ypresian	Cenozoic 2	MP 10		56	47.8	56	47.8
68440	Squamata	Anguidae	tribe	Anguini	cf.	Anguis		sp.	35618	47934	Prémontré	France	Picardie	Aisne	49.5403	3.41389	45.01	0.73	Paleogene	Eocene	Early/Lower Eocene	Ypresian	Cenozoic 2	MP 10		56	47.8	56	47.8
68440	Squamata		unranked clade	Alethinophidia		Coniophis		sp.	43531	47934	Prémontré	France	Picardie	Aisne	49.5403	3.41389	45.01	0.73	Paleogene	Eocene	Early/Lower Eocene	Ypresian	Cenozoic 2	MP 10		56	47.8	56	47.8
68440	Squamata	Boidae	genus	Calamagras		Calamagras		gallicus	43531	47934	Prémontré	France	Picardie	Aisne	49.5403	3.41389	45.01	0.73	Paleogene	Eocene	Early/Lower Eocene	Ypresian	Cenozoic 2	MP 10		56	47.8	56	47.8
68440	Squamata	Tropidophiidae	genus	Dunnophis		Dunnophis		matronensis	43531	47934	Prémontré	France	Picardie	Aisne	49.5403	3.41389	45.01	0.73	Paleogene	Eocene	Early/Lower Eocene	Ypresian	Cenozoic 2	MP 10		56	47.8	56	47.8
68440	Squamata	Tropidophiidae	family	Tropidophiidae	cf.	Dunnophis		sp.	43531	47934	Prémontré	France	Picardie	Aisne	49.5403	3.41389	45.01	0.73	Paleogene	Eocene	Early/Lower Eocene	Ypresian	Cenozoic 2	MP 10		56	47.8	56	47.8
68440	Squamata		genus	Tinosaurus		Tinosaurus		europeocaenus	59290	47934	Prémontré	France	Picardie	Aisne	49.5403	3.41389	45.01	0.73	Paleogene	Eocene	Early/Lower Eocene	Ypresian	Cenozoic 2	MP 10		56	47.8	56	47.8
68440	Squamata	Blanidae	genus	Blanosaurus		Blanosaurus		primeocaenus	54400	47934	Prémontré	France	Picardie	Aisne	49.5403	3.41389	45.01	0.73	Paleogene	Eocene	Early/Lower Eocene	Ypresian	Cenozoic 2	MP 10		56	47.8	56	47.8
84997	Squamata	Iguanidae	genus	Geiseltaliellus		Geiseltaliellus	n. sp.	longicaudus	43530	28522	Condé-en-Brie	France	Picardie		49	3.55	44.47	0.86	Paleogene	Eocene	Early/Lower Eocene	Ypresian	Cenozoic 2	MP 8 + 9		56	47.8	56	47.8
84997	Squamata	Lacertidae	genus	Plesiolacerta		Plesiolacerta		lydekkeri	43530	28522	Condé-en-Brie	France	Picardie		49	3.55	44.47	0.86	Paleogene	Eocene	Early/Lower Eocene	Ypresian	Cenozoic 2	MP 8 + 9		56	47.8	56	47.8
84997	Squamata		genus	Paraplacosauriops		Paraplacosauriops		quercyi	43530	28522	Condé-en-Brie	France	Picardie		49	3.55	44.47	0.86	Paleogene	Eocene	Early/Lower Eocene	Ypresian	Cenozoic 2	MP 8 + 9		56	47.8	56	47.8
84997	Squamata	Anguidae	tribe	Anguini	cf.	Anguis		sp.	43530	28522	Condé-en-Brie	France	Picardie		49	3.55	44.47	0.86	Paleogene	Eocene	Early/Lower Eocene	Ypresian	Cenozoic 2	MP 8 + 9		56	47.8	56	47.8
84997	Squamata	Anguidae	tribe	Ophisaurini	cf.	Ophisaurus		sp.	43530	28522	Condé-en-Brie	France	Picardie		49	3.55	44.47	0.86	Paleogene	Eocene	Early/Lower Eocene	Ypresian	Cenozoic 2	MP 8 + 9		56	47.8	56	47.8
84997	Squamata		subfamily	Saniwinae		Saniwa		sp.	43530	28522	Condé-en-Brie	France	Picardie		49	3.55	44.47	0.86	Paleogene	Eocene	Early/Lower Eocene	Ypresian	Cenozoic 2	MP 8 + 9		56	47.8	56	47.8
84997	Squamata	Necrosauridae	family	Necrosauridae		Necrosaurus		sp.	43530	28522	Condé-en-Brie	France	Picardie		49	3.55	44.47	0.86	Paleogene	Eocene	Early/Lower Eocene	Ypresian	Cenozoic 2	MP 8 + 9		56	47.8	56	47.8
84997	Squamata	Boidae	genus	Calamagras		Calamagras		gallicus	7882	28522	Condé-en-Brie	France	Picardie		49	3.55	44.47	0.86	Paleogene	Eocene	Early/Lower Eocene	Ypresian	Cenozoic 2	MP 8 + 9		56	47.8	56	47.8
84997	Squamata	Tropidophiidae	genus	Dunnophis		Dunnophis		matronensis	55138	28522	Condé-en-Brie	France	Picardie		49	3.55	44.47	0.86	Paleogene	Eocene	Early/Lower Eocene	Ypresian	Cenozoic 2	MP 8 + 9		56	47.8	56	47.8
84997	Squamata		order	Squamata		Eolacerta		sp.	59290	28522	Condé-en-Brie	France	Picardie		49	3.55	44.47	0.86	Paleogene	Eocene	Early/Lower Eocene	Ypresian	Cenozoic 2	MP 8 + 9		56	47.8	56	47.8
84997	Squamata		genus	Saniwa		Saniwa		orsmaelensis	59290	28522	Condé-en-Brie	France	Picardie		49	3.55	44.47	0.86	Paleogene	Eocene	Early/Lower Eocene	Ypresian	Cenozoic 2	MP 8 + 9		56	47.8	56	47.8
84997	Squamata		genus	Tinosaurus		Tinosaurus		europeocaenus	59290	28522	Condé-en-Brie	France	Picardie		49	3.55	44.47	0.86	Paleogene	Eocene	Early/Lower Eocene	Ypresian	Cenozoic 2	MP 8 + 9		56	47.8	56	47.8
84997	Squamata	Blanidae	genus	Blanosaurus		Blanosaurus		primeocaenus	54400	28522	Condé-en-Brie	France	Picardie		49	3.55	44.47	0.86	Paleogene	Eocene	Early/Lower Eocene	Ypresian	Cenozoic 2	MP 8 + 9		56	47.8	56	47.8
179143	Squamata	Iguanidae	family	Iguanidae		Geiseltaliellus		sp.	59290	59290	Brasles (Marne)	France	Nord-Pas-de-Calais-Picardie		49.05	3.42861	44.52	0.75	Paleogene	Eocene	Early/Lower Eocene	Ypresian	Cenozoic 2	MP 8 + 9		56	47.8	56	47.8
179145	Squamata	Iguanidae	family	Iguanidae		Geiseltaliellus		sp.	59290	59290	Gland (Marne)	France	Bourgogne-Franche-Comté		47.8225	4.21778	43.29	1.48	Paleogene	Eocene	Early/Lower Eocene	Ypresian	Cenozoic 2	MP 8 + 9		56	47.8	56	47.8
179145	Squamata	Lacertidae	family	Lacertidae		Dormaalisaurus		sp.	59290	59290	Gland (Marne)	France	Bourgogne-Franche-Comté		47.8225	4.21778	43.29	1.48	Paleogene	Eocene	Early/Lower Eocene	Ypresian	Cenozoic 2	MP 8 + 9		56	47.8	56	47.8
179145	Squamata	Necrosauridae	family	Necrosauridae		Necrosaurus		sp.	59290	59290	Gland (Marne)	France	Bourgogne-Franche-Comté		47.8225	4.21778	43.29	1.48	Paleogene	Eocene	Early/Lower Eocene	Ypresian	Cenozoic 2	MP 8 + 9		56	47.8	56	47.8
28546	Squamata	Boidae	genus	Calamagras		Calamagras		gallicus	7882	7882	Sézanne	France	Champagne-Ardenne	Marne	48.7167	3.71667	44.19	1.01	Paleogene	Eocene	Early/Lower Eocene	Ypresian	Cenozoic 2	Ypresian		56	47.8	56	47.8
28546	Squamata		genus	Tinosaurus		Tinosaurus		europeocaenus	59290	7882	Sézanne	France	Champagne-Ardenne	Marne	48.7167	3.71667	44.19	1.01	Paleogene	Eocene	Early/Lower Eocene	Ypresian	Cenozoic 2	Ypresian		56	47.8	56	47.8
35539	Squamata	Iguanidae	genus	Geiseltaliellus		Geiseltaliellus		longicaudus	43530	9599	Carrière "Grauves"	France	Marne		48.9667	3.9667	44.44	1.24	Paleogene	Eocene	Early/Lower Eocene	Ypresian	Cenozoic 2	Ypresian		56	47.8	56	47.8
35539	Squamata	Boidae	genus	Calamagras		Calamagras	n. sp.	gallicus	7882	9599	Carrière "Grauves"	France	Marne		48.9667	3.9667	44.44	1.24	Paleogene	Eocene	Early/Lower Eocene	Ypresian	Cenozoic 2	Ypresian		56	47.8	56	47.8
35539	Squamata	Tropidophiidae	genus	Dunnophis		Dunnophis	n. sp.	matronensis	55138	9599	Carrière "Grauves"	France	Marne		48.9667	3.9667	44.44	1.24	Paleogene	Eocene	Early/Lower Eocene	Ypresian	Cenozoic 2	Ypresian		56	47.8	56	47.8
35539	Squamata		order	Squamata		Eolacerta		sp.	59290	9599	Carrière "Grauves"	France	Marne		48.9667	3.9667	44.44	1.24	Paleogene	Eocene	Early/Lower Eocene	Ypresian	Cenozoic 2	Ypresian		56	47.8	56	47.8
35540	Squamata	Necrosauridae	family	Necrosauridae		Necrosaurus		sp.	59290	9599	Carrière de Cuis	France	Marne		49	3.9667	44.47	1.24	Paleogene	Eocene	Early/Lower Eocene	Ypresian	Cenozoic 2	Ypresian		56	47.8	56	47.8
55494	Squamata	Agamidae	genus	Vastanagama	n. gen.	Vastanagama	n. sp.	susanae	26889	14970	Vastan Lignite Mine	India	Gujarat	District Surat	21.3264	72.9828	-4.28	63.01	Paleogene	Eocene	Early/Lower Eocene	Ypresian	Cenozoic 2	Ypresian		56	47.8	56	47.8	Cambay Shale
55494	Squamata		genus	Procerophis	n. gen.	Procerophis	n. sp.	sahnii	35602	14970	Vastan Lignite Mine	India	Gujarat	District Surat	21.3264	72.9828	-4.28	63.01	Paleogene	Eocene	Early/Lower Eocene	Ypresian	Cenozoic 2	Ypresian		56	47.8	56	47.8	Cambay Shale
55494	Squamata		genus	Thaumastophis	n. gen.	Thaumastophis	n. sp.	missiaeni	35602	14970	Vastan Lignite Mine	India	Gujarat	District Surat	21.3264	72.9828	-4.28	63.01	Paleogene	Eocene	Early/Lower Eocene	Ypresian	Cenozoic 2	Ypresian		56	47.8	56	47.8	Cambay Shale
55494	Squamata		genus	Heterodontagama	n. gen.	Heterodontagama	n. sp.	borsukae	60272	14970	Vastan Lignite Mine	India	Gujarat	District Surat	21.3264	72.9828	-4.28	63.01	Paleogene	Eocene	Early/Lower Eocene	Ypresian	Cenozoic 2	Ypresian		56	47.8	56	47.8	Cambay Shale
55494	Squamata	Agamidae	genus	Suratagama	n. gen.	Suratagama	n. sp.	neeraae	60272	14970	Vastan Lignite Mine	India	Gujarat	District Surat	21.3264	72.9828	-4.28	63.01	Paleogene	Eocene	Early/Lower Eocene	Ypresian	Cenozoic 2	Ypresian		56	47.8	56	47.8	Cambay Shale
55494	Squamata	Agamidae	genus	Indiagama	n. gen.	Indiagama	n. sp.	gujarata	60272	14970	Vastan Lignite Mine	India	Gujarat	District Surat	21.3264	72.9828	-4.28	63.01	Paleogene	Eocene	Early/Lower Eocene	Ypresian	Cenozoic 2	Ypresian		56	47.8	56	47.8	Cambay Shale
55494	Squamata		genus	Tinosaurus		Tinosaurus	n. sp.	indicus	26889	14970	Vastan Lignite Mine	India	Gujarat	District Surat	21.3264	72.9828	-4.28	63.01	Paleogene	Eocene	Early/Lower Eocene	Ypresian	Cenozoic 2	Ypresian		56	47.8	56	47.8	Cambay Shale
180565	Squamata		genus	Tinosaurus		Tinosaurus		indicus	59914	59914	Tadkeshwar Lignite Mine (TAD-1)	India	Gujarat	Surat	21.3522	73.0678	-4.29	63.09	Paleogene	Eocene	Early/Lower Eocene	Ypresian	Cenozoic 2	Ypresian		56	47.8	56	47.8	Cambay Shale
180565	Squamata	Madtsoiidae	genus	Platyspondylophis	n. gen.	Platyspondylophis	n. sp.	tadkeshwarensis	59914	59914	Tadkeshwar Lignite Mine (TAD-1)	India	Gujarat	Surat	21.3522	73.0678	-4.29	63.09	Paleogene	Eocene	Early/Lower Eocene	Ypresian	Cenozoic 2	Ypresian		56	47.8	56	47.8	Cambay Shale
180565	Squamata		genus	Procerophis		Procerophis		sahnii	59914	59914	Tadkeshwar Lignite Mine (TAD-1)	India	Gujarat	Surat	21.3522	73.0678	-4.29	63.09	Paleogene	Eocene	Early/Lower Eocene	Ypresian	Cenozoic 2	Ypresian		56	47.8	56	47.8	Cambay Shale
180565	Squamata		genus	Thaumastophis		Thaumastophis		missiaeni	59914	59914	Tadkeshwar Lignite Mine (TAD-1)	India	Gujarat	Surat	21.3522	73.0678	-4.29	63.09	Paleogene	Eocene	Early/Lower Eocene	Ypresian	Cenozoic 2	Ypresian		56	47.8	56	47.8	Cambay Shale
28490	Squamata	Boidae	genus	Calamagras		Calamagras	n. sp.	turkestanicus	7864	7864	Andarak 2	Kyrgyzstan	Osh	Lyailyak	42	76	40.71	69.72	Paleogene	Eocene	Early/Lower Eocene	Ypresian	Cenozoic 2	Ypresian		56	47.8	56	47.8	Alai Beds
28490	Squamata		subfamily	Saniwinae	?	Saniwa		sp.	35462	7864	Andarak 2	Kyrgyzstan	Osh	Lyailyak	42	76	40.71	69.72	Paleogene	Eocene	Early/Lower Eocene	Ypresian	Cenozoic 2	Ypresian		56	47.8	56	47.8	Alai Beds
15671	Squamata		subfamily	Saniwinae	cf.	Saniwa		sp.	2671	10071	Lomas las Tetas de Cabra	Mexico	Baja California		28.6833	-114.083	31.14	-97	Paleogene	Eocene	Early/Lower Eocene	Ypresian	Cenozoic 2	Wasatchian		56	47.8	56	47.8	Las Tetas de Cabra
133216	Squamata		unranked clade	Alethinophidia		Coniophis		sp.	43330	42870	N'Tagourt 2	Morocco			31.5072	-5.60556	25.53	-7.58	Paleogene	Eocene	Early/Lower Eocene	Ypresian	Cenozoic 2	Ypresian		56	47.8	56	47.8	Ait Ouarhitane
79200	Squamata	Iguanidae	family	Iguanidae		Geiseltaliellus		sp.	43269	26559	Silveirinha clay pit	Portugal	Região Centro	Baixo Mondego	40.0139	-8.82222	35.62	-9.96	Paleogene	Eocene	Early/Lower Eocene	Ypresian	Cenozoic 2	MP7		56	47.8	56	47.8	Silveirinha
79200	Squamata		unranked clade	Acrodonta	cf.	Tinosaurus		sp.	43269	26559	Silveirinha clay pit	Portugal	Região Centro	Baixo Mondego	40.0139	-8.82222	35.62	-9.96	Paleogene	Eocene	Early/Lower Eocene	Ypresian	Cenozoic 2	MP7		56	47.8	56	47.8	Silveirinha
79200	Squamata	Anguidae	subfamily	Glyptosaurinae	cf.	Melanosaurus		sp.	43269	26559	Silveirinha clay pit	Portugal	Região Centro	Baixo Mondego	40.0139	-8.82222	35.62	-9.96	Paleogene	Eocene	Early/Lower Eocene	Ypresian	Cenozoic 2	MP7		56	47.8	56	47.8	Silveirinha
79200	Squamata	Tropidophiidae	genus	Dunnophis		Dunnophis		matronensis	43269	26559	Silveirinha clay pit	Portugal	Região Centro	Baixo Mondego	40.0139	-8.82222	35.62	-9.96	Paleogene	Eocene	Early/Lower Eocene	Ypresian	Cenozoic 2	MP7		56	47.8	56	47.8	Silveirinha
67707	Squamata	Gekkonidae	genus	Yantarogekko	n. gen.	Yantarogekko	n. sp.	balticus	19349	19349	Samland Peninsula Gekko Amber	Russian Federation EU			54.8667	20.7667	50.58	16.35	Paleogene	Eocene						56	33.9	56	33.9
179139	Squamata	Lacertidae	genus	Succinilacerta	n. gen.	Succinilacerta	n. sp.	succinea	59290	59290	Sambia Peninsula Amber (formerly Lithuania, now Russian Federation)	Russian Federation EU	Kaliningrad		54.8667	20.7667	50.58	16.35	Paleogene	Eocene						56	33.9	56	33.9
16136	Squamata		genus	Saniwa		Saniwa		ensidens	14538	1623	Black's Fork	United States	Wyoming	Uinta	41.2	-110.5	45.23	-96.81	Paleogene	Eocene		Ypresian		Bridgerian		56	47.8	56	47.8	Bridger	lower	Bridg
16201	Squamata	Boidae	genus	Boavus		Boavus		occidentalis	14699	1623	Church Buttes	United States	Wyoming	Uinta	41.2	-110.5	45.23	-96.81	Paleogene	Eocene		Ypresian		Bridgerian		56	47.8	56	47.8	Bridger	lower	Bridg
16210	Squamata		genus	Saniwa		Saniwa		ensidens	14538	54916	Dry Creek (Lower Bridger)	United States	Wyoming	Uinta	41.2	-110.5	45.23	-96.81	Paleogene	Eocene		Ypresian		Bridgerian		56	47.8	56	47.8	Bridger	lower	Bridg
16211	Squamata		genus	Saniwa		Saniwa		ensidens	14538	2170	Dry Creek (Bridger C)	United States	Wyoming	Uinta	41.2	-110.5	45.23	-96.81	Paleogene	Eocene		Ypresian		Bridgerian		56	47.8	56	47.8	Bridger	upper	Bridg
16228	Squamata	Rhineuridae	genus	Lestophis		Lestophis	n. sp.	anceps	14538	34552	Grizzly Buttes	United States	Wyoming	Uinta	41.2	-110.5	45.23	-96.81	Paleogene	Eocene		Ypresian		Bridgerian		56	47.8	56	47.8	Bridger	lower	Bridg
16228	Squamata		genus	Saniwa		Saniwa	n. sp.	ensidens	14538	34552	Grizzly Buttes	United States	Wyoming	Uinta	41.2	-110.5	45.23	-96.81	Paleogene	Eocene		Ypresian		Bridgerian		56	47.8	56	47.8	Bridger	lower	Bridg
16228	Squamata	Anguidae	genus	Glyptosaurus	n. gen.	Glyptosaurus	n. sp.	sylvestris	14538	34552	Grizzly Buttes	United States	Wyoming	Uinta	41.2	-110.5	45.23	-96.81	Paleogene	Eocene		Ypresian		Bridgerian		56	47.8	56	47.8	Bridger	lower	Bridg
16228	Squamata	Anguidae	genus	Paraglyptosaurus		Paraglyptosaurus	n. sp.	princeps	14538	34552	Grizzly Buttes	United States	Wyoming	Uinta	41.2	-110.5	45.23	-96.81	Paleogene	Eocene		Ypresian		Bridgerian		56	47.8	56	47.8	Bridger	lower	Bridg
16228	Squamata	Anguidae	genus	Xestops		Xestops	n. sp.	vagans	14538	34552	Grizzly Buttes	United States	Wyoming	Uinta	41.2	-110.5	45.23	-96.81	Paleogene	Eocene		Ypresian		Bridgerian		56	47.8	56	47.8	Bridger	lower	Bridg
16228	Squamata	Boidae	genus	Boavus	n. gen.	Boavus	n. sp.	occidentalis	14699	34552	Grizzly Buttes	United States	Wyoming	Uinta	41.2	-110.5	45.23	-96.81	Paleogene	Eocene		Ypresian		Bridgerian		56	47.8	56	47.8	Bridger	lower	Bridg
16228	Squamata	Boidae	genus	Boavus		Boavus	n. sp.	brevis	14699	34552	Grizzly Buttes	United States	Wyoming	Uinta	41.2	-110.5	45.23	-96.81	Paleogene	Eocene		Ypresian		Bridgerian		56	47.8	56	47.8	Bridger	lower	Bridg
16228	Squamata	Boidae	genus	Lithophis	n. gen.	Lithophis	n. sp.	sargenti	14699	34552	Grizzly Buttes	United States	Wyoming	Uinta	41.2	-110.5	45.23	-96.81	Paleogene	Eocene		Ypresian		Bridgerian		56	47.8	56	47.8	Bridger	lower	Bridg
16234	Squamata		genus	Saniwa		Saniwa		ensidens	14538	1623	Henry's Fork Divide	United States	Wyoming	Uinta	41.2	-110.5	45.23	-96.81	Paleogene	Eocene		Ypresian		Bridgerian		56	47.8	56	47.8	Bridger	upper	Bridg
16234	Squamata	Anguidae	genus	Paraglyptosaurus	cf.	Paraglyptosaurus		princeps	60385	1623	Henry's Fork Divide	United States	Wyoming	Uinta	41.2	-110.5	45.23	-96.81	Paleogene	Eocene		Ypresian		Bridgerian		56	47.8	56	47.8	Bridger	upper	Bridg
16235	Squamata		genus	Tinosaurus	n. gen.	Tinosaurus	n. sp.	stenodon	14538	7017	Henry's Fork Hill (Bridger C)	United States	Wyoming	Sweetwater	41.7	-109	45.57	-95.13	Paleogene	Eocene		Ypresian		Bridgerian		56	47.8	56	47.8	Bridger	upper	Bridg
16244	Squamata	Anguidae	subfamily	Glyptosaurinae		Xestops		sp.	59968	2523	Hyopsodus Hill	United States	Wyoming	Sublette	42.7	-110.1	46.68	-96.09	Paleogene	Eocene		Ypresian		Bridgerian		56	47.8	56	47.8	Bridger		GRBsn
16244	Squamata	Anguidae	genus	Xestops		Xestops	n. sp.	vagans	59968	2523	Hyopsodus Hill	United States	Wyoming	Sublette	42.7	-110.1	46.68	-96.09	Paleogene	Eocene		Ypresian		Bridgerian		56	47.8	56	47.8	Bridger		GRBsn
16244	Squamata		superfamily	Anguioidea		Peltosaurus		sp.	59968	2523	Hyopsodus Hill	United States	Wyoming	Sublette	42.7	-110.1	46.68	-96.09	Paleogene	Eocene		Ypresian		Bridgerian		56	47.8	56	47.8	Bridger		GRBsn
16244	Squamata		subfamily	Saniwinae		Saniwa		sp.	59968	2523	Hyopsodus Hill	United States	Wyoming	Sublette	42.7	-110.1	46.68	-96.09	Paleogene	Eocene		Ypresian		Bridgerian		56	47.8	56	47.8	Bridger		GRBsn
16244	Squamata	Xantusiidae	genus	Palaeoxantusia	n. gen.	Palaeoxantusia	n. sp.	fera	26913	2523	Hyopsodus Hill	United States	Wyoming	Sublette	42.7	-110.1	46.68	-96.09	Paleogene	Eocene		Ypresian		Bridgerian		56	47.8	56	47.8	Bridger		GRBsn
16244	Squamata		subfamily	Saniwinae		Saniwa		stenodon	59968	2523	Hyopsodus Hill	United States	Wyoming	Sublette	42.7	-110.1	46.68	-96.09	Paleogene	Eocene		Ypresian		Bridgerian		56	47.8	56	47.8	Bridger		GRBsn
16244	Squamata	Rhineuridae	family	Rhineuridae		Lestophis		sp.	59968	2523	Hyopsodus Hill	United States	Wyoming	Sublette	42.7	-110.1	46.68	-96.09	Paleogene	Eocene		Ypresian		Bridgerian		56	47.8	56	47.8	Bridger		GRBsn
16244	Squamata	Rhineuridae	unranked clade	Rhineuridae		Rhineura		sp.	59968	2523	Hyopsodus Hill	United States	Wyoming	Sublette	42.7	-110.1	46.68	-96.09	Paleogene	Eocene		Ypresian		Bridgerian		56	47.8	56	47.8	Bridger		GRBsn
16244	Squamata		genus	Coniophis		Coniophis	n. sp.	carinatus	59968	2523	Hyopsodus Hill	United States	Wyoming	Sublette	42.7	-110.1	46.68	-96.09	Paleogene	Eocene		Ypresian		Bridgerian		56	47.8	56	47.8	Bridger		GRBsn
16244	Squamata		genus	Coniophis		Coniophis	n. sp.	platycarinatus	59968	2523	Hyopsodus Hill	United States	Wyoming	Sublette	42.7	-110.1	46.68	-96.09	Paleogene	Eocene		Ypresian		Bridgerian		56	47.8	56	47.8	Bridger		GRBsn
16244	Squamata	Boidae	genus	Calamagras		Calamagras	n. sp.	primus	59968	2523	Hyopsodus Hill	United States	Wyoming	Sublette	42.7	-110.1	46.68	-96.09	Paleogene	Eocene		Ypresian		Bridgerian		56	47.8	56	47.8	Bridger		GRBsn
16244	Squamata	Boidae	subfamily	Boinae		Boavus		sp.	59968	2523	Hyopsodus Hill	United States	Wyoming	Sublette	42.7	-110.1	46.68	-96.09	Paleogene	Eocene		Ypresian		Bridgerian		56	47.8	56	47.8	Bridger		GRBsn
16244	Squamata	Erycidae	genus	Paraepicrates		Paraepicrates	n. sp.	brevispondylus	59968	2523	Hyopsodus Hill	United States	Wyoming	Sublette	42.7	-110.1	46.68	-96.09	Paleogene	Eocene		Ypresian		Bridgerian		56	47.8	56	47.8	Bridger		GRBsn
16244	Squamata	Tropidophiidae	genus	Dunnophis		Dunnophis	n. sp.	microechinis	59968	2523	Hyopsodus Hill	United States	Wyoming	Sublette	42.7	-110.1	46.68	-96.09	Paleogene	Eocene		Ypresian		Bridgerian		56	47.8	56	47.8	Bridger		GRBsn
16244	Squamata		genus	Entomophontes		Entomophontes		hutchisoni	60296	2523	Hyopsodus Hill	United States	Wyoming	Sublette	42.7	-110.1	46.68	-96.09	Paleogene	Eocene		Ypresian		Bridgerian		56	47.8	56	47.8	Bridger		GRBsn
16255	Squamata	Anguidae	genus	Glyptosaurus	cf.	Glyptosaurus		sylvestris	60385	1623	Little Dry Creek	United States	Wyoming	Uinta	41.2	-110.5	45.23	-96.81	Paleogene	Eocene		Ypresian		Bridgerian		56	47.8	56	47.8	Bridger	lower	Bridg
16273	Squamata	Anguidae	genus	Xestops		Xestops	cf.	vagans	3806	1248	Little Muddy VII (UM BB-37)	United States	Wyoming	Lincoln	41.8	-110.7	45.85	-96.91	Paleogene	Eocene		Ypresian		Bridgerian		56	47.8	56	47.8	Bridger		WGRB
16273	Squamata	Boidae	genus	Calamagras		Calamagras		primus	3806	1248	Little Muddy VII (UM BB-37)	United States	Wyoming	Lincoln	41.8	-110.7	45.85	-96.91	Paleogene	Eocene		Ypresian		Bridgerian		56	47.8	56	47.8	Bridger		WGRB
16278	Squamata		genus	Saniwa		Saniwa		ensidens	14538	1623	Lone Tree (Bridger C)	United States	Wyoming	Uinta	41.2	-110.5	45.23	-96.81	Paleogene	Eocene		Ypresian		Bridgerian		56	47.8	56	47.8	Bridger	upper	Bridg
16281	Squamata	Rhineuridae	genus	Lestophis		Lestophis	n. sp.	crassus	14699	1623	Marsh's Fork (Lower Bridger)	United States	Wyoming	Uinta	41.2	-110.5	45.23	-96.81	Paleogene	Eocene		Ypresian		Bridgerian		56	47.8	56	47.8	Bridger	lower	Bridg
16296	Squamata		unranked clade	Acrodonta		Tinosaurus		sp.	53349	5778	Omomys Quarry	United States	Wyoming	Uinta	41.2	-110.5	45.23	-96.81	Paleogene	Eocene		Ypresian		Bridgerian		56	47.8	56	47.8	Bridger	upper	Bridg
16296	Squamata		subfamily	Saniwinae		Saniwa		sp.	53349	5778	Omomys Quarry	United States	Wyoming	Uinta	41.2	-110.5	45.23	-96.81	Paleogene	Eocene		Ypresian		Bridgerian		56	47.8	56	47.8	Bridger	upper	Bridg
16431	Squamata		genus	Saniwa		Saniwa		ensidens	59968	2523	Tabernacle Butte Locality 13	United States	Wyoming	Sublette	42.7	-110.1	46.68	-96.09	Paleogene	Eocene		Ypresian		Bridgerian		56	47.8	56	47.8	Bridger		GRBsn
16431	Squamata	Tropidophiidae	genus	Dunnophis		Dunnophis		microechinis	59968	2523	Tabernacle Butte Locality 13	United States	Wyoming	Sublette	42.7	-110.1	46.68	-96.09	Paleogene	Eocene		Ypresian		Bridgerian		56	47.8	56	47.8	Bridger		GRBsn
16432	Squamata	Anguidae	subfamily	Glyptosaurinae		Xestops		sp.	59968	2523	Tabernacle Butte Locality 15	United States	Wyoming	Sublette	42.7	-110.1	46.68	-96.09	Paleogene	Eocene		Ypresian		Bridgerian		56	47.8	56	47.8	Bridger		GRBsn
16432	Squamata	Rhineuridae	unranked clade	Rhineuridae		Rhineura		sp.	59968	2523	Tabernacle Butte Locality 15	United States	Wyoming	Sublette	42.7	-110.1	46.68	-96.09	Paleogene	Eocene		Ypresian		Bridgerian		56	47.8	56	47.8	Bridger		GRBsn
16433	Squamata		subfamily	Saniwinae		Saniwa		stenodon	59968	2523	Tabernacle Butte Locality 22	United States	Wyoming	Sublette	42.7	-110.1	46.68	-96.09	Paleogene	Eocene		Ypresian		Bridgerian		56	47.8	56	47.8	Bridger		GRBsn
27269	Squamata	Anguidae	subfamily	Glyptosaurinae		Glyptosaurus		sp.	7542	7542	South Pass (Blacksforkian)	United States	Wyoming	Fremont	42.37	-108.913	46.22	-94.9	Paleogene	Eocene		Ypresian		Bridgerian		56	47.8	56	47.8	Bridger		South Pass
27269	Squamata	Anguidae	subfamily	Glyptosaurinae		Xestops		vagrans	7542	7542	South Pass (Blacksforkian)	United States	Wyoming	Fremont	42.37	-108.913	46.22	-94.9	Paleogene	Eocene		Ypresian		Bridgerian		56	47.8	56	47.8	Bridger		South Pass
27269	Squamata		genus	Saniwa		Saniwa		ensidens	7542	7542	South Pass (Blacksforkian)	United States	Wyoming	Fremont	42.37	-108.913	46.22	-94.9	Paleogene	Eocene		Ypresian		Bridgerian		56	47.8	56	47.8	Bridger		South Pass
27269	Squamata	Xantusiidae	family	Xantusiidae		Palaeoxantusia		sp.	7542	7542	South Pass (Blacksforkian)	United States	Wyoming	Fremont	42.37	-108.913	46.22	-94.9	Paleogene	Eocene		Ypresian		Bridgerian		56	47.8	56	47.8	Bridger		South Pass
27269	Squamata	Boidae	genus	Boavus		Boavus		occidentalis	7542	7542	South Pass (Blacksforkian)	United States	Wyoming	Fremont	42.37	-108.913	46.22	-94.9	Paleogene	Eocene		Ypresian		Bridgerian		56	47.8	56	47.8	Bridger		South Pass
99835	Squamata		genus	Saniwa		Saniwa	n. sp.	ensidens	14538	34332	East of Granger	United States	Wyoming	Sweetwater	41.6	-109.967	45.57	-96.17	Paleogene	Eocene		Ypresian		Bridgerian		56	47.8	56	47.8	Bridger
106325	Squamata		genus	Saniwa		Saniwa	n. sp.	major	35472	35472	Lodge-Pole Trail	United States	Wyoming	Uinta	41.2833	-110.033	45.27	-96.3	Paleogene	Eocene		Ypresian		Bridgerian		56	47.8	56	47.8	Bridger
136094	Squamata	Rhineuridae	genus	Spathorhynchus	n. gen.	Spathorhynchus	n. sp.	fossorium	18278	18278	Spathorhynchus fossorium Type Localitiy	United States	Wyoming	Sweetwater	46.1	-109.75	50	-94.97	Paleogene	Eocene		Ypresian		Bridgerian		56	47.8	56	47.8	Bridger
144593	Squamata	Anguidae	genus	Paraglyptosaurus		Paraglyptosaurus		princeps	60385	46783	Levitt Creek, Mountain View	United States	Wyoming	Uinta	41.2717	-110.336	45.29	-96.63	Paleogene	Eocene		Ypresian		Bridgerian		56	47.8	56	47.8	Bridger	Black's Fork
179965	Squamata		genus	Tinosaurus		Tinosaurus	n. sp.	pristinus	14538	14538	Tinosaurus pristinus type locality	United States	Wyoming	Uinta	41.29	-110.55	45.33	-96.85	Paleogene	Eocene		Ypresian		Bridgerian		56	47.8	56	47.8	Bridger
180198	Squamata	Boidae	genus	Boavus		Boavus		occidentalis	14699	14699	Breaks between Levitt Creek and Little Spring Creek	United States	Wyoming	Uinta	41.2717	-110.336	45.29	-96.63	Paleogene	Eocene		Ypresian		Bridgerian		56	47.8	56	47.8	Bridger	Black's Fork
180198	Squamata	Anguidae	genus	Paraglyptosaurus		Paraglyptosaurus		princeps	60385	14699	Breaks between Levitt Creek and Little Spring Creek	United States	Wyoming	Uinta	41.2717	-110.336	45.29	-96.63	Paleogene	Eocene		Ypresian		Bridgerian		56	47.8	56	47.8	Bridger	Black's Fork
180199	Squamata	Boidae	genus	Boavus		Boavus		occidentalis	14699	14699	Halfway between Lodge Pole and Henry's Fork road	United States	Wyoming	Sweetwater	41.0414	-110.232	45.05	-96.56	Paleogene	Eocene		Ypresian		Bridgerian		56	47.8	56	47.8	Bridger
180200	Squamata	Boidae	genus	Boavus		Boavus		occidentalis	14699	14699	Miller's Fork	United States	Wyoming	Uinta	41.2	-110.5	45.23	-96.81	Paleogene	Eocene		Ypresian		Bridgerian		56	47.8	56	47.8	Bridger
180521	Squamata		genus	Paraprionosaurus	n. gen.	Paraprionosaurus	n. sp.	wyomingensis	14584	14584	2 miles north of Lone Tree Post Office (Bridger D)	United States	Wyoming	Uinta	41.0358	-110.162	45.03	-96.49	Paleogene	Eocene		Ypresian		Bridgerian		56	47.8	56	47.8	Bridger	upper	Bridg
180521	Squamata	Anguidae	genus	Glyptosaurus	cf.	Glyptosaurus		sylvestris	60385	14584	2 miles north of Lone Tree Post Office (Bridger D)	United States	Wyoming	Uinta	41.0358	-110.162	45.03	-96.49	Paleogene	Eocene		Ypresian		Bridgerian		56	47.8	56	47.8	Bridger	upper	Bridg
15895	Squamata	Anguidae	subfamily	Glyptosaurinae	cf.	Xestops		sp.	766	2028	White Butte/Turtle Valley	United States	North Dakota	Stark	46.9	-102.8	50.89	-84.52	Paleogene	Eocene	Early/Lower Eocene	Ypresian	Cenozoic 2	Wasatchian		56	47.8	56	47.8	Golden Valley
15895	Squamata		genus	Saniwa		Saniwa	cf.	ensidens	2028	2028	White Butte/Turtle Valley	United States	North Dakota	Stark	46.9	-102.8	50.89	-84.52	Paleogene	Eocene	Early/Lower Eocene	Ypresian	Cenozoic 2	Wasatchian		56	47.8	56	47.8	Golden Valley
16266	Squamata	Anguidae	genus	Xestops		Xestops	cf.	vagans	3806	1248	Little Muddy V (UM BB-70)	United States	Wyoming	Lincoln	41.8	-110.7	45.85	-96.91	Paleogene	Eocene		Ypresian		Bridgerian		56	47.8	56	47.8	Green River		WGRB
16269	Squamata	Anguidae	genus	Xestops		Xestops	cf.	vagans	3806	1248	Little Muddy VI (UM BB-19)	United States	Wyoming	Uinta	41.2	-110.5	45.23	-96.81	Paleogene	Eocene		Ypresian		Bridgerian		56	47.8	56	47.8	Green River		WGRB
16270	Squamata	Anguidae	genus	Glyptosaurus		Glyptosaurus		sylvestris	3806	1248	Little Muddy VI (UM BB-74)	United States	Wyoming	Lincoln	41.8	-110.7	45.85	-96.91	Paleogene	Eocene		Ypresian		Bridgerian		56	47.8	56	47.8	Green River		WGRB
16270	Squamata	Anguidae	genus	Xestops		Xestops	cf.	vagans	3806	1248	Little Muddy VI (UM BB-74)	United States	Wyoming	Lincoln	41.8	-110.7	45.85	-96.91	Paleogene	Eocene		Ypresian		Bridgerian		56	47.8	56	47.8	Green River		WGRB
16287	Squamata	Anguidae	subfamily	Glyptosaurinae		Melanosaurus		sp.	59968	2523	Morrow Creek Locality 10	United States	Wyoming	Sublette	42.7	-110.1	46.68	-96.09	Paleogene	Eocene		Ypresian		Bridgerian		56	47.8	56	47.8	Green River	Laney	GRBsn
16396	Squamata	Iguanidae	genus	Parasauromalus		Parasauromalus		olseni	1741	2182	Powder Wash (Upper)	United States	Utah	Uintah	40.2	-109.9	44.18	-96.37	Paleogene	Eocene		Ypresian		Bridgerian		56	47.8	56	47.8	Green River	Douglas Creek	PwdrW
16396	Squamata	Iguanidae	family	Iguanidae		Parasauromalus		sp.	1741	2182	Powder Wash (Upper)	United States	Utah	Uintah	40.2	-109.9	44.18	-96.37	Paleogene	Eocene		Ypresian		Bridgerian		56	47.8	56	47.8	Green River	Douglas Creek	PwdrW
16396	Squamata		genus	Tinosaurus		Tinosaurus		stenodon	1741	2182	Powder Wash (Upper)	United States	Utah	Uintah	40.2	-109.9	44.18	-96.37	Paleogene	Eocene		Ypresian		Bridgerian		56	47.8	56	47.8	Green River	Douglas Creek	PwdrW
16396	Squamata	Xantusiidae	family	Xantusiidae		Palaeoxantusia		sp.	1741	2182	Powder Wash (Upper)	United States	Utah	Uintah	40.2	-109.9	44.18	-96.37	Paleogene	Eocene		Ypresian		Bridgerian		56	47.8	56	47.8	Green River	Douglas Creek	PwdrW
16396	Squamata	Anguidae	genus	Glyptosaurus		Glyptosaurus		sylvestris	1741	2182	Powder Wash (Upper)	United States	Utah	Uintah	40.2	-109.9	44.18	-96.37	Paleogene	Eocene		Ypresian		Bridgerian		56	47.8	56	47.8	Green River	Douglas Creek	PwdrW
16396	Squamata	Anguidae	genus	Xestops		Xestops		vagans	1741	2182	Powder Wash (Upper)	United States	Utah	Uintah	40.2	-109.9	44.18	-96.37	Paleogene	Eocene		Ypresian		Bridgerian		56	47.8	56	47.8	Green River	Douglas Creek	PwdrW
16396	Squamata	Anguidae	genus	Eodiploglossus		Eodiploglossus		borealis	1741	2182	Powder Wash (Upper)	United States	Utah	Uintah	40.2	-109.9	44.18	-96.37	Paleogene	Eocene		Ypresian		Bridgerian		56	47.8	56	47.8	Green River	Douglas Creek	PwdrW
16396	Squamata		subfamily	Saniwinae		Saniwa		sp.	1741	2182	Powder Wash (Upper)	United States	Utah	Uintah	40.2	-109.9	44.18	-96.37	Paleogene	Eocene		Ypresian		Bridgerian		56	47.8	56	47.8	Green River	Douglas Creek	PwdrW
70257	Squamata	Anguidae	genus	Xestops		Xestops	cf.	vagans	3806	3806	Little Muddy V (UM BB-69)	United States	Wyoming	Lincoln	41.8	-110.7	45.85	-96.91	Paleogene	Eocene		Ypresian		Bridgerian		56	47.8	56	47.8	Green River		WGRB
180201	Squamata	Boidae	genus	Boavus		Boavus	n. sp.	idelmani	14699	14699	Near Fossil	United States	Wyoming	Uinta	41.84	-110.7	45.89	-96.9	Paleogene	Eocene		Ypresian		Bridgerian		56	47.8	56	47.8	Green River
15853	Squamata	Shinisauridae	genus	Bahndwivici	n. gen.	Bahndwivici	n. sp.	ammoskius	28555	1693	Tynsky Quarry	United States	Wyoming	Lincoln	41.7784	-110.734	46.89	-94.44	Paleogene	Eocene	Early/Lower Eocene	Ypresian	Cenozoic 2	Wasatchian		56	47.8	56	47.8	Green River	Fossil Butte	Fossl
15853	Squamata		genus	Saniwa		Saniwa		ensidens	28570	1693	Tynsky Quarry	United States	Wyoming	Lincoln	41.7784	-110.734	46.89	-94.44	Paleogene	Eocene	Early/Lower Eocene	Ypresian	Cenozoic 2	Wasatchian		56	47.8	56	47.8	Green River	Fossil Butte	Fossl
85026	Squamata	Polychrotidae	genus	Afairiguana	n. gen.	Afairiguana	n. sp.	avius	28554	28554	Warfield Springs	United States	Wyoming	Lincoln	41.6667	-110.667	46.77	-94.4	Paleogene	Eocene	Early/Lower Eocene	Ypresian	Cenozoic 2	Wasatchian		56	47.8	56	47.8	Green River	Fossil Butte
85026	Squamata		genus	Saniwa		Saniwa		ensidens	28570	28554	Warfield Springs	United States	Wyoming	Lincoln	41.6667	-110.667	46.77	-94.4	Paleogene	Eocene	Early/Lower Eocene	Ypresian	Cenozoic 2	Wasatchian		56	47.8	56	47.8	Green River	Fossil Butte
16239	Squamata	Anguidae	genus	Paraglyptosaurus		Paraglyptosaurus	n. sp.	princeps	14538	2921	Huerfano I	United States	Colorado	Huerfano	37.8	-105.1	41.29	-91.79	Paleogene	Eocene		Ypresian		Bridgerian		56	47.8	56	47.8	Huerfano		Huerf
16240	Squamata	Anguidae	genus	Glyptosaurus		Glyptosaurus		sylvestris	60385	2921	Huerfano II	United States	Colorado	Huerfano	37.8	-105.1	41.29	-91.79	Paleogene	Eocene		Ypresian		Bridgerian		56	47.8	56	47.8	Huerfano		Huerf
16240	Squamata	Anguidae	genus	Paraglyptosaurus		Paraglyptosaurus		princeps	60385	2921	Huerfano II	United States	Colorado	Huerfano	37.8	-105.1	41.29	-91.79	Paleogene	Eocene		Ypresian		Bridgerian		56	47.8	56	47.8	Huerfano		Huerf
16240	Squamata	Anguidae	genus	Eoglyptosaurus	cf.	Eoglyptosaurus		donohoei	60385	2921	Huerfano II	United States	Colorado	Huerfano	37.8	-105.1	41.29	-91.79	Paleogene	Eocene		Ypresian		Bridgerian		56	47.8	56	47.8	Huerfano		Huerf
180105	Squamata	Boidae	genus	Cheilophis	n. gen.	Cheilophis	n. sp.	huerfanoensis	14699	14538	Two miles north of Gardner	United States	Colorado	Huerfano	37.8	-105.2	41.3	-91.89	Paleogene	Eocene		Ypresian		Bridgerian		56	47.8	56	47.8	Huerfano		Huerf
180105	Squamata	Anguidae	genus	Paraglyptosaurus	cf.	Paraglyptosaurus		princeps	60385	14538	Two miles north of Gardner	United States	Colorado	Huerfano	37.8	-105.2	41.3	-91.89	Paleogene	Eocene		Ypresian		Bridgerian		56	47.8	56	47.8	Huerfano		Huerf
15650	Squamata	Anguidae	genus	Paraglyptosaurus		Paraglyptosaurus		princeps	60385	2921	Huerfano VI	United States	Colorado	Huerfano	37.8	-105.1	42.23	-89.37	Paleogene	Eocene	Early/Lower Eocene	Ypresian	Cenozoic 2	Wasatchian		56	47.8	56	47.8	Huerfano		Huerf
15652	Squamata	Anguidae	genus	Glyptosaurus		Glyptosaurus		sylvestris	60385	2921	Huerfano VIII	United States	Colorado	Huerfano	37.8	-105.1	42.23	-89.37	Paleogene	Eocene	Early/Lower Eocene	Ypresian	Cenozoic 2	Wasatchian		56	47.8	56	47.8	Huerfano		Huerf
15652	Squamata	Anguidae	genus	Eoglyptosaurus		Eoglyptosaurus		donohoei	60385	2921	Huerfano VIII	United States	Colorado	Huerfano	37.8	-105.1	42.23	-89.37	Paleogene	Eocene	Early/Lower Eocene	Ypresian	Cenozoic 2	Wasatchian		56	47.8	56	47.8	Huerfano		Huerf
15595	Squamata	Anguidae	subfamily	Anguinae		Parophisaurus	n. sp.	mccloskeyi	812	2961	Fisher/Sullivan Site	United States	Virginia	Stafford	38.3	-77.4	38.78	-61.02	Paleogene	Eocene	Early/Lower Eocene	Ypresian	Cenozoic 2	Wasatchian		56	47.8	56	47.8	Nanjemoy	Potapaco
15453	Squamata	Anguidae	genus	Paraglyptosaurus		Paraglyptosaurus	n. sp.	yatkolai	60385	2170	Arroyo Blanco (AMNH Quarry 88)	United States	New Mexico	Rio Arriba	36.5	-107	41.21	-91.66	Paleogene	Eocene	Early/Lower Eocene	Ypresian	Cenozoic 2	Wasatchian		56	47.8	56	47.8	San Jose
13346	Squamata	Boidae	genus	Tallahattaophis	n. gen.	Tallahattaophis	n. sp.	dunni	688	688	Point "A" Dam Site (Tallahatta Formation)	United States	Alabama	Covington	31.3667	-86.52	32.77	-73.93	Paleogene	Eocene		Ypresian		Bridgerian		56	47.8	56	47.8	Tallahatta
15837	Squamata	Anguidae	genus	Glyptosaurus		Glyptosaurus		sylvestris	7542	7542	South Pass (Gardnerbuttean)	United States	Wyoming	Fremont	42.37	-108.913	46.22	-94.9	Paleogene	Eocene		Ypresian		Bridgerian	Gardnerbuttean (Br 0)	56	47.8	56	47.8	Willwood		South Pass
15837	Squamata	Anguidae	subfamily	Glyptosaurinae		Xestops		vagrans	7542	7542	South Pass (Gardnerbuttean)	United States	Wyoming	Fremont	42.37	-108.913	46.22	-94.9	Paleogene	Eocene		Ypresian		Bridgerian	Gardnerbuttean (Br 0)	56	47.8	56	47.8	Willwood		South Pass
15837	Squamata	Anguidae	genus	Machaerosaurus		Machaerosaurus		torrejonensis	7542	7542	South Pass (Gardnerbuttean)	United States	Wyoming	Fremont	42.37	-108.913	46.22	-94.9	Paleogene	Eocene		Ypresian		Bridgerian	Gardnerbuttean (Br 0)	56	47.8	56	47.8	Willwood		South Pass
15837	Squamata		unranked clade	Acrodonta		Tinosaurus		sp.	7542	7542	South Pass (Gardnerbuttean)	United States	Wyoming	Fremont	42.37	-108.913	46.22	-94.9	Paleogene	Eocene		Ypresian		Bridgerian	Gardnerbuttean (Br 0)	56	47.8	56	47.8	Willwood		South Pass
15837	Squamata		genus	Saniwa		Saniwa		ensidens	7542	7542	South Pass (Gardnerbuttean)	United States	Wyoming	Fremont	42.37	-108.913	46.22	-94.9	Paleogene	Eocene		Ypresian		Bridgerian	Gardnerbuttean (Br 0)	56	47.8	56	47.8	Willwood		South Pass
15837	Squamata		genus	Restes		Restes		rugosus	7542	7542	South Pass (Gardnerbuttean)	United States	Wyoming	Fremont	42.37	-108.913	46.22	-94.9	Paleogene	Eocene		Ypresian		Bridgerian	Gardnerbuttean (Br 0)	56	47.8	56	47.8	Willwood		South Pass
15837	Squamata	Iguanidae	genus	Parasauromalus		Parasauromalus		olseni	7542	7542	South Pass (Gardnerbuttean)	United States	Wyoming	Fremont	42.37	-108.913	46.22	-94.9	Paleogene	Eocene		Ypresian		Bridgerian	Gardnerbuttean (Br 0)	56	47.8	56	47.8	Willwood		South Pass
15837	Squamata	Xantusiidae	family	Xantusiidae		Palaeoxantusia		sp.	7542	7542	South Pass (Gardnerbuttean)	United States	Wyoming	Fremont	42.37	-108.913	46.22	-94.9	Paleogene	Eocene		Ypresian		Bridgerian	Gardnerbuttean (Br 0)	56	47.8	56	47.8	Willwood		South Pass
15837	Squamata	Boidae	genus	Boavus		Boavus		occidentalis	7542	7542	South Pass (Gardnerbuttean)	United States	Wyoming	Fremont	42.37	-108.913	46.22	-94.9	Paleogene	Eocene		Ypresian		Bridgerian	Gardnerbuttean (Br 0)	56	47.8	56	47.8	Willwood		South Pass
15837	Squamata	Tropidophiidae	family	Tropidophiidae		Dunnophis		microechinus	7542	7542	South Pass (Gardnerbuttean)	United States	Wyoming	Fremont	42.37	-108.913	46.22	-94.9	Paleogene	Eocene		Ypresian		Bridgerian	Gardnerbuttean (Br 0)	56	47.8	56	47.8	Willwood		South Pass
15837	Squamata	Boidae	genus	Calamagras		Calamagras		primus	7542	7542	South Pass (Gardnerbuttean)	United States	Wyoming	Fremont	42.37	-108.913	46.22	-94.9	Paleogene	Eocene		Ypresian		Bridgerian	Gardnerbuttean (Br 0)	56	47.8	56	47.8	Willwood		South Pass
15837	Squamata		unranked clade	Alethinophidia		Coniophis		sp.	7542	7542	South Pass (Gardnerbuttean)	United States	Wyoming	Fremont	42.37	-108.913	46.22	-94.9	Paleogene	Eocene		Ypresian		Bridgerian	Gardnerbuttean (Br 0)	56	47.8	56	47.8	Willwood		South Pass
16261	Squamata	Anguidae	genus	Xestops		Xestops	cf.	vagans	3806	1248	Little Muddy V (UM BB-13w)	United States	Wyoming	Lincoln	41.8	-110.7	45.85	-96.91	Paleogene	Eocene		Ypresian		Bridgerian		56	47.8	56	47.8	Willwood		WGRB
16262	Squamata	Iguanidae	genus	Parasauromalus		Parasauromalus		olseni	3806	1248	Little Muddy V (UM BB-13)	United States	Wyoming	Lincoln	41.8	-110.7	45.85	-96.91	Paleogene	Eocene		Ypresian		Bridgerian		56	47.8	56	47.8	Willwood		WGRB
16262	Squamata	Anguidae	genus	Xestops		Xestops	cf.	vagans	3806	1248	Little Muddy V (UM BB-13)	United States	Wyoming	Lincoln	41.8	-110.7	45.85	-96.91	Paleogene	Eocene		Ypresian		Bridgerian		56	47.8	56	47.8	Willwood		WGRB
15586	Squamata	Anguidae	subfamily	Glyptosaurinae		Paraglyptosaurus		sp.	11717	2158	FG-18	United States	Wyoming	Big Horn	44.6451	-108.541	49.25	-91.85	Paleogene	Eocene	Early/Lower Eocene	Ypresian	Cenozoic 2	Early/Lower Eocene		56	47.8	56	47.8	Willwood		Foster Gulch - Y U Bench
15589	Squamata	Anguidae	subfamily	Glyptosaurinae		Paraglyptosaurus		sp.	11717	2158	FG-25	United States	Wyoming	Big Horn	44.6253	-108.502	49.23	-91.82	Paleogene	Eocene	Early/Lower Eocene	Ypresian	Cenozoic 2	Early/Lower Eocene		56	47.8	56	47.8	Willwood		Coon Creek
15592	Squamata	Anguidae	subfamily	Glyptosaurinae		Melanosaurus		sp.	11717	1123	FG-84	United States	Wyoming	Big Horn	44.589	-108.407	49.18	-91.73	Paleogene	Eocene	Early/Lower Eocene	Ypresian	Cenozoic 2	Early/Lower Eocene		56	47.8	56	47.8	Willwood		Coon Creek
15681	Squamata	Anguidae	subfamily	Glyptosaurinae		Melanosaurus		sp.	11717	1666	MP-15	United States	Wyoming	Park	44.4903	-108.543	49.1	-91.9	Paleogene	Eocene	Early/Lower Eocene	Ypresian	Cenozoic 2	Early/Lower Eocene		56	47.8	56	47.8	Willwood
15687	Squamata	Anguidae	subfamily	Glyptosaurinae		Melanosaurus		sp.	11717	2787	MP-62	United States	Wyoming	Park	44.4359	-108.633	49.06	-92.01	Paleogene	Eocene	Early/Lower Eocene	Ypresian	Cenozoic 2	Early/Lower Eocene		56	47.8	56	47.8	Willwood		Foster Gulch - Y U Bench
15690	Squamata	Anguidae	subfamily	Glyptosaurinae		Glyptosaurus		sp.	11717	1745	MP-76	United States	Wyoming	Park	44.5328	-108.792	49.17	-92.15	Paleogene	Eocene	Early/Lower Eocene	Ypresian	Cenozoic 2	Early/Lower Eocene		56	47.8	56	47.8	Willwood
27350	Squamata	Anguidae	genus	Melanosaurus		Melanosaurus		maximus	1657	1657	MP-38	United States	Wyoming	Park	44.5753	-108.9	49.23	-92.26	Paleogene	Eocene	Early/Lower Eocene	Ypresian	Cenozoic 2	Early/Lower Eocene		56	47.8	56	47.8	Willwood		Clark
27351	Squamata	Anguidae	subfamily	Glyptosaurinae	cf.	Proxestops		sp.	1657	1657	MP-40	United States	Wyoming	Park	44.5739	-108.924	49.23	-92.29	Paleogene	Eocene	Early/Lower Eocene	Ypresian	Cenozoic 2	Early/Lower Eocene		56	47.8	56	47.8	Willwood		Clark
124856	Squamata	Anguidae	genus	Arpadosaurus	n. gen.	Arpadosaurus	n. sp.	gazinorum	14550	40437	UCMP V77067	United States	Wyoming	Sublette	42.9833	-110.117	48	-93.47	Paleogene	Eocene	Early/Lower Eocene	Ypresian	Cenozoic 2	Lostcabinian		56	47.8	56	47.8	Willwood
15451	Squamata	Anguidae	genus	Apodosauriscus	n. gen.	Apodosauriscus	n. sp.	minutus	14650	3018	Arapahovius Paleofaunule	United States	Wyoming	Sweetwater	41.7	-109	46.6	-92.6	Paleogene	Eocene	Early/Lower Eocene	Ypresian	Cenozoic 2	Lysitean	Lostcabinian	56	47.8	56	47.8	Willwood	Main Body	Washa
15451	Squamata	Anguidae	genus	Eodiploglossus	n. gen.	Eodiploglossus	n. sp.	borealis	14650	3018	Arapahovius Paleofaunule	United States	Wyoming	Sweetwater	41.7	-109	46.6	-92.6	Paleogene	Eocene	Early/Lower Eocene	Ypresian	Cenozoic 2	Lysitean	Lostcabinian	56	47.8	56	47.8	Willwood	Main Body	Washa
15451	Squamata	Iguanidae	family	Iguanidae		Suzanniwana		sp.	60296	3018	Arapahovius Paleofaunule	United States	Wyoming	Sweetwater	41.7	-109	46.6	-92.6	Paleogene	Eocene	Early/Lower Eocene	Ypresian	Cenozoic 2	Lysitean	Lostcabinian	56	47.8	56	47.8	Willwood	Main Body	Washa
15451	Squamata	Iguanidae	genus	Suzanniwana		Suzanniwana	n. sp.	revenanta	60296	3018	Arapahovius Paleofaunule	United States	Wyoming	Sweetwater	41.7	-109	46.6	-92.6	Paleogene	Eocene	Early/Lower Eocene	Ypresian	Cenozoic 2	Lysitean	Lostcabinian	56	47.8	56	47.8	Willwood	Main Body	Washa
15451	Squamata	Iguanidae	family	Iguanidae		Anolbanolis		sp.	60296	3018	Arapahovius Paleofaunule	United States	Wyoming	Sweetwater	41.7	-109	46.6	-92.6	Paleogene	Eocene	Early/Lower Eocene	Ypresian	Cenozoic 2	Lysitean	Lostcabinian	56	47.8	56	47.8	Willwood	Main Body	Washa
15451	Squamata	Iguanidae	family	Iguanidae		Paranolis		sp.	60296	3018	Arapahovius Paleofaunule	United States	Wyoming	Sweetwater	41.7	-109	46.6	-92.6	Paleogene	Eocene	Early/Lower Eocene	Ypresian	Cenozoic 2	Lysitean	Lostcabinian	56	47.8	56	47.8	Willwood	Main Body	Washa
15451	Squamata	Iguanidae	family	Iguanidae		Parasauromalus		sp.	60296	3018	Arapahovius Paleofaunule	United States	Wyoming	Sweetwater	41.7	-109	46.6	-92.6	Paleogene	Eocene	Early/Lower Eocene	Ypresian	Cenozoic 2	Lysitean	Lostcabinian	56	47.8	56	47.8	Willwood	Main Body	Washa
15451	Squamata		unranked clade	Acrodonta		Tinosaurus		sp.	60296	3018	Arapahovius Paleofaunule	United States	Wyoming	Sweetwater	41.7	-109	46.6	-92.6	Paleogene	Eocene	Early/Lower Eocene	Ypresian	Cenozoic 2	Lysitean	Lostcabinian	56	47.8	56	47.8	Willwood	Main Body	Washa
15451	Squamata	Xantusiidae	genus	Palepidophyma		Palepidophyma	n. sp.	lilliputiana	60296	3018	Arapahovius Paleofaunule	United States	Wyoming	Sweetwater	41.7	-109	46.6	-92.6	Paleogene	Eocene	Early/Lower Eocene	Ypresian	Cenozoic 2	Lysitean	Lostcabinian	56	47.8	56	47.8	Willwood	Main Body	Washa
15451	Squamata	Xantusiidae	genus	Palaeoxantusia		Palaeoxantusia	n. sp.	amara	60296	3018	Arapahovius Paleofaunule	United States	Wyoming	Sweetwater	41.7	-109	46.6	-92.6	Paleogene	Eocene	Early/Lower Eocene	Ypresian	Cenozoic 2	Lysitean	Lostcabinian	56	47.8	56	47.8	Willwood	Main Body	Washa
15451	Squamata		genus	Scincoideus		Scincoideus	n. sp.	grassator	60296	3018	Arapahovius Paleofaunule	United States	Wyoming	Sweetwater	41.7	-109	46.6	-92.6	Paleogene	Eocene	Early/Lower Eocene	Ypresian	Cenozoic 2	Lysitean	Lostcabinian	56	47.8	56	47.8	Willwood	Main Body	Washa
15451	Squamata	Rhineuridae	unranked clade	Rhineuridae	cf.	Jepsibaena		sp.	60296	3018	Arapahovius Paleofaunule	United States	Wyoming	Sweetwater	41.7	-109	46.6	-92.6	Paleogene	Eocene	Early/Lower Eocene	Ypresian	Cenozoic 2	Lysitean	Lostcabinian	56	47.8	56	47.8	Willwood	Main Body	Washa
15451	Squamata	Anguidae	genus	Xestops		Xestops		savagei	60296	3018	Arapahovius Paleofaunule	United States	Wyoming	Sweetwater	41.7	-109	46.6	-92.6	Paleogene	Eocene	Early/Lower Eocene	Ypresian	Cenozoic 2	Lysitean	Lostcabinian	56	47.8	56	47.8	Willwood	Main Body	Washa
15451	Squamata	Anguidae	genus	Arpadosaurus		Arpadosaurus	n. sp.	sepulchralis	60296	3018	Arapahovius Paleofaunule	United States	Wyoming	Sweetwater	41.7	-109	46.6	-92.6	Paleogene	Eocene	Early/Lower Eocene	Ypresian	Cenozoic 2	Lysitean	Lostcabinian	56	47.8	56	47.8	Willwood	Main Body	Washa
15451	Squamata	Anguidae	genus	Glyptosaurus		Glyptosaurus	n. sp.	agmodon	60296	3018	Arapahovius Paleofaunule	United States	Wyoming	Sweetwater	41.7	-109	46.6	-92.6	Paleogene	Eocene	Early/Lower Eocene	Ypresian	Cenozoic 2	Lysitean	Lostcabinian	56	47.8	56	47.8	Willwood	Main Body	Washa
15451	Squamata		genus	Entomophontes	n. gen.	Entomophontes	n. sp.	incrustatus	60296	3018	Arapahovius Paleofaunule	United States	Wyoming	Sweetwater	41.7	-109	46.6	-92.6	Paleogene	Eocene	Early/Lower Eocene	Ypresian	Cenozoic 2	Lysitean	Lostcabinian	56	47.8	56	47.8	Willwood	Main Body	Washa
15451	Squamata		unranked clade	Anguimorpha	cf.	Restes		sp.	60296	3018	Arapahovius Paleofaunule	United States	Wyoming	Sweetwater	41.7	-109	46.6	-92.6	Paleogene	Eocene	Early/Lower Eocene	Ypresian	Cenozoic 2	Lysitean	Lostcabinian	56	47.8	56	47.8	Willwood	Main Body	Washa
15451	Squamata	Necrosauridae	genus	Provaranosaurus		Provaranosaurus	n. sp.	fatuus	60296	3018	Arapahovius Paleofaunule	United States	Wyoming	Sweetwater	41.7	-109	46.6	-92.6	Paleogene	Eocene	Early/Lower Eocene	Ypresian	Cenozoic 2	Lysitean	Lostcabinian	56	47.8	56	47.8	Willwood	Main Body	Washa
15451	Squamata		subfamily	Saniwinae	cf.	Saniwa	informal	sp. A	60296	3018	Arapahovius Paleofaunule	United States	Wyoming	Sweetwater	41.7	-109	46.6	-92.6	Paleogene	Eocene	Early/Lower Eocene	Ypresian	Cenozoic 2	Lysitean	Lostcabinian	56	47.8	56	47.8	Willwood	Main Body	Washa
15454	Squamata	Anguidae	genus	Eoglyptosaurus	cf.	Eoglyptosaurus		donohoei	60385	2786	Big Piney 3	United States	Wyoming	Sublette	42.7167	-110.1	47.74	-93.52	Paleogene	Eocene	Early/Lower Eocene	Ypresian	Cenozoic 2	Wasatchian		56	47.8	56	47.8	Willwood	main body	GRBsn
15665	Squamata	Anguidae	genus	Xestops		Xestops	cf.	vagans	3806	1248	Little Muddy I (UM BB-114)	United States	Wyoming	Lincoln	41.8	-110.7	46.91	-94.4	Paleogene	Eocene	Early/Lower Eocene	Ypresian	Cenozoic 2	Wasatchian		56	47.8	56	47.8	Willwood		WGRB
15666	Squamata	Anguidae	genus	Xestops		Xestops	cf.	vagans	3806	1248	Little Muddy I (UM BB-115)	United States	Wyoming	Lincoln	41.8	-110.7	46.91	-94.4	Paleogene	Eocene	Early/Lower Eocene	Ypresian	Cenozoic 2	Wasatchian		56	47.8	56	47.8	Willwood		WGRB
15667	Squamata	Anguidae	genus	Xestops		Xestops	cf.	vagans	3806	1248	Little Muddy I (UM BB-116)	United States	Wyoming	Lincoln	41.8	-110.7	46.91	-94.4	Paleogene	Eocene	Early/Lower Eocene	Ypresian	Cenozoic 2	Wasatchian		56	47.8	56	47.8	Willwood		WGRB
15669	Squamata	Anguidae	genus	Xestops		Xestops	cf.	vagans	3806	1248	Little Muddy II (UM BB-110)	United States	Wyoming	Lincoln	41.8	-110.7	46.91	-94.4	Paleogene	Eocene	Early/Lower Eocene	Ypresian	Cenozoic 2	Wasatchian		56	47.8	56	47.8	Willwood		WGRB
15670	Squamata	Anguidae	genus	Glyptosaurus		Glyptosaurus		sylvestris	3806	1248	Little Muddy II (UM BB-129)	United States	Wyoming	Lincoln	41.8	-110.7	46.91	-94.4	Paleogene	Eocene	Early/Lower Eocene	Ypresian	Cenozoic 2	Wasatchian		56	47.8	56	47.8	Willwood		WGRB
27268	Squamata	Anguidae	genus	Glyptosaurus		Glyptosaurus		sylvestris	7542	7542	South Pass (Lostcabinian)	United States	Wyoming	Fremont	42.37	-108.913	47.25	-92.34	Paleogene	Eocene	Early/Lower Eocene	Ypresian	Cenozoic 2	Wasatchian		56	47.8	56	47.8	Willwood	Main Body	South Pass
27268	Squamata	Anguidae	subfamily	Glyptosaurinae		Xestops		vagrans	7542	7542	South Pass (Lostcabinian)	United States	Wyoming	Fremont	42.37	-108.913	47.25	-92.34	Paleogene	Eocene	Early/Lower Eocene	Ypresian	Cenozoic 2	Wasatchian		56	47.8	56	47.8	Willwood	Main Body	South Pass
27268	Squamata		genus	Restes		Restes		rugosus	7542	7542	South Pass (Lostcabinian)	United States	Wyoming	Fremont	42.37	-108.913	47.25	-92.34	Paleogene	Eocene	Early/Lower Eocene	Ypresian	Cenozoic 2	Wasatchian		56	47.8	56	47.8	Willwood	Main Body	South Pass
27268	Squamata	Xantusiidae	family	Xantusiidae		Palaeoxantusia		sp.	7542	7542	South Pass (Lostcabinian)	United States	Wyoming	Fremont	42.37	-108.913	47.25	-92.34	Paleogene	Eocene	Early/Lower Eocene	Ypresian	Cenozoic 2	Wasatchian		56	47.8	56	47.8	Willwood	Main Body	South Pass
179977	Squamata		genus	Saniwa	cf.	Saniwa		ensidens	14538	14538	3 miles SE of mouth of Pat O'Harra Creek	United States	Wyoming	Park	44.85	-109.17	49.7	-91.94	Paleogene	Eocene	Early/Lower Eocene	Ypresian	Cenozoic 2	Wasatchian		56	47.8	56	47.8	Willwood
179977	Squamata	Anguidae	genus	Melanosaurus		Melanosaurus		maximus	14538	14538	3 miles SE of mouth of Pat O'Harra Creek	United States	Wyoming	Park	44.85	-109.17	49.7	-91.94	Paleogene	Eocene	Early/Lower Eocene	Ypresian	Cenozoic 2	Wasatchian		56	47.8	56	47.8	Willwood
180109	Squamata	Anguidae	genus	Glyptosaurus		Glyptosaurus	n. sp.	obtusidens	14538	14538	Tatman Mountain	United States	Wyoming	Park and Bighorn	44.2833	-108.583	49.07	-91.47	Paleogene	Eocene	Early/Lower Eocene	Ypresian	Cenozoic 2	Wasatchian		56	47.8	56	47.8	Willwood
180111	Squamata	Anguidae	genus	Eoglyptosaurus	cf.	Eoglyptosaurus		donohoei	60385	14538	Bighorn Basin (non-specific Wasatch)	United States	Wyoming	Bighorn	44.3	-108.2	49.03	-91.05	Paleogene	Eocene	Early/Lower Eocene	Ypresian	Cenozoic 2	Wasatchian		56	47.8	56	47.8	Willwood
180111	Squamata	Anguidae	subfamily	Glyptosaurinae		Glyptosaurus		sp.	14549	14538	Bighorn Basin (non-specific Wasatch)	United States	Wyoming	Bighorn	44.3	-108.2	49.03	-91.05	Paleogene	Eocene	Early/Lower Eocene	Ypresian	Cenozoic 2	Wasatchian		56	47.8	56	47.8	Willwood
180118	Squamata	Anguidae	genus	Melanosaurus	n. gen.	Melanosaurus	n. sp.	maximus	14538	14538	5 miles SE of mouth of Pat O'Harra Creek	United States	Wyoming	Park	44.85	-109.17	49.7	-91.94	Paleogene	Eocene	Early/Lower Eocene	Ypresian	Cenozoic 2	Wasatchian		56	47.8	56	47.8	Willwood
180119	Squamata	Anguidae	genus	Melanosaurus		Melanosaurus		maximus	14538	14538	South side of Ten Mile Creek	United States	Wyoming	Bighorn	44.3	-108.2	49.03	-91.05	Paleogene	Eocene	Early/Lower Eocene	Ypresian	Cenozoic 2	Wasatchian		56	47.8	56	47.8	Willwood
180470	Squamata	Anguidae	family	Anguidae		Xestops	n. sp.	piercei	14584	14584	About 6 miles north of Tuttle Ranch	United States	Wyoming	Bighorn	44.3	-108.2	49.03	-91.05	Paleogene	Eocene	Early/Lower Eocene	Ypresian	Cenozoic 2	Wasatchian		56	47.8	56	47.8	Willwood
15458	Squamata	Iguanidae	genus	Suzanniwana	n. gen.	Suzanniwana	n. sp.	patriciana	43541	7530	Castle Gardens	United States	Wyoming	Washakie	43.9524	-107.572	48.63	-90.48	Paleogene	Eocene	Early/Lower Eocene	Ypresian	Cenozoic 2	Wasatchian		56	47.8	56	47.8	Willwood		ElkCr
15458	Squamata	Iguanidae	genus	Anolbanolis	n. gen.	Anolbanolis	n. sp.	banalis	43541	7530	Castle Gardens	United States	Wyoming	Washakie	43.9524	-107.572	48.63	-90.48	Paleogene	Eocene	Early/Lower Eocene	Ypresian	Cenozoic 2	Wasatchian		56	47.8	56	47.8	Willwood		ElkCr
15458	Squamata	Xantusiidae	family	Xantusiidae		Palaeoxantusia	informal	sp. CG	43541	7530	Castle Gardens	United States	Wyoming	Washakie	43.9524	-107.572	48.63	-90.48	Paleogene	Eocene	Early/Lower Eocene	Ypresian	Cenozoic 2	Wasatchian		56	47.8	56	47.8	Willwood		ElkCr
15458	Squamata	Bipedidae	genus	Anniealexandria	n. gen.	Anniealexandria	n. sp.	gansi	43541	7530	Castle Gardens	United States	Wyoming	Washakie	43.9524	-107.572	48.63	-90.48	Paleogene	Eocene	Early/Lower Eocene	Ypresian	Cenozoic 2	Wasatchian		56	47.8	56	47.8	Willwood		ElkCr
15458	Squamata	Anguidae	genus	Apodosauriscus		Apodosauriscus	n. sp.	thermophilus	43541	7530	Castle Gardens	United States	Wyoming	Washakie	43.9524	-107.572	48.63	-90.48	Paleogene	Eocene	Early/Lower Eocene	Ypresian	Cenozoic 2	Wasatchian		56	47.8	56	47.8	Willwood		ElkCr
15458	Squamata	Anguidae	subfamily	Diploglossinae	cf.	Eodiploglossus	informal	sp. CG	43541	7530	Castle Gardens	United States	Wyoming	Washakie	43.9524	-107.572	48.63	-90.48	Paleogene	Eocene	Early/Lower Eocene	Ypresian	Cenozoic 2	Wasatchian		56	47.8	56	47.8	Willwood		ElkCr
15458	Squamata	Anguidae	subfamily	Glyptosaurinae		Proxestops	informal	sp. CG	43541	7530	Castle Gardens	United States	Wyoming	Washakie	43.9524	-107.572	48.63	-90.48	Paleogene	Eocene	Early/Lower Eocene	Ypresian	Cenozoic 2	Wasatchian		56	47.8	56	47.8	Willwood		ElkCr
15458	Squamata	Anguidae	genus	Gaultia	n. gen.	Gaultia	n. sp.	silvaticus	43541	7530	Castle Gardens	United States	Wyoming	Washakie	43.9524	-107.572	48.63	-90.48	Paleogene	Eocene	Early/Lower Eocene	Ypresian	Cenozoic 2	Wasatchian		56	47.8	56	47.8	Willwood		ElkCr
15458	Squamata	Necrosauridae	family	Necrosauridae	cf.	Provaranosaurus	informal	sp. CG	43541	7530	Castle Gardens	United States	Wyoming	Washakie	43.9524	-107.572	48.63	-90.48	Paleogene	Eocene	Early/Lower Eocene	Ypresian	Cenozoic 2	Wasatchian		56	47.8	56	47.8	Willwood		ElkCr
15458	Squamata		subfamily	Saniwinae	cf.	Saniwa	informal	sp. CG-1	43541	7530	Castle Gardens	United States	Wyoming	Washakie	43.9524	-107.572	48.63	-90.48	Paleogene	Eocene	Early/Lower Eocene	Ypresian	Cenozoic 2	Wasatchian		56	47.8	56	47.8	Willwood		ElkCr
15458	Squamata		subfamily	Saniwinae		Saniwa	informal	sp. CG-2	43541	7530	Castle Gardens	United States	Wyoming	Washakie	43.9524	-107.572	48.63	-90.48	Paleogene	Eocene	Early/Lower Eocene	Ypresian	Cenozoic 2	Wasatchian		56	47.8	56	47.8	Willwood		ElkCr
15458	Squamata	Xantusiidae	genus	Palepidophyma	n. gen.	Palepidophyma	n. sp.	paradisa	60296	7530	Castle Gardens	United States	Wyoming	Washakie	43.9524	-107.572	48.63	-90.48	Paleogene	Eocene	Early/Lower Eocene	Ypresian	Cenozoic 2	Wasatchian		56	47.8	56	47.8	Willwood		ElkCr
15458	Squamata		genus	Entomophontes		Entomophontes		incrustatus	60296	7530	Castle Gardens	United States	Wyoming	Washakie	43.9524	-107.572	48.63	-90.48	Paleogene	Eocene	Early/Lower Eocene	Ypresian	Cenozoic 2	Wasatchian		56	47.8	56	47.8	Willwood		ElkCr
15534	Squamata	Iguanidae	family	Iguanidae		Suzanniwana		sp.	60297	3021	Elk Creek (390 m)	United States	Wyoming	Big Horn	44.5	-108	49.21	-90.78	Paleogene	Eocene	Early/Lower Eocene	Ypresian	Cenozoic 2	Wasatchian		56	47.8	56	47.8	Willwood		ElkCr
15534	Squamata	Iguanidae	genus	Anolbanolis		Anolbanolis	n. sp.	geminus	60297	3021	Elk Creek (390 m)	United States	Wyoming	Big Horn	44.5	-108	49.21	-90.78	Paleogene	Eocene	Early/Lower Eocene	Ypresian	Cenozoic 2	Wasatchian		56	47.8	56	47.8	Willwood		ElkCr
15534	Squamata	Iguanidae	genus	Paranolis	n. gen.	Paranolis	n. sp.	delicatus	60297	3021	Elk Creek (390 m)	United States	Wyoming	Big Horn	44.5	-108	49.21	-90.78	Paleogene	Eocene	Early/Lower Eocene	Ypresian	Cenozoic 2	Wasatchian		56	47.8	56	47.8	Willwood		ElkCr
15534	Squamata	Xantusiidae	family	Xantusiidae		Palaeoxantusia		sp.	60297	3021	Elk Creek (390 m)	United States	Wyoming	Big Horn	44.5	-108	49.21	-90.78	Paleogene	Eocene	Early/Lower Eocene	Ypresian	Cenozoic 2	Wasatchian		56	47.8	56	47.8	Willwood		ElkCr
15534	Squamata		superfamily	Scincoidea		Scincoideus		sp.	60297	3021	Elk Creek (390 m)	United States	Wyoming	Big Horn	44.5	-108	49.21	-90.78	Paleogene	Eocene	Early/Lower Eocene	Ypresian	Cenozoic 2	Wasatchian		56	47.8	56	47.8	Willwood		ElkCr
15534	Squamata	Anguidae	subfamily	Glyptosaurinae		Proxestops		sp.	60297	3021	Elk Creek (390 m)	United States	Wyoming	Big Horn	44.5	-108	49.21	-90.78	Paleogene	Eocene	Early/Lower Eocene	Ypresian	Cenozoic 2	Wasatchian		56	47.8	56	47.8	Willwood		ElkCr
15534	Squamata	Anguidae	genus	Glyptosaurus		Glyptosaurus	n. sp.	rhodinos	60297	3021	Elk Creek (390 m)	United States	Wyoming	Big Horn	44.5	-108	49.21	-90.78	Paleogene	Eocene	Early/Lower Eocene	Ypresian	Cenozoic 2	Wasatchian		56	47.8	56	47.8	Willwood		ElkCr
15534	Squamata	Necrosauridae	family	Necrosauridae		Provaranosaurus		sp.	60297	3021	Elk Creek (390 m)	United States	Wyoming	Big Horn	44.5	-108	49.21	-90.78	Paleogene	Eocene	Early/Lower Eocene	Ypresian	Cenozoic 2	Wasatchian		56	47.8	56	47.8	Willwood		ElkCr
15534	Squamata		subfamily	Saniwinae	cf.	Saniwa		sp.	60297	3021	Elk Creek (390 m)	United States	Wyoming	Big Horn	44.5	-108	49.21	-90.78	Paleogene	Eocene	Early/Lower Eocene	Ypresian	Cenozoic 2	Wasatchian		56	47.8	56	47.8	Willwood		ElkCr
15534	Squamata		genus	Entomophontes		Entomophontes	n. sp.	hutchisoni	60296	3021	Elk Creek (390 m)	United States	Wyoming	Big Horn	44.5	-108	49.21	-90.78	Paleogene	Eocene	Early/Lower Eocene	Ypresian	Cenozoic 2	Wasatchian		56	47.8	56	47.8	Willwood		ElkCr
15534	Squamata		genus	Entomophontes		Entomophontes		incrustatus	60296	3021	Elk Creek (390 m)	United States	Wyoming	Big Horn	44.5	-108	49.21	-90.78	Paleogene	Eocene	Early/Lower Eocene	Ypresian	Cenozoic 2	Wasatchian		56	47.8	56	47.8	Willwood		ElkCr
15759	Squamata	Anguidae	genus	Melanosaurus		Melanosaurus		maximus	1657	1657	SC-67	United States	Wyoming	Park	44.3	-109	49.16	-91.92	Paleogene	Eocene	Early/Lower Eocene	Ypresian	Cenozoic 2	Wasatchian		56	47.8	56	47.8	Willwood		Clark
15760	Squamata	Anguidae	genus	Melanosaurus		Melanosaurus		maximus	1657	1657	SC-69	United States	Wyoming	Park	44.3	-109	49.16	-91.92	Paleogene	Eocene	Early/Lower Eocene	Ypresian	Cenozoic 2	Wasatchian		56	47.8	56	47.8	Willwood		Clark
15761	Squamata	Anguidae	genus	Melanosaurus		Melanosaurus		maximus	1657	1657	SC-79	United States	Wyoming	Park	44.3	-109	49.16	-91.92	Paleogene	Eocene	Early/Lower Eocene	Ypresian	Cenozoic 2	Wasatchian		56	47.8	56	47.8	Willwood		Clark
15771	Squamata	Anguidae	genus	Melanosaurus		Melanosaurus		maximus	1657	1657	SC-121	United States	Wyoming	Park	44.3	-109	49.16	-91.92	Paleogene	Eocene	Early/Lower Eocene	Ypresian	Cenozoic 2	Wasatchian		56	47.8	56	47.8	Willwood		Clark
15780	Squamata	Anguidae	genus	Melanosaurus		Melanosaurus		maximus	1657	1657	SC-139	United States	Wyoming	Park	44.3	-109	49.16	-91.92	Paleogene	Eocene	Early/Lower Eocene	Ypresian	Cenozoic 2	Wasatchian		56	47.8	56	47.8	Willwood		Clark
15793	Squamata	Anguidae	family	Anguidae		Odaxosaurus	cf.	jepseni	3714	3714	SC-210	United States	Wyoming	Park	44.3	-109	49.16	-91.92	Paleogene	Eocene	Early/Lower Eocene	Ypresian	Cenozoic 2	Wasatchian		56	47.8	56	47.8	Willwood		Clark
15793	Squamata	Anguidae	subfamily	Gerrhonotinae	cf.	Gerrhonotus		sp.	3714	3714	SC-210	United States	Wyoming	Park	44.3	-109	49.16	-91.92	Paleogene	Eocene	Early/Lower Eocene	Ypresian	Cenozoic 2	Wasatchian		56	47.8	56	47.8	Willwood		Clark
15793	Squamata	Anguidae	subfamily	Glyptosaurinae		Paraglyptosaurus		sp.	3714	3714	SC-210	United States	Wyoming	Park	44.3	-109	49.16	-91.92	Paleogene	Eocene	Early/Lower Eocene	Ypresian	Cenozoic 2	Wasatchian		56	47.8	56	47.8	Willwood		Clark
15793	Squamata	Anguidae	genus	Melanosaurus		Melanosaurus		maximus	3714	3714	SC-210	United States	Wyoming	Park	44.3	-109	49.16	-91.92	Paleogene	Eocene	Early/Lower Eocene	Ypresian	Cenozoic 2	Wasatchian		56	47.8	56	47.8	Willwood		Clark
15830	Squamata	Anguidae	genus	Melanosaurus		Melanosaurus		maximus	1657	1657	SC-342	United States	Wyoming	Park	44.3	-109	49.16	-91.92	Paleogene	Eocene	Early/Lower Eocene	Ypresian	Cenozoic 2	Wasatchian		56	47.8	56	47.8	Willwood
15831	Squamata	Anguidae	genus	Melanosaurus		Melanosaurus		maximus	1657	1657	SC-348	United States	Wyoming	Park	44.3	-109	49.16	-91.92	Paleogene	Eocene	Early/Lower Eocene	Ypresian	Cenozoic 2	Wasatchian		56	47.8	56	47.8	Willwood		Clark
15833	Squamata	Anguidae	genus	Melanosaurus		Melanosaurus		maximus	1657	1657	SC-350	United States	Wyoming	Park	44.3	-109	49.16	-91.92	Paleogene	Eocene	Early/Lower Eocene	Ypresian	Cenozoic 2	Wasatchian		56	47.8	56	47.8	Willwood		Clark
15834	Squamata	Anguidae	genus	Melanosaurus		Melanosaurus		maximus	1657	1657	SC-351	United States	Wyoming	Park	44.3	-109	49.16	-91.92	Paleogene	Eocene	Early/Lower Eocene	Ypresian	Cenozoic 2	Wasatchian		56	47.8	56	47.8	Willwood		Clark
46641	Squamata	Anguidae	subfamily	Glyptosaurinae		Melanosaurus		sp.	11717	11717	FG-27	United States	Wyoming		44.652	-108.721	49.47	-91.52	Paleogene	Eocene	Early/Lower Eocene	Ypresian	Cenozoic 2	Wasatchian		56	47.8	56	47.8	Willwood		Roan Wash
46644	Squamata	Anguidae	subfamily	Glyptosaurinae		Xestops		sp.	11717	11717	FG-31	United States	Wyoming		44.6185	-108.456	49.4	-91.25	Paleogene	Eocene	Early/Lower Eocene	Ypresian	Cenozoic 2	Wasatchian		56	47.8	56	47.8	Willwood		Coon Creek
46685	Squamata	Anguidae	subfamily	Glyptosaurinae		Melanosaurus		sp.	11717	11717	MP-20	United States	Wyoming		44.6505	-108.903	49.49	-91.72	Paleogene	Eocene	Early/Lower Eocene	Ypresian	Cenozoic 2	Wasatchian		56	47.8	56	47.8	Willwood		Vocation
46690	Squamata	Anguidae	subfamily	Glyptosaurinae		Melanosaurus		sp.	11717	11717	MP-27	United States	Wyoming		44.6619	-108.676	49.47	-91.47	Paleogene	Eocene	Early/Lower Eocene	Ypresian	Cenozoic 2	Wasatchian		56	47.8	56	47.8	Willwood		Roan Wash
46690	Squamata	Anguidae	subfamily	Glyptosaurinae		Proxestops		sp.	11717	11717	MP-27	United States	Wyoming		44.6619	-108.676	49.47	-91.47	Paleogene	Eocene	Early/Lower Eocene	Ypresian	Cenozoic 2	Wasatchian		56	47.8	56	47.8	Willwood		Roan Wash
46699	Squamata	Anguidae	subfamily	Glyptosaurinae		Glyptosaurus		sp.	11717	11717	MP-59	United States	Wyoming		44.4183	-108.74	49.24	-91.61	Paleogene	Eocene	Early/Lower Eocene	Ypresian	Cenozoic 2	Wasatchian		56	47.8	56	47.8	Willwood		Foster Gulch - Y U Bench
46728	Squamata	Anguidae	subfamily	Glyptosaurinae		Melanosaurus		sp.	11717	11717	MP-139	United States	Wyoming		44.5234	-108.649	49.33	-91.48	Paleogene	Eocene	Early/Lower Eocene	Ypresian	Cenozoic 2	Wasatchian		56	47.8	56	47.8	Willwood		Foster Gulch - Y U Bench
46780	Squamata	Anguidae	subfamily	Glyptosaurinae		Melanosaurus		sp.	11717	11717	MP-211	United States	Wyoming		44.6648	-108.794	49.49	-91.6	Paleogene	Eocene	Early/Lower Eocene	Ypresian	Cenozoic 2	Wasatchian		56	47.8	56	47.8	Willwood		Willwood Draw North
74619	Squamata	Anguidae	genus	Paraglyptosaurus	cf.	Paraglyptosaurus		princeps	60385	25086	Sand Coulee Basin Camp 1	United States	Wyoming	Park	45	-109.05	49.85	-91.78	Paleogene	Eocene	Early/Lower Eocene	Ypresian	Cenozoic 2	Wasatchian		56	47.8	56	47.8	Willwood
85438	Squamata	Anguidae	genus	Melanosaurus		Melanosaurus		maximus	14538	28819	South Elk Creek (Diatryma steini type locality)	United States	Wyoming	Big Horn	44.3	-108.067	49.04	-90.92	Paleogene	Eocene	Early/Lower Eocene	Ypresian	Cenozoic 2	Wasatchian		56	47.8	56	47.8	Willwood
16207	Squamata	Rhineuridae	genus	Jepsibaena		Jepsibaena	n. sp.	minor	26468	3329	Davis Ranch	United States	Wyoming	Natrona	43.2	-107.333	46.88	-93.06	Paleogene	Eocene	Early/Lower Eocene	Ypresian	Cenozoic 2	Lostcabinian		56	47.8	56	47.8	Wind River	Lost Cabin
118469	Squamata	Iguanidae	genus	Parasauromalus	n. gen.	Parasauromalus	n. sp.	olseni	14538	14538	Alkali Creek (AMNH)	United States	Wyoming	Freemont County	43.1283	-104.724	45.44	-92.39	Paleogene	Eocene	Early/Lower Eocene	Ypresian	Cenozoic 2	Wasatchian		56	47.8	56	47.8	Wind River
118469	Squamata		genus	Saniwa		Saniwa		ensidens	14538	14538	Alkali Creek (AMNH)	United States	Wyoming	Freemont County	43.1283	-104.724	45.44	-92.39	Paleogene	Eocene	Early/Lower Eocene	Ypresian	Cenozoic 2	Wasatchian		56	47.8	56	47.8	Wind River
118469	Squamata	Anguidae	genus	Paraglyptosaurus		Paraglyptosaurus		princeps	14538	14538	Alkali Creek (AMNH)	United States	Wyoming	Freemont County	43.1283	-104.724	45.44	-92.39	Paleogene	Eocene	Early/Lower Eocene	Ypresian	Cenozoic 2	Wasatchian		56	47.8	56	47.8	Wind River
118469	Squamata	Anguidae	subfamily	Glyptosaurinae		Glyptosaurus		sp.	14538	14538	Alkali Creek (AMNH)	United States	Wyoming	Freemont County	43.1283	-104.724	45.44	-92.39	Paleogene	Eocene	Early/Lower Eocene	Ypresian	Cenozoic 2	Wasatchian		56	47.8	56	47.8	Wind River
15904	Squamata		subfamily	Saniwinae		Saniwa		sp.	3636	3636	Boysen Reservoir (48FR65)	United States	Wyoming	Fremont	43.2	-108.2	47.97	-91.36	Paleogene	Eocene	Early/Lower Eocene	Ypresian	Cenozoic 2	Wasatchian		56	47.8	56	47.8	Wind River
15904	Squamata	Anguidae	genus	Eoglyptosaurus		Eoglyptosaurus	n. sp.	donohoei	3636	3636	Boysen Reservoir (48FR65)	United States	Wyoming	Fremont	43.2	-108.2	47.97	-91.36	Paleogene	Eocene	Early/Lower Eocene	Ypresian	Cenozoic 2	Wasatchian		56	47.8	56	47.8	Wind River
15908	Squamata	Boidae	genus	Boavus		Boavus	cf.	occidentalis	3636	3636	Boysen Reservoir (48FR78)	United States	Wyoming	Fremont	43.2	-108.2	47.97	-91.36	Paleogene	Eocene	Early/Lower Eocene	Ypresian	Cenozoic 2	Wasatchian		56	47.8	56	47.8	Wind River
15908	Squamata		subfamily	Saniwinae		Saniwa		sp.	3636	3636	Boysen Reservoir (48FR78)	United States	Wyoming	Fremont	43.2	-108.2	47.97	-91.36	Paleogene	Eocene	Early/Lower Eocene	Ypresian	Cenozoic 2	Wasatchian		56	47.8	56	47.8	Wind River
15910	Squamata	Boidae	genus	Boavus		Boavus	cf.	occidentalis	3636	3636	Boysen Reservoir (48FR80)	United States	Wyoming	Fremont	43.2	-108.2	47.97	-91.36	Paleogene	Eocene	Early/Lower Eocene	Ypresian	Cenozoic 2	Wasatchian		56	47.8	56	47.8	Wind River
15910	Squamata		subfamily	Saniwinae		Saniwa		sp.	3636	3636	Boysen Reservoir (48FR80)	United States	Wyoming	Fremont	43.2	-108.2	47.97	-91.36	Paleogene	Eocene	Early/Lower Eocene	Ypresian	Cenozoic 2	Wasatchian		56	47.8	56	47.8	Wind River
130809	Squamata		genus	Protagras	n. gen.	Protagras	n. sp.	lacustris	53112	53110	Cottonwood Creek badlands (Bridger B)	United States	Wyoming	Uinta	41.2	-110.5	45.23	-96.81	Paleogene	Eocene		Ypresian		Bridgerian		56	47.8	56	47.8
136100	Squamata	Rhineuridae	genus	Ototriton	n. gen.	Ototriton	n. sp.	solidus	43534	43534	Type Locality of Ototriton solidus	United States	Wyoming		43.3333	-107.683	47.85	-91.28	Paleogene	Eocene	Early/Lower Eocene	Ypresian	Cenozoic 2	Early/Lower Eocene		56	47.8	56	47.8
81455	Squamata	Teiidae	family	Teiidae	n. gen.	Iguanavus	n. sp.	exilis	14538	34552	Henry's Fork	United States	Wyoming	Sweetwater	41.0414	-110.232	43.88	-99.1	Paleogene	Eocene	Middle Eocene	Ypresian		Bridgerian		56	47.8	56	47.8	Bridger	Bridger C
81455	Squamata		genus	Saniwa		Saniwa	n. sp.	ensidens	14538	34552	Henry's Fork	United States	Wyoming	Sweetwater	41.0414	-110.232	43.88	-99.1	Paleogene	Eocene	Middle Eocene	Ypresian		Bridgerian		56	47.8	56	47.8	Bridger	Bridger C
81455	Squamata	Anguidae	genus	Glyptosaurus		Glyptosaurus	n. sp.	sphenodon	14538	34552	Henry's Fork	United States	Wyoming	Sweetwater	41.0414	-110.232	43.88	-99.1	Paleogene	Eocene	Middle Eocene	Ypresian		Bridgerian		56	47.8	56	47.8	Bridger	Bridger C
81455	Squamata		order	Squamata		Xestops	n. sp.	gracilis	14538	34552	Henry's Fork	United States	Wyoming	Sweetwater	41.0414	-110.232	43.88	-99.1	Paleogene	Eocene	Middle Eocene	Ypresian		Bridgerian		56	47.8	56	47.8	Bridger	Bridger C
81455	Squamata	Anguidae	family	Anguidae		Xestops	n. sp.	minutus	14538	34552	Henry's Fork	United States	Wyoming	Sweetwater	41.0414	-110.232	43.88	-99.1	Paleogene	Eocene	Middle Eocene	Ypresian		Bridgerian		56	47.8	56	47.8	Bridger	Bridger C
81455	Squamata	Anguidae	family	Anguidae		Xestops	n. sp.	microdus	14538	34552	Henry's Fork	United States	Wyoming	Sweetwater	41.0414	-110.232	43.88	-99.1	Paleogene	Eocene	Middle Eocene	Ypresian		Bridgerian		56	47.8	56	47.8	Bridger	Bridger C
81455	Squamata	Anguidae	family	Anguidae		Xestops	n. sp.	lentus	14538	34552	Henry's Fork	United States	Wyoming	Sweetwater	41.0414	-110.232	43.88	-99.1	Paleogene	Eocene	Middle Eocene	Ypresian		Bridgerian		56	47.8	56	47.8	Bridger	Bridger C
97759	Squamata	Anguidae	genus	Glyptosaurus	cf.	Glyptosaurus		sylvestris	60385	33895	low buttes, northeast of Twin Buttes	United States	Wyoming	Sweetwater	41.2371	-109.704	44.04	-98.53	Paleogene	Eocene	Middle Eocene	Ypresian		Bridgerian		56	47.8	56	47.8	Bridger
16598	Squamata	Iguanidae	genus	Paradipsosaurus	n. gen.	Paradipsosaurus	n. sp.	mexicanus	46663	1480	Marfil	Mexico	Guanajuato		21	-101.3	23.58	-91.57	Paleogene	Eocene				Bridgerian	Uintan	52	40	52	40	Guanjuato Conglomerate	lower
20983	Squamata	Teiidae	genus	Lumbrerasaurus	n. gen.	Lumbrerasaurus	n. sp.	scagliai	58261	6454	Estancia Pampa Grande, East of Route 9, between Bordo and Toro Rivers	Argentina	Salta	Guachipas	-25.8333	-65.45	-28.23	-56.24	Paleogene	Eocene	Middle Eocene			Middle Eocene		48.6	37.2	48.6	37.2	Lumbrera
46197	Squamata	Agamidae	genus	Brevidensilacerta	n. gen.	Brevidensilacerta	n. sp.	xichuanensis	59637	11241	Xichuan, Hetaoyuan formation, Ligongqiao basin	China	Henan		33.25	111.45	33.55	105.56	Paleogene	Eocene	Middle Eocene			Middle Eocene		48.6	37.2	48.6	37.2	Hetaoyuan
46197	Squamata		genus	Tinosaurus		Tinosaurus	cf.	lushihensis	59637	11241	Xichuan, Hetaoyuan formation, Ligongqiao basin	China	Henan		33.25	111.45	33.55	105.56	Paleogene	Eocene	Middle Eocene			Middle Eocene		48.6	37.2	48.6	37.2	Hetaoyuan
46197	Squamata	Changjiangosauridae	genus	Creberidentat	n. gen.	Creberidentat	n. sp.	henanensis	59637	11241	Xichuan, Hetaoyuan formation, Ligongqiao basin	China	Henan		33.25	111.45	33.55	105.56	Paleogene	Eocene	Middle Eocene			Middle Eocene		48.6	37.2	48.6	37.2	Hetaoyuan
46193	Squamata		genus	Tinosaurus		Tinosaurus	n. sp.	lushihensis	59638	11241	Mengjiapo, fossil locality no. 57202, Lushi basin	China	Henan	Lushixian	34.0483	111.033	35.02	105.14	Paleogene	Eocene	Middle Eocene			Middle Eocene		48.6	37.2	48.6	37.2	Lushi
174748	Squamata	Anguidae	genus	Helodermoides		Helodermoides	n. sp.	mongoliensis	60385	57113	Near Baron Sog	China	Nei Mongol		42.353	111.527	43.01	104.98	Paleogene	Eocene	Middle Eocene			Middle Eocene		48.6	37.2	48.6	37.2	Shara Murum
176020	Squamata	Anguidae	genus	Placosaurus		Placosaurus	n. sp.	mongoliensis	59290	57732	Shara Murum (general)	China	Nei Mongol		42.353	111.527	43.01	104.98	Paleogene	Eocene	Middle Eocene			Middle Eocene		48.6	37.2	48.6	37.2	Shara Murum
43026	Squamata	Anguidae	genus	Rajaurisaurus	n. gen.	Rajaurisaurus	n. sp.	estesi	11402	11402	Metka Coalfield	India	Kashmir		30.2081	74.4678	12.24	69.35	Paleogene	Eocene	Middle Eocene			Middle Eocene		48.6	37.2	48.6	37.2	Subathu
93596	Squamata	Changjiangosauridae	genus	Khaichinsaurus	n. gen.	Khaichinsaurus	n. sp.	reshetovi	59619	31708	Khaichin Ula II	Mongolia	Ovorhangai		43.7206	99.9269	44.48	93.44	Paleogene	Eocene	Middle Eocene			Middle Eocene		48.6	37.2	48.6	37.2	Khaychin
93596	Squamata	Changjiangosauridae	genus	Lentisaurus	n. gen.	Lentisaurus	n. sp.	giganteus	59619	31708	Khaichin Ula II	Mongolia	Ovorhangai		43.7206	99.9269	44.48	93.44	Paleogene	Eocene	Middle Eocene			Middle Eocene		48.6	37.2	48.6	37.2	Khaychin
93596	Squamata	Changjiangosauridae	genus	Graminisaurus	n. gen.	Graminisaurus	n. sp.	interruptus	59619	31708	Khaichin Ula II	Mongolia	Ovorhangai		43.7206	99.9269	44.48	93.44	Paleogene	Eocene	Middle Eocene			Middle Eocene		48.6	37.2	48.6	37.2	Khaychin
93596	Squamata	Changjiangosauridae	genus	Agamimus	n. gen.	Agamimus	n. sp.	gracilis	59619	31708	Khaichin Ula II	Mongolia	Ovorhangai		43.7206	99.9269	44.48	93.44	Paleogene	Eocene	Middle Eocene			Middle Eocene		48.6	37.2	48.6	37.2	Khaychin
93596	Squamata	Changjiangosauridae	genus	Lavatisaurus	n. gen.	Lavatisaurus	n. sp.	elegans	59619	31708	Khaichin Ula II	Mongolia	Ovorhangai		43.7206	99.9269	44.48	93.44	Paleogene	Eocene	Middle Eocene			Middle Eocene		48.6	37.2	48.6	37.2	Khaychin
93596	Squamata	Changjiangosauridae	genus	Acrodontopsis	n. gen.	Acrodontopsis	n. sp.	robustus	59619	31708	Khaichin Ula II	Mongolia	Ovorhangai		43.7206	99.9269	44.48	93.44	Paleogene	Eocene	Middle Eocene			Middle Eocene		48.6	37.2	48.6	37.2	Khaychin
93596	Squamata	Arretosauridae	genus	Dornosaurus	n. gen.	Dornosaurus	n. sp.	gobiensis	59640	31708	Khaichin Ula II	Mongolia	Ovorhangai		43.7206	99.9269	44.48	93.44	Paleogene	Eocene	Middle Eocene			Middle Eocene		48.6	37.2	48.6	37.2	Khaychin
93596	Squamata	Arretosauridae	genus	Khaichinguana	n. gen.	Khaichinguana	n. sp.	eocaenica	59640	31708	Khaichin Ula II	Mongolia	Ovorhangai		43.7206	99.9269	44.48	93.44	Paleogene	Eocene	Middle Eocene			Middle Eocene		48.6	37.2	48.6	37.2	Khaychin
174908	Squamata	Agamidae	genus	Zephyrosauridion	n. gen.	Zephyrosauridion	n. sp.	hypsochorosus	59482	57161	Mergen (Quarry 2)	Mongolia			43.6064	109.638	44.97	103.31	Paleogene	Eocene	Middle Eocene			Middle Eocene		48.6	37.2	48.6	37.2
174908	Squamata	Agamidae	genus	Talosaurus	n. gen.	Talosaurus	n. sp.	tribolosus	59482	57161	Mergen (Quarry 2)	Mongolia			43.6064	109.638	44.97	103.31	Paleogene	Eocene	Middle Eocene			Middle Eocene		48.6	37.2	48.6	37.2
174908	Squamata	Agamidae	genus	Mergenagama	n. gen.	Mergenagama	n. sp.	paurosa	59482	57161	Mergen (Quarry 2)	Mongolia			43.6064	109.638	44.97	103.31	Paleogene	Eocene	Middle Eocene			Middle Eocene		48.6	37.2	48.6	37.2
13779	Squamata	Madtsoiidae	family	Madtsoiidae	?	Madtsoia		sp.	59238	6147	Barranca south of Lago Colhue-Huapi, Gran Barranca	Argentina	Chubut		-45.6667	-68.6667	-48.12	-58.93	Paleogene	Eocene	Middle Eocene			Lutetian	Bartonian	47.8	37.8	47.8	37.8	Sarmiento
13779	Squamata	Boidae	subfamily	Boinae	?	Boa		sp.	59238	6147	Barranca south of Lago Colhue-Huapi, Gran Barranca	Argentina	Chubut		-45.6667	-68.6667	-48.12	-58.93	Paleogene	Eocene	Middle Eocene			Lutetian	Bartonian	47.8	37.8	47.8	37.8	Sarmiento
39295	Squamata	Boidae	genus	Waincophis	n. gen.	Waincophis	n. sp.	australis	10721	10800	Cañadon Hondo, Bird Clay locality	Argentina	Chubut		-45.4	-67.7167	-47.83	-57.94	Paleogene	Eocene	Middle Eocene			Lutetian	Bartonian	47.8	37.8	47.8	37.8	Sarmiento
176491	Squamata	Boidae	genus	Chubutophis	n. gen.	Chubutophis	n. sp.	grandis	59238	58097	Valle Hermoso	Argentina	Chubut		-45.7811	-68.4717	-48.23	-58.72	Paleogene	Eocene	Middle Eocene			Lutetian	Bartonian	47.8	37.8	47.8	37.8	Sarmiento
59129	Squamata		unranked clade	Acrodonta	?	Tinosaurus		sp.	16873	16873	Saint-Maximin (MP 13)	France	Gard		43.4	6.05	40.31	2.45	Paleogene	Eocene	Middle Eocene	Lutetian	Cenozoic 3	Lutetian		47.8	41.2	47.8	41.2
59129	Squamata	Aniliidae	family	Aniliidae	?	Eoanilius		sp.	16873	16873	Saint-Maximin (MP 13)	France	Gard		43.4	6.05	40.31	2.45	Paleogene	Eocene	Middle Eocene	Lutetian	Cenozoic 3	Lutetian		47.8	41.2	47.8	41.2
59129	Squamata	Tropidophiidae	family	Tropidophiidae		Dunnophis		sp.	16873	16873	Saint-Maximin (MP 13)	France	Gard		43.4	6.05	40.31	2.45	Paleogene	Eocene	Middle Eocene	Lutetian	Cenozoic 3	Lutetian		47.8	41.2	47.8	41.2
59129	Squamata	Necrosauridae	family	Necrosauridae		Necrosaurus		sp.	59290	16873	Saint-Maximin (MP 13)	France	Gard		43.4	6.05	40.31	2.45	Paleogene	Eocene	Middle Eocene	Lutetian	Cenozoic 3	Lutetian		47.8	41.2	47.8	41.2
151252	Squamata	Gekkonidae	genus	Rhodanogekko	n. gen.	Rhodanogekko	n. sp.	vireti	59290	49420	Lissieu, Lutetian	France	Rhone		45.8667	4.75	42.75	1.14	Paleogene	Eocene	Middle Eocene	Lutetian	Cenozoic 3	Lutetian		47.8	41.2	47.8	41.2
151252	Squamata	Lacertidae	genus	Plesiolacerta		Plesiolacerta		lydekkeri	59290	49420	Lissieu, Lutetian	France	Rhone		45.8667	4.75	42.75	1.14	Paleogene	Eocene	Middle Eocene	Lutetian	Cenozoic 3	Lutetian		47.8	41.2	47.8	41.2
151252	Squamata	Anguidae	tribe	Anguini		Anguis		sp.	43438	49420	Lissieu, Lutetian	France	Rhone		45.8667	4.75	42.75	1.14	Paleogene	Eocene	Middle Eocene	Lutetian	Cenozoic 3	Lutetian		47.8	41.2	47.8	41.2
151252	Squamata	Necrosauridae	family	Necrosauridae		Necrosaurus		sp.	59290	49420	Lissieu, Lutetian	France	Rhone		45.8667	4.75	42.75	1.14	Paleogene	Eocene	Middle Eocene	Lutetian	Cenozoic 3	Lutetian		47.8	41.2	47.8	41.2
151252	Squamata		unranked clade	Alethinophidia		Coniophis		sp.	43438	49420	Lissieu, Lutetian	France	Rhone		45.8667	4.75	42.75	1.14	Paleogene	Eocene	Middle Eocene	Lutetian	Cenozoic 3	Lutetian		47.8	41.2	47.8	41.2
151252	Squamata	Boidae	family	Boidae		Palaeopython		sp.	43438	49420	Lissieu, Lutetian	France	Rhone		45.8667	4.75	42.75	1.14	Paleogene	Eocene	Middle Eocene	Lutetian	Cenozoic 3	Lutetian		47.8	41.2	47.8	41.2
151252	Squamata	Tropidophiidae	genus	Szyndlaria	n. gen.	Szyndlaria	n. sp.	aureomontensis	43438	49420	Lissieu, Lutetian	France	Rhone		45.8667	4.75	42.75	1.14	Paleogene	Eocene	Middle Eocene	Lutetian	Cenozoic 3	Lutetian		47.8	41.2	47.8	41.2
151252	Squamata	Tropidophiidae	genus	Dunnophis		Dunnophis		matronensis	43438	49420	Lissieu, Lutetian	France	Rhone		45.8667	4.75	42.75	1.14	Paleogene	Eocene	Middle Eocene	Lutetian	Cenozoic 3	Lutetian		47.8	41.2	47.8	41.2
151252	Squamata	Tropidophiidae	genus	Dunnophis		Dunnophis	cf.	cadurcensis	43438	49420	Lissieu, Lutetian	France	Rhone		45.8667	4.75	42.75	1.14	Paleogene	Eocene	Middle Eocene	Lutetian	Cenozoic 3	Lutetian		47.8	41.2	47.8	41.2
151252	Squamata	Boidae	family	Boidae		Cadurcoboa		sp.	43438	49420	Lissieu, Lutetian	France	Rhone		45.8667	4.75	42.75	1.14	Paleogene	Eocene	Middle Eocene	Lutetian	Cenozoic 3	Lutetian		47.8	41.2	47.8	41.2
22701	Squamata	Boidae	genus	Messelophis	n. gen.	Messelophis	n. sp.	variatus	28385	10646	Messel	Germany	Hessen		49.9333	8.7333	46.89	4.75	Paleogene	Eocene	Middle Eocene	Lutetian	Cenozoic 3	MP 11		47.8	41.2	47.8	41.2	Messel
22701	Squamata	Boidae	genus	Rieppelophis		Rieppelophis	n. sp.	ermannorum	28385	10646	Messel	Germany	Hessen		49.9333	8.7333	46.89	4.75	Paleogene	Eocene	Middle Eocene	Lutetian	Cenozoic 3	MP 11		47.8	41.2	47.8	41.2	Messel
22701	Squamata		genus	Ornatocephalus	n. gen.	Ornatocephalus	n. sp.	metzleri	59290	10646	Messel	Germany	Hessen		49.9333	8.7333	46.89	4.75	Paleogene	Eocene	Middle Eocene	Lutetian	Cenozoic 3	MP 11		47.8	41.2	47.8	41.2	Messel
22701	Squamata	Anguidae	genus	Placosauriops		Placosauriops		weigelti	59290	10646	Messel	Germany	Hessen		49.9333	8.7333	46.89	4.75	Paleogene	Eocene	Middle Eocene	Lutetian	Cenozoic 3	MP 11		47.8	41.2	47.8	41.2	Messel
22701	Squamata	Boidae	genus	Palaeopython		Palaeopython	n. sp.	fischeri	60317	10646	Messel	Germany	Hessen		49.9333	8.7333	46.89	4.75	Paleogene	Eocene	Middle Eocene	Lutetian	Cenozoic 3	MP 11		47.8	41.2	47.8	41.2	Messel
13322	Squamata		genus	Eolacerta		Eolacerta	n. sp.	robusta	12101	11714	Geiseltal, Mittelkohle, Zone III (Middlecoal, zone III)	Germany	Sachsen-Anhalt		51.3219	11.9536	48.34	7.71	Paleogene	Eocene	Middle Eocene	Lutetian	Cenozoic 3	Lutetian		47.8	41.2	47.8	41.2			Mittelkohle
13322	Squamata	Anguidae	genus	Ophisauriscus		Ophisauriscus	n. sp.	quadrupes	12101	11714	Geiseltal, Mittelkohle, Zone III (Middlecoal, zone III)	Germany	Sachsen-Anhalt		51.3219	11.9536	48.34	7.71	Paleogene	Eocene	Middle Eocene	Lutetian	Cenozoic 3	Lutetian		47.8	41.2	47.8	41.2			Mittelkohle
13322	Squamata	Anguidae	tribe	Ophisaurini		Ophisaurus	n. sp.	gracilis	12101	11714	Geiseltal, Mittelkohle, Zone III (Middlecoal, zone III)	Germany	Sachsen-Anhalt		51.3219	11.9536	48.34	7.71	Paleogene	Eocene	Middle Eocene	Lutetian	Cenozoic 3	Lutetian		47.8	41.2	47.8	41.2			Mittelkohle
13322	Squamata	Anguidae	genus	Placosauriops		Placosauriops	n. sp.	weigelti	11714	11714	Geiseltal, Mittelkohle, Zone III (Middlecoal, zone III)	Germany	Sachsen-Anhalt		51.3219	11.9536	48.34	7.71	Paleogene	Eocene	Middle Eocene	Lutetian	Cenozoic 3	Lutetian		47.8	41.2	47.8	41.2			Mittelkohle
13322	Squamata	Anguidae	subfamily	Glyptosaurinae		Glyptosaurus		sp.	11714	11714	Geiseltal, Mittelkohle, Zone III (Middlecoal, zone III)	Germany	Sachsen-Anhalt		51.3219	11.9536	48.34	7.71	Paleogene	Eocene	Middle Eocene	Lutetian	Cenozoic 3	Lutetian		47.8	41.2	47.8	41.2			Mittelkohle
13322	Squamata	Necrosauridae	family	Necrosauridae		Necrosaurus	n. sp.	giganteus	12101	11714	Geiseltal, Mittelkohle, Zone III (Middlecoal, zone III)	Germany	Sachsen-Anhalt		51.3219	11.9536	48.34	7.71	Paleogene	Eocene	Middle Eocene	Lutetian	Cenozoic 3	Lutetian		47.8	41.2	47.8	41.2			Mittelkohle
13322	Squamata	Boidae	family	Boidae		Paleryx	n. sp.	spinifer	11714	11714	Geiseltal, Mittelkohle, Zone III (Middlecoal, zone III)	Germany	Sachsen-Anhalt		51.3219	11.9536	48.34	7.71	Paleogene	Eocene	Middle Eocene	Lutetian	Cenozoic 3	Lutetian		47.8	41.2	47.8	41.2			Mittelkohle
13322	Squamata	Boidae	family	Boidae		Palaeopython	n. sp.	ceciliensis	11714	11714	Geiseltal, Mittelkohle, Zone III (Middlecoal, zone III)	Germany	Sachsen-Anhalt		51.3219	11.9536	48.34	7.71	Paleogene	Eocene	Middle Eocene	Lutetian	Cenozoic 3	Lutetian		47.8	41.2	47.8	41.2			Mittelkohle
13322	Squamata	Anguidae	tribe	Ophisaurini	?	Ophisaurus		voigti	12101	11714	Geiseltal, Mittelkohle, Zone III (Middlecoal, zone III)	Germany	Sachsen-Anhalt		51.3219	11.9536	48.34	7.71	Paleogene	Eocene	Middle Eocene	Lutetian	Cenozoic 3	Lutetian		47.8	41.2	47.8	41.2			Mittelkohle
13322	Squamata	Anguidae	genus	Placosaurus		Placosaurus		waltheri	12101	11714	Geiseltal, Mittelkohle, Zone III (Middlecoal, zone III)	Germany	Sachsen-Anhalt		51.3219	11.9536	48.34	7.71	Paleogene	Eocene	Middle Eocene	Lutetian	Cenozoic 3	Lutetian		47.8	41.2	47.8	41.2			Mittelkohle
45001	Squamata		genus	Eolacerta		Eolacerta	n. sp.	robusta	12101	11714	Geiseltal, Mittelkohle, Zone I (Middlecoal, zone I)	Germany	Sachsen-Anhalt		51.3219	11.9536	48.34	7.71	Paleogene	Eocene	Middle Eocene	Lutetian	Cenozoic 3	Lutetian		47.8	41.2	47.8	41.2			Mittelkohle
45002	Squamata		genus	Eolacerta		Eolacerta	n. sp.	robusta	12101	11714	Geiseltal, Mittelkohle, Zone II (Middlecoal, zone II)	Germany	Sachsen-Anhalt		51.3219	11.9536	48.34	7.71	Paleogene	Eocene	Middle Eocene	Lutetian	Cenozoic 3	Lutetian		47.8	41.2	47.8	41.2			Mittelkohle
45002	Squamata	Necrosauridae	family	Necrosauridae		Necrosaurus	n. sp.	giganteus	11714	11714	Geiseltal, Mittelkohle, Zone II (Middlecoal, zone II)	Germany	Sachsen-Anhalt		51.3219	11.9536	48.34	7.71	Paleogene	Eocene	Middle Eocene	Lutetian	Cenozoic 3	Lutetian		47.8	41.2	47.8	41.2			Mittelkohle
45002	Squamata	Necrosauridae	genus	Eosaniwa		Eosaniwa	n. sp.	koehni	12101	11714	Geiseltal, Mittelkohle, Zone II (Middlecoal, zone II)	Germany	Sachsen-Anhalt		51.3219	11.9536	48.34	7.71	Paleogene	Eocene	Middle Eocene	Lutetian	Cenozoic 3	Lutetian		47.8	41.2	47.8	41.2			Mittelkohle
45002	Squamata	Boidae	family	Boidae		Paleryx	n. sp.	spinifer	11714	11714	Geiseltal, Mittelkohle, Zone II (Middlecoal, zone II)	Germany	Sachsen-Anhalt		51.3219	11.9536	48.34	7.71	Paleogene	Eocene	Middle Eocene	Lutetian	Cenozoic 3	Lutetian		47.8	41.2	47.8	41.2			Mittelkohle
45002	Squamata	Boidae	family	Boidae		Palaeopython	n. sp.	ceciliensis	11714	11714	Geiseltal, Mittelkohle, Zone II (Middlecoal, zone II)	Germany	Sachsen-Anhalt		51.3219	11.9536	48.34	7.71	Paleogene	Eocene	Middle Eocene	Lutetian	Cenozoic 3	Lutetian		47.8	41.2	47.8	41.2			Mittelkohle
45735	Squamata	Necrosauridae	family	Necrosauridae		Necrosaurus		giganteus	12101	12101	Geiseltal, Ns XLI, Neumark-Süd, Trichter	Germany	Sachsen-Anhalt		51.3219	11.9536	48.34	7.71	Paleogene	Eocene	Middle Eocene	Lutetian	Cenozoic 3	Lutetian		47.8	41.2	47.8	41.2			Neumark-Süd
45751	Squamata		genus	Eolacerta		Eolacerta		robusta	12101	11932	Geiseltal, Ns XXII, Neumark-Süd	Germany	Sachsen-Anhalt		51.3219	11.9536	48.34	7.71	Paleogene	Eocene	Middle Eocene	Lutetian	Cenozoic 3	Lutetian		47.8	41.2	47.8	41.2			Neumark-Süd
45751	Squamata	Iguanidae	family	Iguanidae		Geiseltaliellus		longicaudatus	12101	11932	Geiseltal, Ns XXII, Neumark-Süd	Germany	Sachsen-Anhalt		51.3219	11.9536	48.34	7.71	Paleogene	Eocene	Middle Eocene	Lutetian	Cenozoic 3	Lutetian		47.8	41.2	47.8	41.2			Neumark-Süd
45765	Squamata		genus	Eolacerta		Eolacerta		robusta	12101	11934	Geiseltal, Ns XXXV, Neumark-Süd, Trichter	Germany	Sachsen-Anhalt		51.3219	11.9536	48.34	7.71	Paleogene	Eocene	Middle Eocene	Lutetian	Cenozoic 3	Lutetian		47.8	41.2	47.8	41.2			Neumark-Süd
45766	Squamata		genus	Eolacerta		Eolacerta		robusta	12101	11934	Geiseltal, Ns XXXVIII, Neumark-Süd, Trichter	Germany	Sachsen-Anhalt		51.3219	11.9536	48.34	7.71	Paleogene	Eocene	Middle Eocene	Lutetian	Cenozoic 3	Lutetian		47.8	41.2	47.8	41.2			Neumark-Süd
45766	Squamata	Necrosauridae	genus	Eosaniwa		Eosaniwa		koehni	12101	11934	Geiseltal, Ns XXXVIII, Neumark-Süd, Trichter	Germany	Sachsen-Anhalt		51.3219	11.9536	48.34	7.71	Paleogene	Eocene	Middle Eocene	Lutetian	Cenozoic 3	Lutetian		47.8	41.2	47.8	41.2			Neumark-Süd
45768	Squamata		genus	Eolacerta		Eolacerta		robusta	12101	11934	Geiseltal, Ns XXXVI, Neumark-Süd, Trichter	Germany	Sachsen-Anhalt		51.3219	11.9536	48.34	7.71	Paleogene	Eocene	Middle Eocene	Lutetian	Cenozoic 3	Lutetian		47.8	41.2	47.8	41.2			Neumark-Süd
45769	Squamata	Anguidae	genus	Ophisauriscus		Ophisauriscus		quadrupes	12101	11934	Geiseltal, Ns XXXVII, Neumark-Süd, Trichter	Germany	Sachsen-Anhalt		51.3219	11.9536	48.34	7.71	Paleogene	Eocene	Middle Eocene	Lutetian	Cenozoic 3	Lutetian		47.8	41.2	47.8	41.2			Neumark-Süd
45770	Squamata		genus	Eolacerta		Eolacerta		robusta	12101	11934	Geiseltal, Ns XLIII, Neumark-Süd, Trichter	Germany	Sachsen-Anhalt		51.3219	11.9536	48.34	7.71	Paleogene	Eocene	Middle Eocene	Lutetian	Cenozoic 3	Lutetian		47.8	41.2	47.8	41.2			Neumark-Süd
45801	Squamata	Necrosauridae	genus	Necrosaurus		Necrosaurus	n. sp.	eucarinatus	59290	11941	Geiseltal, Ce III, Grube "Cecilie"	Germany	Sachsen-Anhalt		51.3219	11.9536	48.34	7.71	Paleogene	Eocene	Middle Eocene	Lutetian	Cenozoic 3	Lutetian		47.8	41.2	47.8	41.2			Grube Cecilie
45801	Squamata	Iguanidae	genus	Geiseltaliellus		Geiseltaliellus	n. sp.	longicaudus	60289	11941	Geiseltal, Ce III, Grube "Cecilie"	Germany	Sachsen-Anhalt		51.3219	11.9536	48.34	7.71	Paleogene	Eocene	Middle Eocene	Lutetian	Cenozoic 3	Lutetian		47.8	41.2	47.8	41.2			Grube Cecilie
178141	Squamata	Iguanidae	genus	Geiseltaliellus		Geiseltaliellus		longicaudus	60289	58591	Geiseltal, Ce II, Grube "Cecilie"	Germany	Sachsen-Anhalt		51.3219	11.9536	48.34	7.71	Paleogene	Eocene	Middle Eocene	Lutetian	Cenozoic 3	Lutetian		47.8	41.2	47.8	41.2			Grube Cecilie
178142	Squamata	Iguanidae	genus	Geiseltaliellus		Geiseltaliellus		longicaudus	60289	58591	Geiseltal, Ce IV, Grube "Cecilie"	Germany	Sachsen-Anhalt		51.3219	11.9536	48.34	7.71	Paleogene	Eocene	Middle Eocene	Lutetian	Cenozoic 3	Lutetian		47.8	41.2	47.8	41.2			Grube Cecilie
179236	Squamata	Anguidae	genus	Placosauriops	n. gen.	Placosauriops	n. sp.	weigelti	59290	59290	Geiseltal general (for specimens with non-specific locality data)	Germany	Sachsen-Anhalt		51.3219	11.9536	48.34	7.71	Paleogene	Eocene	Middle Eocene	Lutetian	Cenozoic 3	Lutetian		47.8	41.2	47.8	41.2			Mittelkohle
28978	Squamata		unranked clade	Acrodonta		Tinosaurus		sp.	14334	12009	Chorlakki	Pakistan	North-West Frontier		33.6222	71.9222	14.37	68.06	Paleogene	Eocene	Middle Eocene	Lutetian	Cenozoic 3	Lutetian		47.8	41.2	47.8	41.2	Kuldana
16614	Squamata	Rhineuridae	genus	Solastella	n. gen.	Solastella	n. sp.	cookei	58115	3667	Purple Bench	United States	Texas	Presidio	29.9	-104.2	32.3	-94.34	Paleogene	Eocene	Middle Eocene		Cenozoic 3	Uintan		46.2	39.7	46.2	39.7	Devil's Graveyard	Middle	BuckH
16673	Squamata		genus	Tinosaurus		Tinosaurus	cf.	stenodon	1681	1681	Dog Spring Two (UCMP V-6873)	United States	California	San Diego	32.9	-117.1	33.12	-103.91	Paleogene	Eocene	Middle Eocene	Lutetian	Cenozoic 3	Early/Lower Uintan		46.2	41.2	46.2	41.2	Friars
16677	Squamata	Iguanidae	genus	Parasauromalus		Parasauromalus		olseni	1681	1681	Dog Spring Three (UCMP V-68116)	United States	California	San Diego	32.9	-117.1	33.12	-103.91	Paleogene	Eocene	Middle Eocene	Lutetian	Cenozoic 3	Early/Lower Uintan		46.2	41.2	46.2	41.2	Friars
16677	Squamata		genus	Tinosaurus		Tinosaurus	cf.	stenodon	1681	1681	Dog Spring Three (UCMP V-68116)	United States	California	San Diego	32.9	-117.1	33.12	-103.91	Paleogene	Eocene	Middle Eocene	Lutetian	Cenozoic 3	Early/Lower Uintan		46.2	41.2	46.2	41.2	Friars
16682	Squamata	Iguanidae	genus	Parasauromalus		Parasauromalus		olseni	1681	1681	Soiset's Surprise (UCMP V-71175)	United States	California	San Diego	32.9	-117.1	33.12	-103.91	Paleogene	Eocene	Middle Eocene	Lutetian	Cenozoic 3	Early/Lower Uintan		46.2	41.2	46.2	41.2	Friars
16684	Squamata	Xantusiidae	family	Xantusiidae		Palaeoxantusia		allisoni	1681	1681	Transient Trench (UCMP V-71183)	United States	California	San Diego	32.9	-117.1	33.12	-103.91	Paleogene	Eocene	Middle Eocene	Lutetian	Cenozoic 3	Early/Lower Uintan		46.2	41.2	46.2	41.2	Friars
16684	Squamata	Iguanidae	genus	Parasauromalus		Parasauromalus		olseni	1681	1681	Transient Trench (UCMP V-71183)	United States	California	San Diego	32.9	-117.1	33.12	-103.91	Paleogene	Eocene	Middle Eocene	Lutetian	Cenozoic 3	Early/Lower Uintan		46.2	41.2	46.2	41.2	Friars
16697	Squamata	Xantusiidae	family	Xantusiidae		Palaeoxantusia		kyrentos	1681	1681	Crumbling Slope	United States	California	San Diego	32.9	-117.1	33.12	-103.91	Paleogene	Eocene	Middle Eocene	Lutetian	Cenozoic 3	Early/Lower Uintan		46.2	41.2	46.2	41.2	Friars	Upper Tongue	SDieg
16697	Squamata		genus	Tinosaurus		Tinosaurus	cf.	stenodon	1681	1681	Crumbling Slope	United States	California	San Diego	32.9	-117.1	33.12	-103.91	Paleogene	Eocene	Middle Eocene	Lutetian	Cenozoic 3	Early/Lower Uintan		46.2	41.2	46.2	41.2	Friars	Upper Tongue	SDieg
16697	Squamata	Anguidae	family	Anguidae		Odaxosaurus		sp.	1681	1681	Crumbling Slope	United States	California	San Diego	32.9	-117.1	33.12	-103.91	Paleogene	Eocene	Middle Eocene	Lutetian	Cenozoic 3	Early/Lower Uintan		46.2	41.2	46.2	41.2	Friars	Upper Tongue	SDieg
16698	Squamata	Xantusiidae	family	Xantusiidae		Palaeoxantusia		allisoni	1681	1681	Deep Six	United States	California	San Diego	32.9	-117.1	33.12	-103.91	Paleogene	Eocene	Middle Eocene	Lutetian	Cenozoic 3	Early/Lower Uintan		46.2	41.2	46.2	41.2	Friars	Upper Tongue	SDieg
16702	Squamata	Xantusiidae	family	Xantusiidae		Palaeoxantusia		allisoni	1681	1681	Solstice Slope	United States	California	San Diego	32.9	-117.1	33.12	-103.91	Paleogene	Eocene	Middle Eocene	Lutetian	Cenozoic 3	Early/Lower Uintan		46.2	41.2	46.2	41.2	Friars	Upper Tongue	SDieg
16702	Squamata		genus	Saniwa		Saniwa		ensidens	1681	1681	Solstice Slope	United States	California	San Diego	32.9	-117.1	33.12	-103.91	Paleogene	Eocene	Middle Eocene	Lutetian	Cenozoic 3	Early/Lower Uintan		46.2	41.2	46.2	41.2	Friars	Upper Tongue	SDieg
16705	Squamata	Xantusiidae	family	Xantusiidae		Palaeoxantusia		allisoni	1681	1681	Poway Pipeline One	United States	California	San Diego	32.9	-117.1	33.12	-103.91	Paleogene	Eocene	Middle Eocene	Lutetian	Cenozoic 3	Early/Lower Uintan		46.2	41.2	46.2	41.2	Friars	Upper Tongue	SDieg
16705	Squamata	Xantusiidae	family	Xantusiidae		Palaeoxantusia		kyrentos	1681	1681	Poway Pipeline One	United States	California	San Diego	32.9	-117.1	33.12	-103.91	Paleogene	Eocene	Middle Eocene	Lutetian	Cenozoic 3	Early/Lower Uintan		46.2	41.2	46.2	41.2	Friars	Upper Tongue	SDieg
16705	Squamata	Iguanidae	genus	Parasauromalus		Parasauromalus		olseni	1681	1681	Poway Pipeline One	United States	California	San Diego	32.9	-117.1	33.12	-103.91	Paleogene	Eocene	Middle Eocene	Lutetian	Cenozoic 3	Early/Lower Uintan		46.2	41.2	46.2	41.2	Friars	Upper Tongue	SDieg
16705	Squamata		genus	Tinosaurus		Tinosaurus	cf.	stenodon	1681	1681	Poway Pipeline One	United States	California	San Diego	32.9	-117.1	33.12	-103.91	Paleogene	Eocene	Middle Eocene	Lutetian	Cenozoic 3	Early/Lower Uintan		46.2	41.2	46.2	41.2	Friars	Upper Tongue	SDieg
16705	Squamata	Xantusiidae	genus	Paracontogenys		Paracontogenys		estesi	1681	1681	Poway Pipeline One	United States	California	San Diego	32.9	-117.1	33.12	-103.91	Paleogene	Eocene	Middle Eocene	Lutetian	Cenozoic 3	Early/Lower Uintan		46.2	41.2	46.2	41.2	Friars	Upper Tongue	SDieg
16705	Squamata	Anguidae	family	Anguidae		Odaxosaurus		sp.	1681	1681	Poway Pipeline One	United States	California	San Diego	32.9	-117.1	33.12	-103.91	Paleogene	Eocene	Middle Eocene	Lutetian	Cenozoic 3	Early/Lower Uintan		46.2	41.2	46.2	41.2	Friars	Upper Tongue	SDieg
16705	Squamata		genus	Saniwa		Saniwa		ensidens	1681	1681	Poway Pipeline One	United States	California	San Diego	32.9	-117.1	33.12	-103.91	Paleogene	Eocene	Middle Eocene	Lutetian	Cenozoic 3	Early/Lower Uintan		46.2	41.2	46.2	41.2	Friars	Upper Tongue	SDieg
16706	Squamata	Xantusiidae	family	Xantusiidae		Palaeoxantusia		allisoni	1681	1681	Poway Pipeline Two	United States	California	San Diego	32.9	-117.1	33.12	-103.91	Paleogene	Eocene	Middle Eocene	Lutetian	Cenozoic 3	Early/Lower Uintan		46.2	41.2	46.2	41.2	Friars	Upper Tongue	SDieg
16706	Squamata	Iguanidae	genus	Parasauromalus		Parasauromalus		olseni	1681	1681	Poway Pipeline Two	United States	California	San Diego	32.9	-117.1	33.12	-103.91	Paleogene	Eocene	Middle Eocene	Lutetian	Cenozoic 3	Early/Lower Uintan		46.2	41.2	46.2	41.2	Friars	Upper Tongue	SDieg
16706	Squamata		genus	Tinosaurus		Tinosaurus	cf.	stenodon	1681	1681	Poway Pipeline Two	United States	California	San Diego	32.9	-117.1	33.12	-103.91	Paleogene	Eocene	Middle Eocene	Lutetian	Cenozoic 3	Early/Lower Uintan		46.2	41.2	46.2	41.2	Friars	Upper Tongue	SDieg
16706	Squamata	Xantusiidae	genus	Paracontogenys		Paracontogenys		estesi	1681	1681	Poway Pipeline Two	United States	California	San Diego	32.9	-117.1	33.12	-103.91	Paleogene	Eocene	Middle Eocene	Lutetian	Cenozoic 3	Early/Lower Uintan		46.2	41.2	46.2	41.2	Friars	Upper Tongue	SDieg
16706	Squamata		genus	Saniwa		Saniwa		ensidens	1681	1681	Poway Pipeline Two	United States	California	San Diego	32.9	-117.1	33.12	-103.91	Paleogene	Eocene	Middle Eocene	Lutetian	Cenozoic 3	Early/Lower Uintan		46.2	41.2	46.2	41.2	Friars	Upper Tongue	SDieg
16707	Squamata	Xantusiidae	family	Xantusiidae		Palaeoxantusia		allisoni	1681	1681	Poway Pipeline Three	United States	California	San Diego	32.9	-117.1	33.12	-103.91	Paleogene	Eocene	Middle Eocene	Lutetian	Cenozoic 3	Early/Lower Uintan		46.2	41.2	46.2	41.2	Friars	Upper Tongue	SDieg
16707	Squamata	Xantusiidae	family	Xantusiidae		Palaeoxantusia		kyrentos	1681	1681	Poway Pipeline Three	United States	California	San Diego	32.9	-117.1	33.12	-103.91	Paleogene	Eocene	Middle Eocene	Lutetian	Cenozoic 3	Early/Lower Uintan		46.2	41.2	46.2	41.2	Friars	Upper Tongue	SDieg
16707	Squamata		genus	Tinosaurus		Tinosaurus	cf.	stenodon	1681	1681	Poway Pipeline Three	United States	California	San Diego	32.9	-117.1	33.12	-103.91	Paleogene	Eocene	Middle Eocene	Lutetian	Cenozoic 3	Early/Lower Uintan		46.2	41.2	46.2	41.2	Friars	Upper Tongue	SDieg
16707	Squamata	Xantusiidae	genus	Paracontogenys		Paracontogenys		estesi	1681	1681	Poway Pipeline Three	United States	California	San Diego	32.9	-117.1	33.12	-103.91	Paleogene	Eocene	Middle Eocene	Lutetian	Cenozoic 3	Early/Lower Uintan		46.2	41.2	46.2	41.2	Friars	Upper Tongue	SDieg
16709	Squamata	Xantusiidae	family	Xantusiidae		Palaeoxantusia		allisoni	1681	1681	Incredible Chaos	United States	California	San Diego	32.9	-117.1	33.12	-103.91	Paleogene	Eocene	Middle Eocene	Lutetian	Cenozoic 3	Early/Lower Uintan		46.2	41.2	46.2	41.2	Friars	Upper Tongue	SDieg
16709	Squamata	Xantusiidae	genus	Paracontogenys		Paracontogenys		estesi	1681	1681	Incredible Chaos	United States	California	San Diego	32.9	-117.1	33.12	-103.91	Paleogene	Eocene	Middle Eocene	Lutetian	Cenozoic 3	Early/Lower Uintan		46.2	41.2	46.2	41.2	Friars	Upper Tongue	SDieg
16709	Squamata	Anguidae	family	Anguidae		Odaxosaurus		sp.	1681	1681	Incredible Chaos	United States	California	San Diego	32.9	-117.1	33.12	-103.91	Paleogene	Eocene	Middle Eocene	Lutetian	Cenozoic 3	Early/Lower Uintan		46.2	41.2	46.2	41.2	Friars	Upper Tongue	SDieg
16710	Squamata	Xantusiidae	family	Xantusiidae		Palaeoxantusia		allisoni	1681	1681	George Crandall One	United States	California	San Diego	32.9	-117.1	33.12	-103.91	Paleogene	Eocene	Middle Eocene	Lutetian	Cenozoic 3	Early/Lower Uintan		46.2	41.2	46.2	41.2	Friars	Upper Tongue	SDieg
16710	Squamata	Xantusiidae	family	Xantusiidae		Palaeoxantusia		kyrentos	1681	1681	George Crandall One	United States	California	San Diego	32.9	-117.1	33.12	-103.91	Paleogene	Eocene	Middle Eocene	Lutetian	Cenozoic 3	Early/Lower Uintan		46.2	41.2	46.2	41.2	Friars	Upper Tongue	SDieg
16710	Squamata	Iguanidae	genus	Parasauromalus		Parasauromalus		olseni	1681	1681	George Crandall One	United States	California	San Diego	32.9	-117.1	33.12	-103.91	Paleogene	Eocene	Middle Eocene	Lutetian	Cenozoic 3	Early/Lower Uintan		46.2	41.2	46.2	41.2	Friars	Upper Tongue	SDieg
16710	Squamata		genus	Tinosaurus		Tinosaurus	cf.	stenodon	1681	1681	George Crandall One	United States	California	San Diego	32.9	-117.1	33.12	-103.91	Paleogene	Eocene	Middle Eocene	Lutetian	Cenozoic 3	Early/Lower Uintan		46.2	41.2	46.2	41.2	Friars	Upper Tongue	SDieg
16710	Squamata	Xantusiidae	genus	Paracontogenys		Paracontogenys		estesi	1681	1681	George Crandall One	United States	California	San Diego	32.9	-117.1	33.12	-103.91	Paleogene	Eocene	Middle Eocene	Lutetian	Cenozoic 3	Early/Lower Uintan		46.2	41.2	46.2	41.2	Friars	Upper Tongue	SDieg
16710	Squamata	Anguidae	family	Anguidae		Odaxosaurus		sp.	1681	1681	George Crandall One	United States	California	San Diego	32.9	-117.1	33.12	-103.91	Paleogene	Eocene	Middle Eocene	Lutetian	Cenozoic 3	Early/Lower Uintan		46.2	41.2	46.2	41.2	Friars	Upper Tongue	SDieg
16711	Squamata	Xantusiidae	family	Xantusiidae		Palaeoxantusia		allisoni	1681	1681	Ray Kubulis Locality	United States	California	San Diego	32.9	-117.1	33.12	-103.91	Paleogene	Eocene	Middle Eocene	Lutetian	Cenozoic 3	Early/Lower Uintan		46.2	41.2	46.2	41.2	Friars	Upper Tongue	SDieg
16695	Squamata	Iguanidae	genus	Parasauromalus		Parasauromalus		olseni	1681	1681	Jack-in-the-Box (UCMP V-6893)	United States	California	San Diego	32.9	-117.1	33.12	-103.91	Paleogene	Eocene	Middle Eocene	Lutetian	Cenozoic 3	Early/Lower Uintan		46.2	41.2	46.2	41.2	Mission Valley		SDieg
16533	Squamata	Xantusiidae	family	Xantusiidae		Palaeoxantusia		allisoni	1681	1681	Camp San Onofre	United States	California	San Diego	32.9	-117.1	32.9	-104.33	Paleogene	Eocene	Middle Eocene		Cenozoic 4	Uintan		46.2	39.7	46.2	39.7	Santiago		Sntgo
16533	Squamata	Iguanidae	genus	Parasauromalus		Parasauromalus		olseni	1681	1681	Camp San Onofre	United States	California	San Diego	32.9	-117.1	32.9	-104.33	Paleogene	Eocene	Middle Eocene		Cenozoic 4	Uintan		46.2	39.7	46.2	39.7	Santiago		Sntgo
16533	Squamata		genus	Tinosaurus		Tinosaurus	cf.	stenodon	1681	1681	Camp San Onofre	United States	California	San Diego	32.9	-117.1	32.9	-104.33	Paleogene	Eocene	Middle Eocene		Cenozoic 4	Uintan		46.2	39.7	46.2	39.7	Santiago		Sntgo
16533	Squamata	Anguidae	family	Anguidae		Odaxosaurus		sp.	1681	1681	Camp San Onofre	United States	California	San Diego	32.9	-117.1	32.9	-104.33	Paleogene	Eocene	Middle Eocene		Cenozoic 4	Uintan		46.2	39.7	46.2	39.7	Santiago		Sntgo
16786	Squamata		genus	Peltosaurus		Peltosaurus	n. sp.	macrodon	696	1681	Tapo Canyon (Upper)	United States	California	Ventura	34.3	-119	34.55	-105.78	Paleogene	Eocene	Middle Eocene		Cenozoic 3	Uintan		46.2	39.7	46.2	39.7	Sespe		SimiV
16786	Squamata	Boidae	genus	Boavus		Boavus	n. sp.	affinis	696	1681	Tapo Canyon (Upper)	United States	California	Ventura	34.3	-119	34.55	-105.78	Paleogene	Eocene	Middle Eocene		Cenozoic 3	Uintan		46.2	39.7	46.2	39.7	Sespe		SimiV
16786	Squamata		genus	Saniwa		Saniwa		ensidens	1681	1681	Tapo Canyon (Upper)	United States	California	Ventura	34.3	-119	34.55	-105.78	Paleogene	Eocene	Middle Eocene		Cenozoic 3	Uintan		46.2	39.7	46.2	39.7	Sespe		SimiV
16790	Squamata		genus	Peltosaurus		Peltosaurus		macrodon	696	1681	Brea Canyon (Bed CS2)	United States	California	Ventura	34.3	-119	34.55	-105.78	Paleogene	Eocene	Middle Eocene		Cenozoic 3	Uintan		46.2	39.7	46.2	39.7	Sespe		SimiV
16791	Squamata	Boidae	genus	Boavus		Boavus		affinis	696	1681	Brea Canyon (Bed CS3)	United States	California	Ventura	34.3	-119	34.55	-105.78	Paleogene	Eocene	Middle Eocene		Cenozoic 3	Uintan		46.2	39.7	46.2	39.7	Sespe		SimiV
16791	Squamata		genus	Saniwa		Saniwa		ensidens	1681	1681	Brea Canyon (Bed CS3)	United States	California	Ventura	34.3	-119	34.55	-105.78	Paleogene	Eocene	Middle Eocene		Cenozoic 3	Uintan		46.2	39.7	46.2	39.7	Sespe		SimiV
179979	Squamata		genus	Saniwa		Saniwa		ensidens	14538	14538	East of stage road, southeast of Kennedy's Hole	United States	Utah	Uintah	40.1083	-109.222	42.87	-98.19	Paleogene	Eocene	Middle Eocene	Lutetian	Cenozoic 3	Early/Lower Uintan		46.2	41.2	46.2	41.2	Uinta
16589	Squamata	Anguidae	subfamily	Glyptosaurinae		Glyptosaurus		sp.	14538	2802	Kennedy's Hole	United States	Utah	Uintah	40.0667	-109.283	42.84	-98.26	Paleogene	Eocene	Middle Eocene		Cenozoic 3	Uintan		46.2	39.7	46.2	39.7	Uinta		Uinta
16606	Squamata		genus	Saniwa		Saniwa		ensidens	14538	1339	Mouth of White River	United States	Utah	Uintah	40.2	-109.9	43.02	-98.88	Paleogene	Eocene	Middle Eocene		Cenozoic 3	Uintan		46.2	39.7	46.2	39.7	Uinta	Wagonhound
16654	Squamata	Anguidae	subfamily	Glyptosaurinae	?	Helodermoides		sp.	60385	2802	White River Pocket	United States	Utah	Uintah	40.0667	-109.7	42.87	-98.69	Paleogene	Eocene	Middle Eocene		Cenozoic 3	Uintan		46.2	39.7	46.2	39.7	Uinta	upper Wagonhound	Uinta
16657	Squamata	Anguidae	subfamily	Glyptosaurinae		Glyptosaurus		sp.	14538	1694	White River (Uinta C)	United States	Utah	Uintah	40.2	-109.9	43.02	-98.88	Paleogene	Eocene	Middle Eocene		Cenozoic 3	Uintan		46.2	39.7	46.2	39.7	Uinta	Myton	Uinta
16665	Squamata		genus	Saniwa		Saniwa	n. sp.	ensidens	696	1681	San Diego Mission (CIT 249)	United States	California	San Diego	32.9	-117.1	33.12	-103.91	Paleogene	Eocene	Middle Eocene	Lutetian	Cenozoic 3	Early/Lower Uintan		46.2	41.2	46.2	41.2	undifferentiated Friars
16665	Squamata	Iguanidae	genus	Parasauromalus		Parasauromalus		olseni	1681	1681	San Diego Mission (CIT 249)	United States	California	San Diego	32.9	-117.1	33.12	-103.91	Paleogene	Eocene	Middle Eocene	Lutetian	Cenozoic 3	Early/Lower Uintan		46.2	41.2	46.2	41.2	undifferentiated Friars
16665	Squamata	Iguanidae	family	Iguanidae		Parasauromalus		sp.	1681	1681	San Diego Mission (CIT 249)	United States	California	San Diego	32.9	-117.1	33.12	-103.91	Paleogene	Eocene	Middle Eocene	Lutetian	Cenozoic 3	Early/Lower Uintan		46.2	41.2	46.2	41.2	undifferentiated Friars
16674	Squamata		genus	Tinosaurus		Tinosaurus	cf.	stenodon	1681	1681	Murphy Canyon One (UCMP V-6888)	United States	California	San Diego	32.9	-117.1	33.12	-103.91	Paleogene	Eocene	Middle Eocene	Lutetian	Cenozoic 3	Early/Lower Uintan		46.2	41.2	46.2	41.2	undifferentiated Friars
16678	Squamata	Xantusiidae	family	Xantusiidae		Palaeoxantusia		allisoni	1681	1681	Aero Drive One (UCMP V-68118)	United States	California	San Diego	32.9	-117.1	33.12	-103.91	Paleogene	Eocene	Middle Eocene	Lutetian	Cenozoic 3	Early/Lower Uintan		46.2	41.2	46.2	41.2	undifferentiated Friars
16517	Squamata	Boidae	family	Boidae	n. gen.	Dawsonophis	n. sp.	wyomingensis	45619	3440	Badwater Locality 6	United States	Wyoming	Natrona	43.2	-107.1	45.77	-95.51	Paleogene	Eocene	Middle Eocene		Cenozoic 3	Uintan		46.2	39.7	46.2	39.7	Wagon Bed ("Tepee Trail")	lower Hendry Ranch	BadCr
16517	Squamata	Loxocemidae	genus	Ogmophis		Ogmophis		voorhiesi	45619	3440	Badwater Locality 6	United States	Wyoming	Natrona	43.2	-107.1	45.77	-95.51	Paleogene	Eocene	Middle Eocene		Cenozoic 3	Uintan		46.2	39.7	46.2	39.7	Wagon Bed ("Tepee Trail")	lower Hendry Ranch	BadCr
16623	Squamata		subfamily	Saniwinae		Saniwa		sp.	3338	3338	Sand Wash	United States	Colorado	Moffat	40.6	-108.1	43.27	-96.96	Paleogene	Eocene	Middle Eocene	Lutetian	Cenozoic 3	Early/Lower Uintan		46.2	41.2	46.2	41.2	Washakie		Washa
12847	Squamata	Cordylidae	genus	Pseudolacerta		Pseudolacerta		mucronata	4283	12522	Grisolles	France	Picardie Region	Aisne Departement	49.1333	3.35	47.06	-0.68	Paleogene	Eocene	Middle Eocene	Bartonian	Cenozoic 4	Bartonian		41.2	37.8	41.2	37.8	Calcaire de Saint-Ouen
12847	Squamata	Erycidae	subfamily	Erycinae		Cadurceryx		sp.	12522	12522	Grisolles	France	Picardie Region	Aisne Departement	49.1333	3.35	47.06	-0.68	Paleogene	Eocene	Middle Eocene	Bartonian	Cenozoic 4	Bartonian		41.2	37.8	41.2	37.8	Calcaire de Saint-Ouen
12847	Squamata	Iguanidae	genus	Geiseltaliellus		Geiseltaliellus	n. sp.	grisolli	59290	12522	Grisolles	France	Picardie Region	Aisne Departement	49.1333	3.35	47.06	-0.68	Paleogene	Eocene	Middle Eocene	Bartonian	Cenozoic 4	Bartonian		41.2	37.8	41.2	37.8	Calcaire de Saint-Ouen
12847	Squamata	Iguanidae	family	Iguanidae		Geiseltaliellus		sp.	59290	12522	Grisolles	France	Picardie Region	Aisne Departement	49.1333	3.35	47.06	-0.68	Paleogene	Eocene	Middle Eocene	Bartonian	Cenozoic 4	Bartonian		41.2	37.8	41.2	37.8	Calcaire de Saint-Ouen
12847	Squamata	Lacertidae	genus	Dormaalisaurus		Dormaalisaurus		girardoti	59290	12522	Grisolles	France	Picardie Region	Aisne Departement	49.1333	3.35	47.06	-0.68	Paleogene	Eocene	Middle Eocene	Bartonian	Cenozoic 4	Bartonian		41.2	37.8	41.2	37.8	Calcaire de Saint-Ouen
12847	Squamata	Necrosauridae	family	Necrosauridae		Necrosaurus		sp.	59290	12522	Grisolles	France	Picardie Region	Aisne Departement	49.1333	3.35	47.06	-0.68	Paleogene	Eocene	Middle Eocene	Bartonian	Cenozoic 4	Bartonian		41.2	37.8	41.2	37.8	Calcaire de Saint-Ouen
12847	Squamata	Blanidae	genus	Louisamphisbaena	n. gen.	Louisamphisbaena	n. sp.	ferox	59389	12522	Grisolles	France	Picardie Region	Aisne Departement	49.1333	3.35	47.06	-0.68	Paleogene	Eocene	Middle Eocene	Bartonian	Cenozoic 4	Bartonian		41.2	37.8	41.2	37.8	Calcaire de Saint-Ouen
12840	Squamata	Iguanidae	genus	Geiseltaliellus		Geiseltaliellus		lamandini	4283	7272	Le Bretou	France	Quercy, Midi-Pyrenees Region	Tarn-et-Garonne Departement	44.1667	1.73333	42.06	-2.02	Paleogene	Eocene	Middle Eocene	Bartonian	Cenozoic 4	Bartonian		41.2	37.8	41.2	37.8
12840	Squamata	Cordylidae	genus	Pseudolacerta		Pseudolacerta		mucronata	4283	7272	Le Bretou	France	Quercy, Midi-Pyrenees Region	Tarn-et-Garonne Departement	44.1667	1.73333	42.06	-2.02	Paleogene	Eocene	Middle Eocene	Bartonian	Cenozoic 4	Bartonian		41.2	37.8	41.2	37.8
12840	Squamata	Cordylidae	family	Cordylidae		Pseudolacerta		sp.	4283	7272	Le Bretou	France	Quercy, Midi-Pyrenees Region	Tarn-et-Garonne Departement	44.1667	1.73333	42.06	-2.02	Paleogene	Eocene	Middle Eocene	Bartonian	Cenozoic 4	Bartonian		41.2	37.8	41.2	37.8
12840	Squamata	Gekkonidae	genus	Cadurcogekko		Cadurcogekko		piveteaui	11647	7272	Le Bretou	France	Quercy, Midi-Pyrenees Region	Tarn-et-Garonne Departement	44.1667	1.73333	42.06	-2.02	Paleogene	Eocene	Middle Eocene	Bartonian	Cenozoic 4	Bartonian		41.2	37.8	41.2	37.8
12840	Squamata	Lacertidae	genus	Plesiolacerta		Plesiolacerta		lydekkeri	11647	7272	Le Bretou	France	Quercy, Midi-Pyrenees Region	Tarn-et-Garonne Departement	44.1667	1.73333	42.06	-2.02	Paleogene	Eocene	Middle Eocene	Bartonian	Cenozoic 4	Bartonian		41.2	37.8	41.2	37.8
12840	Squamata	Anguidae	tribe	Ophisaurini	cf.	Ophisaurus		sp.	11647	7272	Le Bretou	France	Quercy, Midi-Pyrenees Region	Tarn-et-Garonne Departement	44.1667	1.73333	42.06	-2.02	Paleogene	Eocene	Middle Eocene	Bartonian	Cenozoic 4	Bartonian		41.2	37.8	41.2	37.8
12840	Squamata	Anguidae	tribe	Anguini	cf.	Anguis		sp.	11647	7272	Le Bretou	France	Quercy, Midi-Pyrenees Region	Tarn-et-Garonne Departement	44.1667	1.73333	42.06	-2.02	Paleogene	Eocene	Middle Eocene	Bartonian	Cenozoic 4	Bartonian		41.2	37.8	41.2	37.8
12840	Squamata	Anguidae	subfamily	Glyptosaurinae		Placosaurus		sp.	11647	7272	Le Bretou	France	Quercy, Midi-Pyrenees Region	Tarn-et-Garonne Departement	44.1667	1.73333	42.06	-2.02	Paleogene	Eocene	Middle Eocene	Bartonian	Cenozoic 4	Bartonian		41.2	37.8	41.2	37.8
12840	Squamata	Necrosauridae	genus	Necrosaurus		Necrosaurus	cf.	cayluxi	11647	7272	Le Bretou	France	Quercy, Midi-Pyrenees Region	Tarn-et-Garonne Departement	44.1667	1.73333	42.06	-2.02	Paleogene	Eocene	Middle Eocene	Bartonian	Cenozoic 4	Bartonian		41.2	37.8	41.2	37.8
12840	Squamata		unranked clade	Alethinophidia		Coniophis		sp.	11647	7272	Le Bretou	France	Quercy, Midi-Pyrenees Region	Tarn-et-Garonne Departement	44.1667	1.73333	42.06	-2.02	Paleogene	Eocene	Middle Eocene	Bartonian	Cenozoic 4	Bartonian		41.2	37.8	41.2	37.8
12840	Squamata	Tropidophiidae	genus	Dunnophis		Dunnophis		cadurcensis	11647	7272	Le Bretou	France	Quercy, Midi-Pyrenees Region	Tarn-et-Garonne Departement	44.1667	1.73333	42.06	-2.02	Paleogene	Eocene	Middle Eocene	Bartonian	Cenozoic 4	Bartonian		41.2	37.8	41.2	37.8
12840	Squamata	Erycidae	genus	Cadurceryx		Cadurceryx	cf.	filholi	11647	7272	Le Bretou	France	Quercy, Midi-Pyrenees Region	Tarn-et-Garonne Departement	44.1667	1.73333	42.06	-2.02	Paleogene	Eocene	Middle Eocene	Bartonian	Cenozoic 4	Bartonian		41.2	37.8	41.2	37.8
12840	Squamata	Boidae	genus	Palaeopython		Palaeopython		cadurcensis	11647	7272	Le Bretou	France	Quercy, Midi-Pyrenees Region	Tarn-et-Garonne Departement	44.1667	1.73333	42.06	-2.02	Paleogene	Eocene	Middle Eocene	Bartonian	Cenozoic 4	Bartonian		41.2	37.8	41.2	37.8
12840	Squamata	Tropidophiidae	genus	Platyspondylia		Platyspondylia	n. sp.	sudrei	11742	7272	Le Bretou	France	Quercy, Midi-Pyrenees Region	Tarn-et-Garonne Departement	44.1667	1.73333	42.06	-2.02	Paleogene	Eocene	Middle Eocene	Bartonian	Cenozoic 4	Bartonian		41.2	37.8	41.2	37.8
12840	Squamata	Blanidae	genus	Cuvieribaena	n. gen.	Cuvieribaena	n. sp.	carlgansi	57855	7272	Le Bretou	France	Quercy, Midi-Pyrenees Region	Tarn-et-Garonne Departement	44.1667	1.73333	42.06	-2.02	Paleogene	Eocene	Middle Eocene	Bartonian	Cenozoic 4	Bartonian		41.2	37.8	41.2	37.8
12840	Squamata	Iguanidae	genus	Cadurciguana		Cadurciguana		hoffstetteri	59290	7272	Le Bretou	France	Quercy, Midi-Pyrenees Region	Tarn-et-Garonne Departement	44.1667	1.73333	42.06	-2.02	Paleogene	Eocene	Middle Eocene	Bartonian	Cenozoic 4	Bartonian		41.2	37.8	41.2	37.8
12840	Squamata	Cordylidae	genus	Pseudolacerta		Pseudolacerta	n. sp.	quercyini	59290	7272	Le Bretou	France	Quercy, Midi-Pyrenees Region	Tarn-et-Garonne Departement	44.1667	1.73333	42.06	-2.02	Paleogene	Eocene	Middle Eocene	Bartonian	Cenozoic 4	Bartonian		41.2	37.8	41.2	37.8
12840	Squamata	Lacertidae	genus	Gracilicerta		Gracilicerta		sindexi	59290	7272	Le Bretou	France	Quercy, Midi-Pyrenees Region	Tarn-et-Garonne Departement	44.1667	1.73333	42.06	-2.02	Paleogene	Eocene	Middle Eocene	Bartonian	Cenozoic 4	Bartonian		41.2	37.8	41.2	37.8
12840	Squamata	Cordylidae	genus	Eocordyla		Eocordyla		mathisi	59290	7272	Le Bretou	France	Quercy, Midi-Pyrenees Region	Tarn-et-Garonne Departement	44.1667	1.73333	42.06	-2.02	Paleogene	Eocene	Middle Eocene	Bartonian	Cenozoic 4	Bartonian		41.2	37.8	41.2	37.8
12840	Squamata		genus	Eurheloderma		Eurheloderma		gallicum	59290	7272	Le Bretou	France	Quercy, Midi-Pyrenees Region	Tarn-et-Garonne Departement	44.1667	1.73333	42.06	-2.02	Paleogene	Eocene	Middle Eocene	Bartonian	Cenozoic 4	Bartonian		41.2	37.8	41.2	37.8
31736	Squamata	Anguidae	subfamily	Glyptosaurinae		Placosaurus		sp.	59290	12522	Robiac	France	Languedoc-Roussillon Region	Gard Departement	44.2667	4.11667	42.21	0.28	Paleogene	Eocene	Middle Eocene	Bartonian	Cenozoic 4	Bartonian		41.2	37.8	41.2	37.8
31736	Squamata	Necrosauridae	family	Necrosauridae		Necrosaurus		sp.	59290	12522	Robiac	France	Languedoc-Roussillon Region	Gard Departement	44.2667	4.11667	42.21	0.28	Paleogene	Eocene	Middle Eocene	Bartonian	Cenozoic 4	Bartonian		41.2	37.8	41.2	37.8
177581	Squamata	Iguanidae	genus	Geiseltaliellus		Geiseltaliellus		grisolli	59290	58591	Chéry-Chartreuve	France	Nord-Pas-de-Calais-Picardie	Aisne	49.2633	3.61444	47.2	-0.44	Paleogene	Eocene	Middle Eocene	Bartonian	Cenozoic 4	Bartonian		41.2	37.8	41.2	37.8
177581	Squamata	Necrosauridae	family	Necrosauridae		Necrosaurus		sp.	59290	58591	Chéry-Chartreuve	France	Nord-Pas-de-Calais-Picardie	Aisne	49.2633	3.61444	47.2	-0.44	Paleogene	Eocene	Middle Eocene	Bartonian	Cenozoic 4	Bartonian		41.2	37.8	41.2	37.8
48077	Squamata	Madtsoiidae	genus	Gigantophis		Gigantophis		garstini	12869	12869	Gebel Rascal (Dor-et-Talha)	Libya			25.75	18.5	21.05	14.43	Paleogene	Eocene				Bartonian	Late/Upper Eocene	41.2	33.9	41.2	33.9
55449	Squamata	Madtsoiidae	family	Madtsoiidae		Gigantophis		sp.	14946	14946	Dor el Talha Idam	Libya			25.715	18.1819	22.26	14.81	Paleogene					Late/Upper Eocene	Early/Lower Oligocene	41.2	28.1	41.2	28.1
41463	Squamata		genus	Barbaturex	n. gen.	Barbaturex	n. sp.	morrisoni	59641	11108	UCMP V96009, Pondaung Sandstone	Myanmar			21.95	94.5333	13.11	92.87	Paleogene	Eocene	Middle Eocene	Bartonian	Cenozoic 4	Bartonian		41.2	37.8	41.2	37.8	Pondaung
16810	Squamata	Boidae	genus	Boavus		Boavus		affinis	1681	1681	Pearson Ranch (Bed CS20)	United States	California	Ventura	34.3	-119	33.74	-107.28	Paleogene	Eocene	Middle Eocene			Duchesnean		39.7	37	39.7	37	Sespe		SimiV
16919	Squamata	Rhineuridae	family	Rhineuridae		Lestophis		sp.	14270	3318	Calf Creek	Canada	Saskatchewan		49.5667	-109.883	51.27	-100.47	Paleogene	Eocene	Late/Upper Eocene	Priabonian	Cenozoic 4	Chadronian		37.8	33.9	37.8	33.9	Cypress Hills
16919	Squamata	Iguanidae	genus	Cypressaurus	n. gen.	Cypressaurus	n. sp.	hypsodontus	14270	3318	Calf Creek	Canada	Saskatchewan		49.5667	-109.883	51.27	-100.47	Paleogene	Eocene	Late/Upper Eocene	Priabonian	Cenozoic 4	Chadronian		37.8	33.9	37.8	33.9	Cypress Hills
16919	Squamata	Tropiduridae	family	Tropiduridae		Crotaphytus	n. sp.	oligocenicus	14270	3318	Calf Creek	Canada	Saskatchewan		49.5667	-109.883	51.27	-100.47	Paleogene	Eocene	Late/Upper Eocene	Priabonian	Cenozoic 4	Chadronian		37.8	33.9	37.8	33.9	Cypress Hills
16919	Squamata		superfamily	Anguioidea	cf.	Peltosaurus		sp.	14270	3318	Calf Creek	Canada	Saskatchewan		49.5667	-109.883	51.27	-100.47	Paleogene	Eocene	Late/Upper Eocene	Priabonian	Cenozoic 4	Chadronian		37.8	33.9	37.8	33.9	Cypress Hills
16919	Squamata	Xantusiidae	genus	Palaeoxantusia		Palaeoxantusia	n. sp.	borealis	14270	3318	Calf Creek	Canada	Saskatchewan		49.5667	-109.883	51.27	-100.47	Paleogene	Eocene	Late/Upper Eocene	Priabonian	Cenozoic 4	Chadronian		37.8	33.9	37.8	33.9	Cypress Hills
16919	Squamata	Loxocemidae	genus	Ogmophis		Ogmophis		compactus	14270	3318	Calf Creek	Canada	Saskatchewan		49.5667	-109.883	51.27	-100.47	Paleogene	Eocene	Late/Upper Eocene	Priabonian	Cenozoic 4	Chadronian		37.8	33.9	37.8	33.9	Cypress Hills
16919	Squamata	Loxocemidae	family	Loxocemidae	cf.	Ogmophis		sp.	14270	3318	Calf Creek	Canada	Saskatchewan		49.5667	-109.883	51.27	-100.47	Paleogene	Eocene	Late/Upper Eocene	Priabonian	Cenozoic 4	Chadronian		37.8	33.9	37.8	33.9	Cypress Hills
16919	Squamata	Boidae	genus	Calamagras		Calamagras	n. sp.	weigeli	14270	3318	Calf Creek	Canada	Saskatchewan		49.5667	-109.883	51.27	-100.47	Paleogene	Eocene	Late/Upper Eocene	Priabonian	Cenozoic 4	Chadronian		37.8	33.9	37.8	33.9	Cypress Hills
101961	Squamata		superfamily	Anguioidea		Peltosaurus		sp.	14538	55503	Conglomerate Creek	Canada	Saskatchewan		49.5667	-109.883	51.27	-100.47	Paleogene	Eocene	Late/Upper Eocene	Priabonian	Cenozoic 4	Chadronian		37.8	33.9	37.8	33.9	Cypress HIlls
180203	Squamata	Loxocemidae	genus	Ogmophis		Ogmophis	n. sp.	compactus	14699	14699	"4 miles above east end of Post Office", Cypress Hills	Canada	Saskatchewan		49.5139	-108.819	51.16	-99.38	Paleogene	Eocene	Late/Upper Eocene	Priabonian	Cenozoic 4	Chadronian		37.8	33.9	37.8	33.9	Cypress Hills
42164	Squamata	Anguidae	genus	Placosaurus		Placosaurus		rugosus	11241	11241	5313, Rencun, Mianchixian County, Yuanqu basin	China	Henan	Mianchi	34.8031	111.907	35.75	107.19	Paleogene	Eocene	Late/Upper Eocene	Priabonian	Cenozoic 4	Late/Upper Eocene		37.8	33.9	37.8	33.9	Hedi		Rencun
179811	Squamata		genus	Tinosaurus		Tinosaurus	n. sp.	yuanquensis	59632	59632	Yuanqu (general)	China	Shanxi		35.3	111.664	36.24	106.93	Paleogene	Eocene	Late/Upper Eocene	Priabonian	Cenozoic 4	Late/Upper Eocene		37.8	33.9	37.8	33.9	Hedi	Zhaili
179811	Squamata	Arretosauridae	genus	Hemishinisaurus	n. gen.	Hemishinisaurus	n. sp.	latifrons	59632	59632	Yuanqu (general)	China	Shanxi		35.3	111.664	36.24	106.93	Paleogene	Eocene	Late/Upper Eocene	Priabonian	Cenozoic 4	Late/Upper Eocene		37.8	33.9	37.8	33.9	Hedi	Zhaili
67706	Squamata	Madtsoiidae	genus	Gigantophis		Gigantophis		garstini	57547	19346	Birket Qarun Locality 2	Egypt			29.6	30.6	24.92	26.53	Paleogene	Eocene	Late/Upper Eocene	Priabonian	Cenozoic 4	Priabonian		37.8	33.9	37.8	33.9	Birket Qarun	Umm Rigl
67706	Squamata		genus	Renenutet	n. gen.	Renenutet	n. sp.	enmerwer	57547	19346	Birket Qarun Locality 2	Egypt			29.6	30.6	24.92	26.53	Paleogene	Eocene	Late/Upper Eocene	Priabonian	Cenozoic 4	Priabonian		37.8	33.9	37.8	33.9	Birket Qarun	Umm Rigl
79700	Squamata	Madtsoiidae	genus	Gigantophis		Gigantophis		garstini	26772	26772	Beadnell Section	Egypt			29.616	30.692	24.93	26.62	Paleogene	Eocene	Late/Upper Eocene	Priabonian	Cenozoic 4	Priabonian		37.8	33.9	37.8	33.9	Qasr el-Sagha
12850	Squamata	Iguanidae	genus	Geiseltaliellus		Geiseltaliellus		lamandini	4283	12522	Perrière	France	Quercy		44.3833	1.43333	42.94	-2.23	Paleogene	Eocene	Late/Upper Eocene	Priabonian	Cenozoic 4	Late/Upper Eocene		37.8	33.9	37.8	33.9
12850	Squamata	Cordylidae	family	Cordylidae		Pseudolacerta		sp.	4283	12522	Perrière	France	Quercy		44.3833	1.43333	42.94	-2.23	Paleogene	Eocene	Late/Upper Eocene	Priabonian	Cenozoic 4	Late/Upper Eocene		37.8	33.9	37.8	33.9
12850	Squamata	Anguidae	subfamily	Glyptosaurinae		Placosaurus		sp.	7272	12522	Perrière	France	Quercy		44.3833	1.43333	42.94	-2.23	Paleogene	Eocene	Late/Upper Eocene	Priabonian	Cenozoic 4	Late/Upper Eocene		37.8	33.9	37.8	33.9
12850	Squamata	Anguidae	tribe	Ophisaurini	cf.	Ophisaurus		sp.	7272	12522	Perrière	France	Quercy		44.3833	1.43333	42.94	-2.23	Paleogene	Eocene	Late/Upper Eocene	Priabonian	Cenozoic 4	Late/Upper Eocene		37.8	33.9	37.8	33.9
12850	Squamata	Necrosauridae	genus	Necrosaurus		Necrosaurus		cayluxi	7272	12522	Perrière	France	Quercy		44.3833	1.43333	42.94	-2.23	Paleogene	Eocene	Late/Upper Eocene	Priabonian	Cenozoic 4	Late/Upper Eocene		37.8	33.9	37.8	33.9
12850	Squamata		unranked clade	Alethinophidia		Coniophis		sp.	7272	12522	Perrière	France	Quercy		44.3833	1.43333	42.94	-2.23	Paleogene	Eocene	Late/Upper Eocene	Priabonian	Cenozoic 4	Late/Upper Eocene		37.8	33.9	37.8	33.9
12850	Squamata	Aniliidae	genus	Eoanilius		Eoanilius		europae	7272	12522	Perrière	France	Quercy		44.3833	1.43333	42.94	-2.23	Paleogene	Eocene	Late/Upper Eocene	Priabonian	Cenozoic 4	Late/Upper Eocene		37.8	33.9	37.8	33.9
12850	Squamata	Boidae	genus	Palaeopython		Palaeopython		cadurcensis	7272	12522	Perrière	France	Quercy		44.3833	1.43333	42.94	-2.23	Paleogene	Eocene	Late/Upper Eocene	Priabonian	Cenozoic 4	Late/Upper Eocene		37.8	33.9	37.8	33.9
12850	Squamata	Tropidophiidae	genus	Dunnophis		Dunnophis		cadurcensis	7272	12522	Perrière	France	Quercy		44.3833	1.43333	42.94	-2.23	Paleogene	Eocene	Late/Upper Eocene	Priabonian	Cenozoic 4	Late/Upper Eocene		37.8	33.9	37.8	33.9
12850	Squamata	Erycidae	genus	Cadurceryx		Cadurceryx		filholi	7272	12522	Perrière	France	Quercy		44.3833	1.43333	42.94	-2.23	Paleogene	Eocene	Late/Upper Eocene	Priabonian	Cenozoic 4	Late/Upper Eocene		37.8	33.9	37.8	33.9
12850	Squamata	Gekkonidae	genus	Cadurcogekko		Cadurcogekko		piveteaui	59290	12522	Perrière	France	Quercy		44.3833	1.43333	42.94	-2.23	Paleogene	Eocene	Late/Upper Eocene	Priabonian	Cenozoic 4	Late/Upper Eocene		37.8	33.9	37.8	33.9
12850	Squamata	Lacertidae	genus	Plesiolacerta		Plesiolacerta		lydekkeri	59290	12522	Perrière	France	Quercy		44.3833	1.43333	42.94	-2.23	Paleogene	Eocene	Late/Upper Eocene	Priabonian	Cenozoic 4	Late/Upper Eocene		37.8	33.9	37.8	33.9
12850	Squamata	Lacertidae	genus	Quercycerta	n. gen.	Quercycerta	n. sp.	maxima	59290	12522	Perrière	France	Quercy		44.3833	1.43333	42.94	-2.23	Paleogene	Eocene	Late/Upper Eocene	Priabonian	Cenozoic 4	Late/Upper Eocene		37.8	33.9	37.8	33.9
12850	Squamata	Lacertidae	genus	Gracilicerta		Gracilicerta		sindexi	59290	12522	Perrière	France	Quercy		44.3833	1.43333	42.94	-2.23	Paleogene	Eocene	Late/Upper Eocene	Priabonian	Cenozoic 4	Late/Upper Eocene		37.8	33.9	37.8	33.9
12850	Squamata	Anguidae	genus	Helvetisaurus		Helvetisaurus		picteti	59290	12522	Perrière	France	Quercy		44.3833	1.43333	42.94	-2.23	Paleogene	Eocene	Late/Upper Eocene	Priabonian	Cenozoic 4	Late/Upper Eocene		37.8	33.9	37.8	33.9
12850	Squamata	Anguidae	genus	Placosaurus		Placosaurus	n. sp.	estesi	60409	12522	Perrière	France	Quercy		44.3833	1.43333	42.94	-2.23	Paleogene	Eocene	Late/Upper Eocene	Priabonian	Cenozoic 4	Late/Upper Eocene		37.8	33.9	37.8	33.9
36688	Squamata	Iguanidae	genus	Proiguana		Proiguana	n. sp.	loevidens	57905	9829	Menat, west of Gannat	France	Auvergne		46.1	3.2	44.7	-0.59	Paleogene	Eocene	Late/Upper Eocene	Priabonian	Cenozoic 4	Late/Upper Eocene		37.8	33.9	37.8	33.9
12851	Squamata	Iguanidae	genus	Geiseltaliellus		Geiseltaliellus		lamandini	4283	12515	Gousnat	France	Quercy, Midi-Pyrenees Region	Lot Departement	44.3667	1.73194	42.93	-1.94	Paleogene	Eocene	Late/Upper Eocene	Priabonian	Cenozoic 4	MP 18		37.8	33.9	37.8	33.9
12851	Squamata	Gekkonidae	genus	Cadurcogekko		Cadurcogekko		piveteaui	59290	12515	Gousnat	France	Quercy, Midi-Pyrenees Region	Lot Departement	44.3667	1.73194	42.93	-1.94	Paleogene	Eocene	Late/Upper Eocene	Priabonian	Cenozoic 4	MP 18		37.8	33.9	37.8	33.9
12851	Squamata	Lacertidae	genus	Plesiolacerta		Plesiolacerta		lydekkeri	59290	12515	Gousnat	France	Quercy, Midi-Pyrenees Region	Lot Departement	44.3667	1.73194	42.93	-1.94	Paleogene	Eocene	Late/Upper Eocene	Priabonian	Cenozoic 4	MP 18		37.8	33.9	37.8	33.9
12851	Squamata	Anguidae	subfamily	Glyptosaurinae		Placosaurus		sp.	59290	12515	Gousnat	France	Quercy, Midi-Pyrenees Region	Lot Departement	44.3667	1.73194	42.93	-1.94	Paleogene	Eocene	Late/Upper Eocene	Priabonian	Cenozoic 4	MP 18		37.8	33.9	37.8	33.9
12851	Squamata	Anguidae	tribe	Anguini		Anguis		sp.	59290	12515	Gousnat	France	Quercy, Midi-Pyrenees Region	Lot Departement	44.3667	1.73194	42.93	-1.94	Paleogene	Eocene	Late/Upper Eocene	Priabonian	Cenozoic 4	MP 18		37.8	33.9	37.8	33.9
12851	Squamata	Necrosauridae	genus	Necrosaurus		Necrosaurus		cayluxi	59290	12515	Gousnat	France	Quercy, Midi-Pyrenees Region	Lot Departement	44.3667	1.73194	42.93	-1.94	Paleogene	Eocene	Late/Upper Eocene	Priabonian	Cenozoic 4	MP 18		37.8	33.9	37.8	33.9
179268	Squamata	Necrosauridae	genus	Necrosaurus		Necrosaurus		cayluxi	59290	59290	Cregols (MP 18)	France			44.4561	1.69694	43.02	-1.98	Paleogene	Eocene	Late/Upper Eocene	Priabonian	Cenozoic 4	MP 18		37.8	33.9	37.8	33.9
12844	Squamata	Cordylidae	genus	Pseudolacerta		Pseudolacerta		mucronata	4283	12515	Escamps B	France	Quercy, Midi-Pyrenees Region	Lot Departement	44.3833	1.56667	42.94	-2.1	Paleogene	Eocene	Late/Upper Eocene	Priabonian	Cenozoic 4	MP 19		37.8	33.9	37.8	33.9
12844	Squamata	Iguanidae	genus	Geiseltaliellus		Geiseltaliellus		lamandini	4283	12515	Escamps B	France	Quercy, Midi-Pyrenees Region	Lot Departement	44.3833	1.56667	42.94	-2.1	Paleogene	Eocene	Late/Upper Eocene	Priabonian	Cenozoic 4	MP 19		37.8	33.9	37.8	33.9
12844	Squamata	Cordylidae	family	Cordylidae		Pseudolacerta		sp.	4283	12515	Escamps B	France	Quercy, Midi-Pyrenees Region	Lot Departement	44.3833	1.56667	42.94	-2.1	Paleogene	Eocene	Late/Upper Eocene	Priabonian	Cenozoic 4	MP 19		37.8	33.9	37.8	33.9
12844	Squamata		genus	Pyrenasaurus	n. gen.	Pyrenasaurus	n. sp.	evansae	59249	12515	Escamps B	France	Quercy, Midi-Pyrenees Region	Lot Departement	44.3833	1.56667	42.94	-2.1	Paleogene	Eocene	Late/Upper Eocene	Priabonian	Cenozoic 4	MP 19		37.8	33.9	37.8	33.9
12845	Squamata	Cordylidae	genus	Pseudolacerta		Pseudolacerta		mucronata	4283	12515	Escamps C	France	Quercy, Midi-Pyrenees Region	Lot Departement	44.3833	1.56667	42.94	-2.1	Paleogene	Eocene	Late/Upper Eocene	Priabonian	Cenozoic 4	MP 19		37.8	33.9	37.8	33.9
12845	Squamata	Iguanidae	genus	Geiseltaliellus		Geiseltaliellus		lamandini	4283	12515	Escamps C	France	Quercy, Midi-Pyrenees Region	Lot Departement	44.3833	1.56667	42.94	-2.1	Paleogene	Eocene	Late/Upper Eocene	Priabonian	Cenozoic 4	MP 19		37.8	33.9	37.8	33.9
12845	Squamata	Iguanidae	genus	Cadurciguana	n. gen.	Cadurciguana	n. sp.	hoffstetteri	4283	12515	Escamps C	France	Quercy, Midi-Pyrenees Region	Lot Departement	44.3833	1.56667	42.94	-2.1	Paleogene	Eocene	Late/Upper Eocene	Priabonian	Cenozoic 4	MP 19		37.8	33.9	37.8	33.9
12845	Squamata	Cordylidae	genus	Pseudolacerta		Pseudolacerta		quercyini	59290	12515	Escamps C	France	Quercy, Midi-Pyrenees Region	Lot Departement	44.3833	1.56667	42.94	-2.1	Paleogene	Eocene	Late/Upper Eocene	Priabonian	Cenozoic 4	MP 19		37.8	33.9	37.8	33.9
12845	Squamata	Anguidae	genus	Helvetisaurus		Helvetisaurus		picteti	59290	12515	Escamps C	France	Quercy, Midi-Pyrenees Region	Lot Departement	44.3833	1.56667	42.94	-2.1	Paleogene	Eocene	Late/Upper Eocene	Priabonian	Cenozoic 4	MP 19		37.8	33.9	37.8	33.9
12846	Squamata	Cordylidae	genus	Pseudolacerta		Pseudolacerta		mucronata	4283	12515	Escamps X	France	Quercy, Midi-Pyrenees Region	Lot Departement	44.3833	1.56667	42.94	-2.1	Paleogene	Eocene	Late/Upper Eocene	Priabonian	Cenozoic 4	MP 19		37.8	33.9	37.8	33.9
12846	Squamata	Iguanidae	genus	Cadurciguana		Cadurciguana		hoffstetteri	59290	12515	Escamps X	France	Quercy, Midi-Pyrenees Region	Lot Departement	44.3833	1.56667	42.94	-2.1	Paleogene	Eocene	Late/Upper Eocene	Priabonian	Cenozoic 4	MP 19		37.8	33.9	37.8	33.9
12846	Squamata	Gekkonidae	genus	Cadurcogekko		Cadurcogekko		piveteaui	59290	12515	Escamps X	France	Quercy, Midi-Pyrenees Region	Lot Departement	44.3833	1.56667	42.94	-2.1	Paleogene	Eocene	Late/Upper Eocene	Priabonian	Cenozoic 4	MP 19		37.8	33.9	37.8	33.9
12846	Squamata	Lacertidae	genus	Plesiolacerta		Plesiolacerta		lydekkeri	59290	12515	Escamps X	France	Quercy, Midi-Pyrenees Region	Lot Departement	44.3833	1.56667	42.94	-2.1	Paleogene	Eocene	Late/Upper Eocene	Priabonian	Cenozoic 4	MP 19		37.8	33.9	37.8	33.9
12846	Squamata	Lacertidae	genus	Gracilicerta		Gracilicerta		sindexi	59290	12515	Escamps X	France	Quercy, Midi-Pyrenees Region	Lot Departement	44.3833	1.56667	42.94	-2.1	Paleogene	Eocene	Late/Upper Eocene	Priabonian	Cenozoic 4	MP 19		37.8	33.9	37.8	33.9
12846	Squamata	Lacertidae	genus	Escampcerta	n. gen.	Escampcerta	n. sp.	amblyodonta	59290	12515	Escamps X	France	Quercy, Midi-Pyrenees Region	Lot Departement	44.3833	1.56667	42.94	-2.1	Paleogene	Eocene	Late/Upper Eocene	Priabonian	Cenozoic 4	MP 19		37.8	33.9	37.8	33.9
12846	Squamata	Anguidae	subfamily	Glyptosaurinae		Placosaurus		sp.	59290	12515	Escamps X	France	Quercy, Midi-Pyrenees Region	Lot Departement	44.3833	1.56667	42.94	-2.1	Paleogene	Eocene	Late/Upper Eocene	Priabonian	Cenozoic 4	MP 19		37.8	33.9	37.8	33.9
12846	Squamata	Anguidae	tribe	Anguini		Anguis		sp.	59290	12515	Escamps X	France	Quercy, Midi-Pyrenees Region	Lot Departement	44.3833	1.56667	42.94	-2.1	Paleogene	Eocene	Late/Upper Eocene	Priabonian	Cenozoic 4	MP 19		37.8	33.9	37.8	33.9
12846	Squamata	Anguidae	genus	Helvetisaurus		Helvetisaurus		picteti	59290	12515	Escamps X	France	Quercy, Midi-Pyrenees Region	Lot Departement	44.3833	1.56667	42.94	-2.1	Paleogene	Eocene	Late/Upper Eocene	Priabonian	Cenozoic 4	MP 19		37.8	33.9	37.8	33.9
12846	Squamata		genus	Eurheloderma		Eurheloderma		gallicum	59290	12515	Escamps X	France	Quercy, Midi-Pyrenees Region	Lot Departement	44.3833	1.56667	42.94	-2.1	Paleogene	Eocene	Late/Upper Eocene	Priabonian	Cenozoic 4	MP 19		37.8	33.9	37.8	33.9
12846	Squamata	Necrosauridae	genus	Necrosaurus		Necrosaurus		cayluxi	59290	12515	Escamps X	France	Quercy, Midi-Pyrenees Region	Lot Departement	44.3833	1.56667	42.94	-2.1	Paleogene	Eocene	Late/Upper Eocene	Priabonian	Cenozoic 4	MP 19		37.8	33.9	37.8	33.9
12846	Squamata	Necrosauridae	genus	Necrosaurus		Necrosaurus		eucarinatus	59290	12515	Escamps X	France	Quercy, Midi-Pyrenees Region	Lot Departement	44.3833	1.56667	42.94	-2.1	Paleogene	Eocene	Late/Upper Eocene	Priabonian	Cenozoic 4	MP 19		37.8	33.9	37.8	33.9
12846	Squamata	Boidae	genus	Palaeopython		Palaeopython		filholi	16854	12515	Escamps X	France	Quercy, Midi-Pyrenees Region	Lot Departement	44.3833	1.56667	42.94	-2.1	Paleogene	Eocene	Late/Upper Eocene	Priabonian	Cenozoic 4	MP 19		37.8	33.9	37.8	33.9
84656	Squamata	Anguidae	genus	Helvetisaurus		Helvetisaurus		picteti	59290	28401	Escamps A	France			44.3833	1.56667	42.94	-2.1	Paleogene	Eocene	Late/Upper Eocene	Priabonian	Cenozoic 4	MP 19		37.8	33.9	37.8	33.9
[truncated: 442 more rows]

## Sheet: Sheet 2 - Lepido credits
The major contributors to the lepidosaur data set were:
John Alroy (405 hours authorized = 30.4%)
Matthew Carrano (394 hours = 29.6%)
Philip Mannion (111 hours = 8.4%)
[truncated: 13 more rows]

## Sheet: Sheet 3 - Tetrapod occurrences
collection_no	collection.authorizer	class_name	order_name	family_name	parent_rank	parent_name	occurrence.genus_reso	occurrence.genus_name	original.genus_reso	original.genus_name	occurrence.reference_no	original.reference_no	collection.reference_no	country	state	county	latdec	lngdec	paleolatdec	paleolngdec	period	epoch	subepoch	stage	X10_my_bin	interval_base	interval_top	ma_max	ma_min	geological_group	formation	member	localbed	localbedunit	lithadj	lithification	lithology1	lithification2	lithadj2	lithology2	pres_mode
[truncated: 65,866 more rows]

[truncated: 5 more sheets: Sheet 4 - Tetrapod credits, Sheet 5 - GLS variables, Sheet 6 - Prokoph d18O data, Sheet 7 - GLS results, Sheet 8 - GLS data references]
