# Supplementary material for: Lepidosaurian diversity in the Mesozoic–Palaeogene: the potential roles of sampling biases and environmental drivers
Source: R Soc Open Sci. 2018 Mar 21;5(3):171830. doi: 10.1098/rsos.171830 (PMC5882712; doi:10.1098/rsos.171830)
Supplement: Code for removing unneeded taxa from PBDB data [file rsos171830supp3.zip]

Archive with 4 entries (4 files):
- Egg terms
- Marine terms
- R script data processing.R
- Trace terms
