# Supplementary material for: Lepidosaurian diversity in the Mesozoic–Palaeogene: the potential roles of sampling biases and environmental drivers
Source: R Soc Open Sci. 2018 Mar 21;5(3):171830. doi: 10.1098/rsos.171830 (PMC5882712; doi:10.1098/rsos.171830)
Supplement: Code for removing unneeded taxa from PBDB data [file rsos171830supp3.zip › Egg terms]

Arriagadoolithidae
Ageroolithus
Arriagadoolithus
Cairanoolithus
Continuoolithus
Dendroolithidae
Dictyoolithidae
Dictyoolithus
Ellipsoolithus
Elongatoolithidae
Elongatoolithus
Faveoloolithidae
Faveoloolithus
Krokolithes
Krokolithidae
Laevisoolithidae
Laevisoolithus
Macroelongatoolithus
Macroolithus
Megaloolithidae
Megaloolithus
Montanoolithidae
Montanoolithus
Nanhsiungoolithus
Oolithes
Ovaloolithidae
Ovaloolithus
Paraelongatoolithus
Parafaveoloolithus
Paraspheroolithus
Porituberoolithus
Preprismatoolithus
Prismatoolithidae
Prismatoolithus
Protoceratopsidovum
Reticuloolithus
Sankofa
Shixingoolithus
Sphaerovum
Spheroolithidae
Spheroolithus
Spheruprismatoolithus
Spongioolithus
Subtiliolithidae
Subtiliolithus
Tacuarembovum
Testudoolithidae
Testudoolithus
Trachoolithus
Triprismatoolithus
Tubercuoolithus
Youngoolithus
