# Supplementary material for: Lepidosaurian diversity in the Mesozoic–Palaeogene: the potential roles of sampling biases and environmental drivers
Source: R Soc Open Sci. 2018 Mar 21;5(3):171830. doi: 10.1098/rsos.171830 (PMC5882712; doi:10.1098/rsos.171830)
Supplement: Code for removing unneeded taxa from PBDB data [file rsos171830supp3.zip › Marine terms]

Abyssosaurus
Acamptonectes
Acteosaurus
Actiosaurus
Adriosaurus
Aegirosaurus
Aggiosaurus
Agkistrognathus
Aigialosauridae
Aigialosaurus
Albertonectes
Alexeyisaurus
Allopleuron
Alzadasaurinae
Alzadasaurus
Amblypeza
Amphekepubis
Anarosaurus
Angolachelys
Angolasaurus
Anningasaura
Anshunsaurus
Apatodonosaurus
Aphaneramma
Aphanizocnemus
Aphrosaurus
Araiochelys
Archaeonectrus
Archelon
Arenila
Aristonectes
Aristonectinae
Arthropterygius
Asiahesperornis
Askeptosauroidea
Askeptosauridae
Askeptosaurus
Athabascasaurus
Attenborosaurus
Augustasaurus
Avalonnectes
Azabbaremys
Baptanodon
Baptornis
Baptornithidae
Barracudasaurus
Bathyspondylus
Bishanopliosaurus
Bobosaurus
Borealonectes
Bothremys
Bouliachelys
Brachaucheninae
Brachauchenius
Brachypterygius
Brancasaurus
Calcarichelys
Californosauridae
Californosaurus
Callawayasaurus
Callawayia
Canadaga
Carentonosaurus
Carinodens
Carsosaurus
Catapleura
Concavispina
Edennasaurus
Erquelinnesia
Idiochelys
Lytoloma
Osteopygis
Rhetechelys
Sontiochelys
Caypullisaurus
Chacaicosaurus
Chaohusaurus
Chedighaii
Chelospharginae
Chelyoposuchus
Chelyzoon
Chenanisuchus
Chinchenia
Chonespondylus
Chupacabrachelys
Cimoliasaurus
Clarazia
Clidastes
Colymbosaurus
Coniasaurus
Contectopalatus
Corosaurus
Corsochelys
Craspedochelys
Crassachelys
Cratochelone
Cricosaurus
Cryonectes
Cryopterygius
Cryptoclidia
Cryptoclididae
Cryptoclidus
Ctenochelys
Cyamodontidae
Cyamodontoidea
Cyamodus
Cymatosauridae
Cymatosaurus
Cymbospondylus
Dacochelys
Dactylosaurus
Dakosaurus
Dallasaurus
Dermochelyoidea
Desmatochelys
Diandongosaurus
Dianopachysaurus
Dinocephalosaurus
Djupedalia
Dolichorhynchops
Dolichosauridae
Dolichosaurus
Dollochelys
Dollosaurus
Dyrosauridae
Dyrosaurus
Ectenosaurus
Edgarosaurus
Eidolosaurus
Elasmosauridae
Elasmosaurus
Enaliornis
Eonatator
Eoneustes
Eoplesiosaurus
Eopolycotylus
Eosauropterygia
Eothoracosaurus
Eremiasaurus
Eretmosaurus
Eromangasaurus
Euclastes
Euichthyopterygia
Eupodophis
Eurhinosaurus
Eurycleidus
Eurysternidae
Eurysternum
Eusarkia
Eusauropterygia
Excalibosaurus
Fresnosaurus
Futabasaurus
Gafsachelys
Gallardosaurus
Gavialidae
Georgiasaurus
Geosaurus
Germanosaurus
Ghuizhouichthyosaurus
Globidens
Goronyosaurus
Gracilineustes
Grippia
Grippiidae
Gronausaurus
Guanlingichthyosaurus
Guanlingsauridae
Guanlingsaurus
Guizhouichthyosaurus
Gulosaurus
Gwyneddosaurus
Haasiasaurus
Haasiophis
Haematosaurus
Hainosaurus
Halisaurinae
Halisaurus
Hanosaurus
Hastanectes
Hauffiosaurus
Henodus
Hescheleria
Hesperornis
Hesperornithidae
Hesperornithiformes
Hauffiopteryx
Himalayasaurus
Hudsonelpidia
Hupehsuchia
Hupehsuchus
Hydralmosaurus
Hydrotherosaurus
Hyposaurus
Ichthyopterygia
Ichthyosauria
Ichthyosauridae
Ichthyosaurus
Igdamanosaurus
Judeasaurus
Kaiwhekea
Keichousauridae
Keichousaurus
Kimmerosaurus
Komensaurus
Kourisodon
Kronosaurus
Kwangsisaurus
Labrostochelys
Langobardisaurus
Largocephalosaurus
Lariosaurus
Latoplatecarpus
Leiodon
Leninia
Leptocleididae
Leptocleidus
Leptonectes
Libonectes
Liopleurodon
Lophochelys
Lusonectes
Macgowania
Machimosaurus
Macroplacus
Macroplata
Maiaspondylus
Malawania
Maledictosuchus
Manemergus
Maresaurus
Marmornectes
Mauisaurus
Megacephalosaurus
Megalneusaurus
Mesodermochelys
Mesoleptos
Mesophis
Metashastasaurus
Metriorhynchidae
Metriorhynchinae
Metriorhynchus
Meyerasaurus
Microcleidus
Mikadocephalus
Miodentosaurus
Mixosauridae
Mixosaurus
Mollesaurus
Morenosaurus
Mosasauria
Mosasauridae
Mosasaurinae
Mosasauroidea
Mosasaurus
Muraenosaurus
Mystriosaurus
Mystriosuchus
Nanchangosauridae
Nanchangosaurus
Nannopterygius
Nectosaurus
Neoichthyosauria
Neptunidraco
Neusticemys
Neusticosaurus
Neustosaurus
Nichollsemys
Nichollssaura
Nigeremys
Nothosauria
Nothosauridae
Nothosauriformes
Nothosauroidea
Nothosaurus
Notochelone
Notoemys
Oceanosuchus
Ocepechelon
Ocepesuchus
Odontochelys
Oertelia
Ogmodirus
Omphalosauridae
Omphalosaurus
Opallionectes
Ophthalmosauridae
Ophthalmosaurinae
Ophthalmosaurus
Osteopyginae
Pachycostasaurus
Pachyophiidae
Pachyophis
Pachypleurosauria
Pachypleurosauridae
Pachypleurosauroidea
Pachypleurosaurus
Pachyrhachis
Pahasapasaurus
Palaeomedusa
Palaeophiidae
Palaeophis
Palaeopleurosaurus
Palatodonta
Palmulasaurus
Palvennia
Pantosaurus
Parachelys
Parahesperornis
Paralonectes
Paraophthalmosaurus
Paraplacodontidae
Paraplacodus
Pararcus
Pasquiaornis
Peipehsuchus
Pelagosaurus
Pelobatochelys
Peloneustes
Peritresius
Phalarodon
Phantomosaurus
Phosphatochelys
Phosphatosaurinae
Phosphatosaurus
Phosphorosaurus
Picrocleidus
Pistosauridae
Pistosaurus
Placochelyidae
Placochelys
Placodontia
Placodontidae
Placodus
Platecarpus
Platychelys
Platycheidae
Platychelira
Platypterygius
Platystega
Platysuchus
Plesiochelyidae
Plesiochelys
Plesioplatecarpus
Plesiopleurodon
Plesiopterys
Plesiosauria
Plesiosauridae
Plesiosauroidea
Plesiosaurus
Plesiotylosaurus
Pleurosaurus
Plioplatecarpinae
Plioplatecarpini
Plioplatecarpus
Pliosauridae
Pliosauroidea
Pliosaurus
Plotosaurus
Pluridens
Polycotylidae
Polycotylus
Polyptychodon
Pontosaurus
Porthochelys
Portlandemys
Prionochelys
Priscochelys
Prognathodon
Proneusticosaurus
Protostega
Protostegidae
Psephochelys
Psephoderma
Psephosauriscus
Psephosaurus
Puppigerus
Purranisaurus
Qianichthyosaurus
Qianosuchus
Qianxisaurus
Rhabdognathus
Rhinochelys
Rhomaleosauridae
Rhomaleosaurus
Romeosaurus
Rosasia
Rhothonemys
Russellosaurina
Russellosaurus
Sanchiaosaurus
Santanachelys
Sauropterygia
Saurosphargidae
Saurosphargis
Scanisaurus
Seeleyosaurus
Selmasaurus
Serpianosaurus
Shastasauridae
Shastasaurus
Shonisaurus
Simolestes
Simoliophis
Simosaurus
Sinocyamodus
Sinopliosaurus
Sinosaurosphargis
Sokotosuchus
Solnhofia
Sphaerodontes
Spitrasaurus
Steneosaurus
Stenopterygiidae
Stenopterygius
Stenosaurus
Sthenarosaurus
Stoschiosaurus
Stratesaurus
Styxosaurus
Suchodus
Sulcusuchus
Sveltonectes
Tanaisosaurus
Taniwhasaurus
Tanystropheus
Taphrosaurus
Taphrosphyini
Taphrosphys
Tatenectes
Teleosauridae
Teleosaurus
Temnodontosaurus
Terlinguachelys
Termatosaurus
Terminonaris
Terminonatator
Tertrema
Tertremoides
Tethysaurus
Thalassemydidae
Thalassemys
Thalassiodracon
Thalassomedon
Thalassophonea
Thalattoarchon
Thalattosauroidea
Thalattosauridae
Thalattosaurus
Thalattosuchia
Thaumatosaurus
Thililua
Thinochelys
Tholemys
Thoracosaurinae
Thoracosaurus
Toretocnemidae
Toretocnemus
Torvoneustes
Toxochelyidae
Toxochelyinae
Toxochelys
Tropidemys
Tricleidus
Trinacromerum
Tuarangisaurus
Tylosaurinae
Tylosaurus
Tyrannoneustes
Umoonasaurus
Ummulisani
Undorosaurus
Utatsusauridae
Utatsusaurus
Vallecillosaurus
Vectocleidus
Vinialesaurus
Wantzosaurus
Wapuskanectes
Westphaliasaurus
Wumengosaurus
Xinminosaurus
Xinpusaurus
Yaguarasaurus
Yunguisaurus
Yuzhoupliosaurus
Zarafasaura
Zolhafah
Pezosiren
Protosiren
Metaxytherium
Rytiodus
Prototherium
Crenatosiren
Dioplotherium
Eosiren
Dusisiren
Hydrodamalis
Ribodon
Potamosiren
Miodugong
Corystosiren
Nanosiren
Trichechus
Anomotherium
Caribosiren
Eotheroides
Halitherium
Anisosiren
Prorastomus
Sirenavus
Paralitherium
Dugong
Bharatisiren
Halianassa
Xenosiren
Prohalicore
Halytherium
Manatherium
Miosiren
Indosiren
Ashokia
Domningia
Kutchisiren
Prorastomidae
Protosirenidae
Dugongidae
Trichechidae
Sirenia
Desmostylus
Paleoparadoxia
Vanderhoofius
Kronokotherium
Cornwallius
Behemotops
Ashoroa
Archaeoparadoxia
Neoparadoxia
Desmostylidae
Paleoparadoxiidae
Desmostylia
Georgiacetus
Cynthiacetus
Basilotritus
Basilosaurus
Argyrocetus
Kampholophos
Kharthlidelphis
Pinocetus
Basiloterus
Sachalinocetus
Scaphokogia
Piscobalaena
Odobenocetops
Acrophyseter
Hemisyntrachelus
Ninoziphius
Piscolithax
Pliopontos
Praekogia
Aulophyseter
Microcetus
Patriocetus
Mixocetus
Austrosqualodon
Dorudon
Oedolithax
Lamprolithax
Platylithax
Kentriodon
Tiphyocetus
Parietobalaena
Nannolithax
Loxolithax
Peripolocetus
Liolithax
Pithanodelphis
Nannocetus
Masracetus
Thinocetus
Halicetus
Albireo
Balaenoptera
Ischyrorhynchus
Palaeobalaena
Pontivaga
Saurocetes
Pontistes
Kogiopsis
Dinoziphius
Ceterhinops
Choneziphius
Pomatodelphis
Orycterocetus
Delphinodon
Goniodelphis
Hadrodelphis
Squalodon
Phocageneus
Zarhachis
Schizodelphis
Agabelus
Tretosphys
Belosphys
Priscodelphinus
Ixacanthus
Cophocetus
Salumniphocaena
Scaldicetus
Zarhinocetus
Herpetocetus
Parapontoporia
Lagenorhynchus
Tursiops
Delphinapterus
Eschrichtius
Megaptera
Physeterula
Delphinus
Orcinus
Mesoplodon
Pseudorca
Prosqualodon
Eurhinodelphis
Neosqualodon
Remingtonocetus
Andrewsiphius
Dalanistes
Takracetus
Rodhocetus
Gaviacetus
Indocetus
Ancalecetus
Ichthyolestes
Pakicetus
Babiacetus
Maiacetus
Makaracetus
Artiocetus
Zygorhiza
Heterocetus
Kogia
Natchitochia
Pappocetus
Togocetus
Graamocetus
Uranocetus
Isocetus
Kurdalagonus
Cetotherium
Macrokentriodon
Eosqualodon
Stenella
Idiocetus
Waipatia
Plesiocetus
Denebola
Lophocetus
Atocetus
Eubalaena
Squaloziphius
Lonchodelphis
Incacetus
Lomacetus
Brachydelphis
Miocaperea
Australithax
Belonodelphis
Xiphiacetus
Pelodelphis
Australodelphis
Idiophyseter
Balaena
Tusciziphius
Balaenotus
Saurocetus
Xenorophus
Pelocetus
Diorocetus
Zygophyseter
Archaeschrichtius
Messapicetus
Rudicetus
Vanbreenia
Mesocetus
Attockicetus
Ambulocetus
Kutchicetus
Himalayacetus
Nalacetus
Eudelphinus
Qaisracetus
Eocetus
Mauicetus
Tangaroasaurus
Phocaenopsis
Kekenodon
Simocetus
Aetiocetus
Llanocetus
Oligodelphis
Ferecetotherium
Atropatenocetus
Iniopsis
Mirocetus
Microzeuglodon
Sulakocetus
Agorophius
Micromysticetus
Cetotheriopsis
Eomysticetus
Chonecetus
Ashorocetus
Morawanocetus
Metasqualodon
Pterobalaena
Numataphocoena
Balaenula
Yamatocetus
Willungacetus
Prepomatodelphis
Notocetus
Diaphorocetus
Idiorophus
Aglaocetus
Oligosqualodon
Piscocetus
Pachycetus
Microphocaena
Physeter
Cetotolites
Mammalodon
Miokogia
Champsodelphis
Preaulophyseter
Parabalaenoptera
Isanacetus
Aegyptocetus
Pachyacanthus
Eudelphis
Hesperoinia
Ziphiodelphis
Protodelphinus
Dalpiazina
Morenocetus
Phoberodon
Plesiocetopsis
Squalodelphis
Hoplocetus
Ziphioides
Etruridelphis
Steno
Delphinavus
Burtinopsis
Ziphirostrum
Belemnoziphius
Aporotus
Thalassocetus
Eboroziphius
Amphicetus
Beneziphius
Prophyseter
Protophocaena
Imerodelphis
Imerocetus
Eoplatanista
Mycteriacetus
Zignodelphis
Saghacetus
Delphinopsis
Platyosphys
Palaeophocaena
Stereodelphis
Ziphiopsis
Monodon
Hyperoodon
Globicephala
Ziphius
Leucopleurus
Siphonocetus
Araeodelphis
Anoplonassa
Gandakasia
Titanocetus
Anacharsis
Archaeocetus
Leptodelphis
Eucetotherium
Cetotheriophanes
Otradnocetus
Phocoena
Janjucetus
Palaeoziphius
Notiocetus
Cephalotropis
Phococetus
Astadelphis
Sinanodelphis
Heterodelphis
Agriocetus
Aulocetus
Auroracetus
Gricetoides
Pontoporia
Bohaskia
Aprixokogia
Tagicetus
Archaeoziphius
Praemegaptera
Diunatans
Albertocetus
Grampus
Rorqualus
Haborophocoena
Placoziphius
Rhabdosteus
Protororqualus
Prionodelphis
Plicodontinia
Trirhizodon
Prolipotes
Hibacetus
Arimidelphis
Eobalaenoptera
Eschrichtioides
Sarmatodelphis
Brygmophyseter
Balaenella
Miodelphis
Allodelphis
Macrodelphinus
Protocetus
Sophianacetus
Cyrtodelphis
Hesperocetus
Caviziphius
Medocinia
Cetorhynchus
Herentalia
Inia
Lipotes
Neophocaena
Orcaella
Platanista
Sotalia
Archaeodelphis
Metopocetus
Caperea
Stromerius
Archaebalaenoptera
Pontogeneus
Eodelphis
Priscophyseter
Izikoziphius
Africanacetus
Nenga
Xhosacetus
Microberardius
Ihlengesi
Pterocetus
Khoikhoicetus
Semirostrum
Plesiobalaenoptera
Nazcacetus
Indopacetus
Stenasodelphis
Tasmacetus
Sousa
Berardius
Phocoenoides
Peponocephala
Lagenodelphis
Feresa
Cephalorhynchus
Septemtriocetus
Lissodelphis
Physodon
Australophocaena
Supayacetus
Ocucajea
Protoglobicephala
Livyatan
Joumocetus
Platalearostrum
Chrysocetus
Meherrinia
Crenatocetus
Septidelphis
Pterophocaena
Archaeophocaena
Miophocaena
Carolinacetus
Imocetus
Globicetus
Vampalus
Notoziphius
Brandtocetus
Papahu
Cotylocara
Protocetidae
Basilosauridae
Eurhinodelphinidae
Kentriodontidae
Aglaocetidae
Kogiidae
Cetotheriidae
Odobenocetopsidae
Delphinidae
Ziphiidae
Phocoenidae
Pontoporiidae
Physeteridae
Diorocetidae
Pelocetidae
Albireonidae
Balaenopteridae
Iniidae
Platanistidae
Squalodontidae
Squalodelphidae
Allodelphinidae
Lipotidae
Monodontidae
Eschrichtiidae
Remingtonocetidae
Balaenidae
Waipatiidae
Neobalaenidae
Xenorophidae
Ambulocetidae
Kekenodontidae
Simocetidae
Aetiocetidae
Llanocetidae
Agorophiidae
Cetotheriopsidae
Eomysticetidae
Catodontidae
Mammalodontidae
Dalpiazinidae
Eoplatanistidae
Janjucetidae
Rhabdosteidae
Cetacea
Enaliarctos
Pinnarctidion
Allodesmus
Imagotaria
Hydrarctos
Neotherium
Pithanotaria
Pontolis
Ontocetus
Pteronarctos
Pacificotaria
Desmatophoca
Proneotherium
Valenictus
Callorhinus
Dusignathus
Zalophus
Arctocephalus
Eumetopias
Thalassoleon
Aivukus
Odobenus
Pelagiarctos
Proterozetes
Gomphotaria
Pliopedia
Prototaria
Kamtschatarctos
Megagomphos
Protodobenus
Atopotarus
Otaria
Neophoca
Oriensarctos
Phocarctos
Pseudotaria
Palaeotaria
Odobenidae
Otariidae
Desmatophocidae
Pinnipedimorpha
Chelonia
Psephophorus
Eosphargis
Dermochelys
Miocaretta
Lepidochelys
Eretmochelys
Syllomus
Teguliscapha
Arabemys
Tasbacka
Argillochelys
Procolpochelys
Chelyopsis
Bryochelys
Oxemys
Pacifichelys
Ashleychelys
Glarichelys
Lembonax
Itilochelys
Alienochelys
Turgaiscapha
Cheloniidae
Dermochelyidae
Chelonioidea
Pterosphenus
Parahupehsuchus
Nigerophiidae
Nigeropheidae
Russelophiidae
Russellophiidae
Anomalophiidae
Anomalopheidae
Simoliophis
Palaeophiidae
Pachyvaranus
Pachyrhachis
Pachyophis
Anomalophis
Palaeophis
Ptenosphenus
Haasiophis
Eupodophis
Estesius
Ophiomorphus
Senonemys
