# Supplementary material for: Lepidosaurian diversity in the Mesozoic–Palaeogene: the potential roles of sampling biases and environmental drivers
Source: R Soc Open Sci. 2018 Mar 21;5(3):171830. doi: 10.1098/rsos.171830 (PMC5882712; doi:10.1098/rsos.171830)
Supplement: Code for removing unneeded taxa from PBDB data [file rsos171830supp3.zip › R script data processing.R]

######################################################
# DATA PROCESSING
######################################################

#remove occurrences with blank genus names
data<-data[data$occurrence.genus_name!="",]

#Then use lists of trace, egg and marine names
trace.terms<-scan("Trace terms",what="character")
trace.terms<-trace.terms[trace.terms!=""]
egg.terms<-scan("Egg terms",what="character")
egg.terms<-egg.terms[egg.terms!=""]	
marine.terms<-scan("Marine terms",what="character")
marine.terms<-marine.terms[marine.terms!=""]

#Compile all terms into one object, run them through the taxonomic fields
exclude.terms<-c(trace.terms,egg.terms, marine.terms,"Lacerta") 

exclude.terms<-exclude.terms[exclude.terms!=""]

data<-data[is.na(match(data$order_name,exclude.terms)) & is.na(match(data$family_name,exclude.terms)) & is.na(match(data$occurrence.genus_name,exclude.terms)),]
