# Supplementary material for: Lepidosaurian diversity in the Mesozoic–Palaeogene: the potential roles of sampling biases and environmental drivers
Source: R Soc Open Sci. 2018 Mar 21;5(3):171830. doi: 10.1098/rsos.171830 (PMC5882712; doi:10.1098/rsos.171830)
Supplement: Code for removing unneeded taxa from PBDB data [file rsos171830supp3.zip › Trace terms]

Abelichnus
Ancyropus
Aetosauripus
Agrestipus
Amblydactylus
Amblypus
Ameghinichnidae
Ameghinichnus
Amphibiopodiscus
Anchisauripodidae
Ancyropus
Anomoepodidae
Anomoepus
Anticheiropus
Antipus
Apatichnus
Apatopus
Apulosauripus
Aquatilavipes
Argoides
Asianopodus
Atreipus
Avipedidae
Barrancapus
Barrosopus
Batrachopodiscus
Batrachopodidae
Batrachopus
Bonaparteichnium
Bosiutrisauropus
Boutakioutichnium
Brachychirotherium
Brasilichnium
Bressanichnus
Breviparopus
Brontopodus
Brontozoum
Bueckeburgichnus
Byakudansauropus
Camptosaurichnus
Camptosauropus
Caririchnium
Carmelopodus
Changpeipus
Chapus
Chelonichnium
Chelonipus
Chirotheriidae
Chirotherium
Chodjapilesaurus
Coelurosaurichnus
Columbosauripus
Corpulentapus
Corvipes
Cridotrisauropus
Cunichnoides
Dahutherium
Defarrariischnium
Delatorrichnus
Deltapodus
Dicynodontipus
Dilophosauripus
Dinehichnus
Dinosauropodes
Dipodiscidae
Dipodiscus
Dromaeopodidae
Dromaeopodus
Dromaeosauripus
Duquettichnus
Elephantopoides
Entodipodiscus
Eopentapodiscidae
Eopentapodiscus
Eosauropus
Eotetrapodiscus
Episcopopus
Eubrontes
Eubrontidae
Eupalamopus
Eutynichnium
Evazoum
Fuscinapedis
Gigantosauropus
Gigantoshiraminesauropus
Grallatoridae
Gregaripus
Gruipeda
Gwyneddichnium
Gypsichnites
Hadrosaurichnus
Hadrosauropodus
Haenamichnus
Helcura
Hispanosauropus
Hopiichnus
Hunanpus
Hwangsanipes
Hypsiloichnus
Iguanodonichnus
Iranosauripus
Irenesauripus
Isocampe
Isochirotherium
Itsukisauropus
Jeholosauripus
Jialingpus
Jindongornipodidae
Jiayinosauropus
Jindongornipes
Kainomoyenisauropus
Kayentapus
Kintneria
Komlosaurus
Koreanornipodidae
Koreanaornis
Kuwajimasauropus
Lagunculapes
Laiyangpus
Lehahichnus
Ligabueichnium
Limayichnus
Lufengopus
Macropodosaurus
Mafatrisauropus
Magnoavipes
Malutitetrapodiscus
Megalosauropus
Menglongipus
Minisauripus
Moraesichnium
Moyenisauropodidae
Moyenisauropus
Navahopodidae
Navahopus
Neoanomoepus
Ornithomimipus
Ornithoidichnites
Ornithopodichnites
Ornithopodichnus
Otozoum
Parabrontopodidae
Parabrontopodus
Parachirotherium
Paracoelurosaurichnus
Paraeopentapodiscus
Paragrallator
Paratetrasauropus
Paratrisauropus
Pentasauropus
Picunichnus
Platypterna
Plectropterna
Plectropus
Plesiornis
Polemarchus
Procolophonipus
Procolophonichnium
Pseudotetrasauropus
Pseudotrisauropus
Pentasauropus
Picunichnus
Platypterna
Plectropterna
Plectropus
Polemarchus
Procolophonichnium
Procolophonipus
Pseudotrisauropus
Pteraichnidae
Pteraichnus
Pullornipes
Purbeckopus
Qomoqomosauropus
Ravatichnus
Ravatosauropus
Rotodactylidae
Rotodactylus
Rhynchocephalichnus
Rhynchosauroides
Rigalites
Rotodactylus
Salfitichnus
Saltopoides
Saltosauropus
Samanadrinda
Sarjeantopodus
Sarmientichnus
Satapliasaurus
Saurexallopus
Saurischichnus
Sauroeidepus
Sauropodichnus
Sauropodopus
Sauropodidae
Sauropus
Schadipes
Schizograllator
Selenichnus
Senqutrisauropus
Shandongornipodidae
Shandongornipes
Shenmuichnus
Shensipus
Shimmelia
Shiraminesauropus
Siamopodus
Sillimanius
Sinoichnites
Skartopus
Sousaichnium
Sphingopus
Staurichnium
Stenonyx
Steropoides
Synaptichnium
Taponichnus
Tarsodactylus
Tarsoplectrus
Tatarornipes
Taupezia
Telosichnus
Tetrapodosauridae
Tetrapodosaurus
Tetrasauropus
Thecodontichnus
Therangospodus
Therapsipus
Titanopodus
Titanosaurimanus
Toyamasauripus
Triaenopus
Typopus
Tyrannosauripus
Tyrannosauropus
Uhangrichnus
Velociraptorichnus
Weiyuanpus
Wildeichnus
Wintonopus
Xiangxipus
Xiphopeza
Yacoraitichnus
Yangtzepus
Youngichnus
Zhengichnus
Gervillella
Cultriopsis
Gervillia
Bakevellia
Towapteria
Deltapodus
Paracorpulentapus
